# Supplementary material for: The Effect of Visual Word Segmentation Cues in Tibetan Reading
Source: Brain Sci. 2024 Sep 25;14(10):964. doi: 10.3390/brainsci14100964 (PMC11505889; doi:10.3390/brainsci14100964)
Supplement: Supplementary file 1 [file brainsci-14-00964-s001.zip]

Archive with 5 entries (5 files):
- Data Analysis.pdf
- global analysis in experiment 1.csv
- global analysis in experiment 2.csv
- local analysis in experiment 1.csv
- local analysis in experiment 2.csv
