# Supplementary material for: The Effect of Visual Word Segmentation Cues in Tibetan Reading
Source: Brain Sci. 2024 Sep 25;14(10):964. doi: 10.3390/brainsci14100964 (PMC11505889; doi:10.3390/brainsci14100964)
Supplement: Supplementary file 1 [file brainsci-14-00964-s001.zip › global analysis in experiment 1.csv]

subject	block	trial	xs	pjzs	pjyt	zscs	jushi
01bbdj	1	13	1a	184.05	1.37	19	5727
01bbdj	1	14	1a	219.62	1.25	13	3715
01bbdj	1	15	1a	179.31	1.69	16	6759
01bbdj	1	16	1a	223.47	1.13	15	3992
01bbdj	1	17	1a	187.93	1.42	14	3053
01bbdj	1	18	1a	169.17	1.29	12	2673
01bbdj	1	19	1a	190.73	1.63	11	4447
01bbdj	1	20	1a	215.08	1.28	12	2908
01bbdj	1	21	1a	197.38	1.53	26	8711
01bbdj	1	22	1a	166.92	1.49	12	2594
01bbdj	1	23	1a	191	1.39	11	2578
01bbdj	1	24	1a	194.5	1.59	12	2616
01bbdj	1	25	1a	208.5	1.54	12	5566
01bbdj	1	26	1a	239.82	2.94	17	5002
01bbdj	1	27	1a	173.55	1.25	11	6455
01bbdj	1	28	1a	224.56	1.7	27	6923
01bbdj	1	29	1a	190.5	1.55	10	2172
01bbdj	1	30	1a	179.29	1.61	28	5933
01bbdj	1	31	1a	203.46	2.39	13	3127
01bbdj	1	32	1a	194.45	1.45	11	4391
01bbdj	1	33	2b	207.4	1.65	10	2834
01bbdj	1	34	2b	199.53	2.65	17	4336
01bbdj	1	35	2b	213.17	1.64	12	6212
01bbdj	1	36	2b	183.69	1.72	13	3013
01bbdj	1	37	2b	173.2	1.57	15	2981
01bbdj	1	38	2b	183.92	1.37	13	4876
01bbdj	1	39	2b	189.27	2.13	15	3551
01bbdj	1	40	2b	222.27	1.52	11	5282
01bbdj	1	41	2b	202.15	3.75	13	3911
01bbdj	1	42	2b	206.12	2.47	16	4010
01bbdj	1	43	2b	230.78	2.82	23	9765
01bbdj	1	44	2b	217.1	1.99	10	2452
01bbdj	1	45	2b	195.36	2.44	11	2490
01bbdj	1	46	2b	240.12	2.28	8	4024
01bbdj	1	47	2b	180.78	1.71	9	1907
01bbdj	1	48	2b	180.27	1.75	15	5145
01bbdj	1	49	2b	223.88	1.89	25	6730
01bbdj	1	50	2b	184.71	1.6	14	3042
01bbdj	1	51	2b	213.67	1.72	12	9784
01bbdj	1	52	2b	191.08	1.71	13	3149
01bbdj	1	53	4d	186.92	1.77	12	2552
01bbdj	1	54	4d	203.58	1.51	12	2932
01bbdj	1	55	4d	229.22	1.56	27	7258
01bbdj	1	56	4d	183.69	1.76	13	2802
01bbdj	1	57	4d	197.92	1.63	13	3151
01bbdj	1	58	4d	201.89	1.87	9	3737
01bbdj	1	59	4d	202.08	1.59	13	3085
01bbdj	1	60	4d	161.27	1.54	11	2203
01bbdj	1	61	4d	183.33	1.1	12	4259
01bbdj	1	62	4d	150.42	1.64	12	4509
01bbdj	1	63	4d	201.3	1.24	10	2312
01bbdj	1	64	4d	172.67	2	9	1836
01bbdj	1	65	4d	212.83	2.62	12	3112
01bbdj	1	66	4d	209.12	1.47	17	6936
01bbdj	1	67	4d	208.76	1.89	21	5419
01bbdj	1	68	4d	187.29	1.71	14	4770
01bbdj	1	69	4d	146.25	1.72	16	2895
01bbdj	1	70	4d	207.62	1.82	21	5213
01bbdj	1	71	4d	178.45	2.01	11	2695
01bbdj	1	72	4d	187.9	1.55	10	5301
01bbdj	1	73	3c	175.17	2.65	23	5042
01bbdj	1	74	3c	166.4	2.68	15	6085
01bbdj	1	75	3c	186.81	3.11	16	3789
01bbdj	1	76	3c	204.25	1.84	12	6554
01bbdj	1	77	3c	171.25	1.7	12	2864
01bbdj	1	78	3c	172.48	2.83	21	4769
01bbdj	1	79	3c	197.67	3.36	15	5833
01bbdj	1	80	3c	170.89	1.74	18	3833
01bbdj	1	81	3c	167.69	2.59	13	3090
01bbdj	1	82	3c	161.08	1.9	12	2568
01bbdj	1	83	3c	167.93	2.04	15	5485
01bbdj	1	84	3c	188.6	3.29	10	2926
01bbdj	1	85	3c	166.67	2.87	15	5309
01bbdj	1	86	3c	223.23	1.85	13	3478
01bbdj	1	87	3c	172.87	3.05	15	6652
01bbdj	1	88	3c	198.77	1.82	13	3439
01bbdj	1	89	3c	150.94	2.63	18	3730
01bbdj	1	90	3c	173.23	1.76	13	4296
01bbdj	1	91	3c	164.46	1.72	13	2454
01bbdj	1	92	3c	219.75	2.72	8	2032
09sllx	1	13	1a	243.07	1.22	27	13040
09sllx	1	14	1a	240.27	1.43	26	7554
09sllx	1	15	1a	232.5	1.72	36	13585
09sllx	1	16	1a	242.35	1.35	34	9625
09sllx	1	17	1a	252.62	1.5	21	6230
09sllx	1	18	1a	205.36	1.56	22	6234
09sllx	1	19	1a	221.39	1.28	38	17588
09sllx	1	20	1a	203.65	1.53	23	5700
09sllx	1	21	1a	240.93	1.39	27	13563
09sllx	1	22	1a	222.29	1.74	17	4734
09sllx	1	23	1a	238.42	1.52	24	6635
09sllx	1	24	1a	223.35	1.6	20	5527
09sllx	1	25	1a	257.72	1.11	18	13323
09sllx	1	26	1a	268.12	1.86	16	5157
09sllx	1	27	1a	231.73	1.48	22	8962
09sllx	1	28	1a	224.61	1.59	36	9516
09sllx	1	29	1a	237.94	1.71	18	4811
09sllx	1	30	1a	243.31	1.32	32	9322
09sllx	1	31	1a	223.17	1.47	23	6063
09sllx	1	32	1a	241.21	1.55	19	9550
09sllx	1	33	2b	206.52	1.76	21	5258
09sllx	1	34	2b	269.93	1.58	27	8409
09sllx	1	35	2b	264.3	1.5	23	11156
09sllx	1	36	2b	215.24	1.74	21	5620
09sllx	1	37	2b	243.68	1.59	22	6417
09sllx	1	38	2b	251.1	1.54	29	12241
09sllx	1	39	2b	216.43	1.44	23	6051
09sllx	1	40	2b	247.09	1.61	22	10377
09sllx	1	41	2b	256.29	1.91	28	7935
09sllx	1	42	2b	314.28	1.2	18	6144
09sllx	1	43	2b	243.43	1.34	23	11327
09sllx	1	44	2b	207	1.98	14	3241
09sllx	1	45	2b	234	1.68	17	4463
09sllx	1	46	2b	215.69	2.12	36	14608
09sllx	1	47	2b	234.79	1.31	19	4860
09sllx	1	48	2b	220.71	1.89	17	7963
09sllx	1	49	2b	184.63	1.82	19	4620
09sllx	1	50	2b	230.35	1.13	17	4539
09sllx	1	51	2b	230.65	1.52	23	11038
09sllx	1	52	2b	220.85	1.72	20	5187
09sllx	1	53	4d	230.69	1.33	35	9273
09sllx	1	54	4d	246.82	1.54	28	8050
09sllx	1	55	4d	274.69	1.24	36	10923
09sllx	1	56	4d	248.87	1.83	23	6820
09sllx	1	57	4d	233.61	1.69	23	6587
09sllx	1	58	4d	230.9	1.77	20	8729
09sllx	1	59	4d	215.76	1.6	21	5641
09sllx	1	60	4d	205.37	1.97	19	5053
09sllx	1	61	4d	253.89	1.22	19	7962
09sllx	1	62	4d	222.31	1.41	35	15022
09sllx	1	63	4d	239.95	1.28	21	5970
09sllx	1	64	4d	218.55	1.65	20	5062
09sllx	1	65	4d	220	1.76	24	6305
09sllx	1	66	4d	224.6	1.23	20	9315
09sllx	1	67	4d	269.81	1.56	32	9723
09sllx	1	68	4d	241.68	0.97	22	11588
09sllx	1	69	4d	225.67	1.67	30	7760
09sllx	1	70	4d	280.36	1.64	22	6813
09sllx	1	71	4d	229.57	1.14	21	5241
09sllx	1	72	4d	228.62	1.62	21	8777
09sllx	1	73	3c	230.06	2.38	16	4090
09sllx	1	74	3c	244.83	2.19	18	11051
09sllx	1	75	3c	220.17	2.05	23	5790
09sllx	1	76	3c	241.65	2.35	20	11549
09sllx	1	77	3c	205.26	1.94	19	4527
09sllx	1	78	3c	209.52	1.62	23	5719
09sllx	1	79	3c	213.44	2.28	18	8466
09sllx	1	80	3c	224.4	2.08	30	7748
09sllx	1	81	3c	236.89	2.19	19	5792
09sllx	1	82	3c	211.73	2.06	22	5339
09sllx	1	83	3c	219.9	1.64	21	10490
09sllx	1	84	3c	280.77	1.86	22	6972
09sllx	1	85	3c	189.37	2	30	10951
09sllx	1	86	3c	189.13	1.96	23	5205
09sllx	1	87	3c	197.11	2.15	19	9333
09sllx	1	88	3c	218.29	2.25	28	7198
09sllx	1	89	3c	236.38	2.7	21	5775
09sllx	1	90	3c	256.05	1.97	22	10735
09sllx	1	91	3c	219	1.93	17	4535
09sllx	1	92	3c	0	0	0	7317
25zxcm	1	13	1a	270.5	1.9	24	14748
25zxcm	1	14	1a	228.39	1.51	23	5992
25zxcm	1	15	1a	218.91	1.48	23	11549
25zxcm	1	16	1a	231.03	1.06	29	7428
25zxcm	1	17	1a	277.05	1.68	19	9360
25zxcm	1	18	1a	226.28	1.52	25	6481
25zxcm	1	19	1a	259.96	1.29	23	14307
25zxcm	1	20	1a	224.12	1.77	26	6740
25zxcm	1	21	1a	256.64	1.05	28	12232
25zxcm	1	22	1a	246.9	1.42	20	5526
25zxcm	1	23	1a	281.92	1.08	24	7659
25zxcm	1	24	1a	219.32	1.32	25	6208
25zxcm	1	25	1a	246.84	1.34	25	13796
25zxcm	1	26	1a	208.88	1.42	25	6673
25zxcm	1	27	1a	337.58	1.19	19	15466
25zxcm	1	28	1a	228.75	1.31	28	7371
25zxcm	1	29	1a	263.35	1.24	20	5963
25zxcm	1	30	1a	238.17	1.39	24	6388
25zxcm	1	31	1a	252.41	1.14	22	6691
25zxcm	1	32	1a	251.17	0.83	18	9640
25zxcm	1	33	2b	219.55	1.43	22	5711
25zxcm	1	34	2b	298.93	2.25	30	10906
25zxcm	1	35	2b	239.38	1.89	21	11380
25zxcm	1	36	2b	201.79	1.32	19	4535
25zxcm	1	37	2b	214.53	1.88	19	4784
25zxcm	1	38	2b	262.76	1.69	17	9439
25zxcm	1	39	2b	247.81	1.78	16	4448
25zxcm	1	40	2b	240.42	1.81	19	10707
25zxcm	1	41	2b	217.76	1.89	17	4371
25zxcm	1	42	2b	242.88	1.9	17	4726
25zxcm	1	43	2b	209.16	0.91	19	10477
25zxcm	1	44	2b	195.06	1.98	17	4220
25zxcm	1	45	2b	185.44	1.63	18	4015
25zxcm	1	46	2b	251.13	1.77	15	9262
25zxcm	1	47	2b	227.06	1.95	17	4515
25zxcm	1	48	2b	199.6	1.66	20	11120
25zxcm	1	49	2b	193.57	1.65	21	4945
25zxcm	1	50	2b	259.26	1.78	19	6117
25zxcm	1	51	2b	275.41	1.18	17	10514
25zxcm	1	52	2b	206.05	1.93	20	4878
25zxcm	1	53	4d	295.88	1.53	25	8576
25zxcm	1	54	4d	0	0	0	6735
25zxcm	1	55	4d	288.23	0.88	26	8070
25zxcm	1	56	4d	249.88	0.95	24	6914
25zxcm	1	57	4d	286.31	1.51	26	8449
25zxcm	1	58	4d	273.08	2.53	26	14437
25zxcm	1	59	4d	266.5	1.22	24	7339
25zxcm	1	60	4d	279.05	1.17	19	6195
25zxcm	1	61	4d	325.94	1.2	18	13066
25zxcm	1	62	4d	265.57	1.81	21	13226
25zxcm	1	63	4d	279.84	1.08	31	9896
25zxcm	1	64	4d	0	0	0	5389
25zxcm	1	65	4d	242.8	1.04	20	5508
25zxcm	1	66	4d	306.5	1.78	20	12508
25zxcm	1	67	4d	277.61	1.3	31	10130
25zxcm	1	68	4d	338.73	1.19	22	15403
25zxcm	1	69	4d	262.76	1.62	25	7485
25zxcm	1	70	4d	301.78	1.41	23	7854
25zxcm	1	71	4d	265.72	1	25	7736
25zxcm	1	72	4d	246.39	1.31	23	14233
25zxcm	1	73	3c	259.06	1.18	18	5325
25zxcm	1	74	3c	250.92	1.97	25	13025
25zxcm	1	75	3c	273.88	2.09	25	8004
25zxcm	1	76	3c	246.84	1.55	25	12540
25zxcm	1	77	3c	284.24	1.36	17	5746
25zxcm	1	78	3c	229.41	1.93	22	6005
25zxcm	1	79	3c	265.56	2.28	18	11641
25zxcm	1	80	3c	256.2	2.28	20	6441
25zxcm	1	81	3c	250.78	1.31	23	6903
25zxcm	1	82	3c	271.25	2.08	20	6665
25zxcm	1	83	3c	269.67	1.85	24	14717
25zxcm	1	84	3c	237.84	1.25	19	5558
25zxcm	1	85	3c	253	1.26	20	13694
25zxcm	1	86	3c	258.41	1.59	22	6742
25zxcm	1	87	3c	280.15	1.42	20	12922
25zxcm	1	88	3c	272.71	2.02	24	7926
25zxcm	1	89	3c	281.47	1.74	17	5777
25zxcm	1	90	3c	252.3	2.05	20	11677
25zxcm	1	91	3c	319.81	1.85	16	5774
25zxcm	1	92	3c	258.9	1.16	21	6562
29dj	1	13	1a	224.83	1.62	12	5377
29dj	1	14	1a	231.08	1.67	12	3100
29dj	1	15	1a	237.67	3.11	12	5749
29dj	1	16	1a	221.86	2.06	21	5362
29dj	1	17	1a	220.73	2.2	11	2808
29dj	1	18	1a	209.27	1.94	11	2576
29dj	1	19	1a	210.14	1.96	14	5905
29dj	1	20	1a	249.85	2.59	13	3779
29dj	1	21	1a	233.5	2.03	10	6425
29dj	1	22	1a	242.4	1.85	10	2678
29dj	1	23	1a	200.62	2.03	8	1876
29dj	1	24	1a	218.7	1.77	10	2468
29dj	1	25	1a	194.54	1.9	13	5822
29dj	1	26	1a	210.62	1.5	13	3044
29dj	1	27	1a	204.38	3.1	13	7307
29dj	1	28	1a	230.69	1.52	13	3386
29dj	1	29	1a	208.73	1.65	11	2610
29dj	1	30	1a	224.8	2.17	15	3792
29dj	1	31	1a	212.47	2.28	15	3596
29dj	1	32	1a	204.33	1.72	12	6073
29dj	1	33	2b	186.31	2.41	16	3405
29dj	1	34	2b	195	2.56	16	3552
29dj	1	35	2b	224.36	1.87	14	9629
29dj	1	36	2b	270.75	1.74	12	3581
29dj	1	37	2b	228	1.88	1	330
29dj	1	38	2b	203	1.84	15	6213
29dj	1	39	2b	231	2.59	12	3374
29dj	1	40	2b	179.58	2.79	12	4834
29dj	1	41	2b	217.5	2.09	10	2545
29dj	1	42	2b	209.82	2.69	11	2684
29dj	1	43	2b	221.54	1.89	13	7884
29dj	1	44	2b	175.64	2.18	11	2225
29dj	1	45	2b	182.27	2.26	11	2323
29dj	1	46	2b	224.67	2.03	9	4283
29dj	1	47	2b	235.75	2.2	8	2148
29dj	1	48	2b	227.35	2.8	17	5770
29dj	1	49	2b	187.56	2.07	18	3948
29dj	1	50	2b	218.67	2.37	15	3681
29dj	1	51	2b	187.62	1.72	13	5970
29dj	1	52	2b	217	1.82	13	3217
29dj	1	53	4d	213.34	2.23	32	7716
29dj	1	54	4d	232.92	1.96	12	3305
29dj	1	55	4d	275.81	1.77	21	6360
29dj	1	56	4d	206.94	2.3	18	4237
29dj	1	57	4d	234.19	2.27	21	5525
29dj	1	58	4d	184.87	2.53	15	5178
29dj	1	59	4d	234.19	2.43	16	4271
29dj	1	60	4d	235.86	2.35	14	3766
29dj	1	61	4d	246.35	1.28	17	6924
29dj	1	62	4d	197.67	2.22	18	6811
29dj	1	63	4d	263.92	1.83	13	3783
29dj	1	64	4d	251.43	4.26	14	4062
29dj	1	65	4d	198.73	2.28	15	3352
29dj	1	66	4d	231.44	2.31	18	7438
29dj	1	67	4d	226.33	2.35	30	7593
29dj	1	68	4d	212.21	2.59	14	5897
29dj	1	69	4d	250.14	1.73	14	3841
29dj	1	70	4d	219.85	2.06	26	6335
29dj	1	71	4d	212.5	2.13	18	4248
29dj	1	72	4d	206.36	2.56	14	6061
29dj	1	73	3c	173.79	2.53	19	3788
29dj	1	74	3c	263.09	2.42	22	10114
29dj	1	75	3c	238.21	2.76	19	5100
29dj	1	76	3c	0	0	0	6398
29dj	1	77	3c	221	2.73	16	3984
29dj	1	78	3c	243.57	2.86	21	5704
29dj	1	79	3c	186.44	3.07	16	6307
29dj	1	80	3c	191.1	2.98	30	6661
29dj	1	81	3c	208.74	3.25	19	4542
29dj	1	82	3c	204.8	2.46	25	5752
29dj	1	83	3c	193.4	2.47	20	8031
29dj	1	84	3c	269.92	3.06	13	4070
29dj	1	85	3c	206.55	2.19	20	7983
29dj	1	86	3c	224.58	2.63	19	4845
29dj	1	87	3c	190.2	2.75	20	8051
29dj	1	88	3c	203.88	2.83	16	3735
29dj	1	89	3c	214.65	3.23	17	4147
29dj	1	90	3c	198	3.02	16	5664
29dj	1	91	3c	186.42	3.02	24	5199
29dj	1	92	3c	219.36	2.19	14	3480
33bp	1	13	1a	243.55	1.54	11	7890
33bp	1	14	1a	205.43	2.28	14	3504
33bp	1	15	1a	220.45	1.53	11	6240
33bp	1	16	1a	238.38	1.65	13	3702
33bp	1	17	1a	267.1	1.51	10	2898
33bp	1	18	1a	256.82	2.58	11	3232
33bp	1	19	1a	244.07	3.68	15	8008
33bp	1	20	1a	232.64	2.54	11	3245
33bp	1	21	1a	258.27	1.65	11	6321
33bp	1	22	1a	196.29	2.58	14	3419
33bp	1	23	1a	227.78	1.58	9	2322
33bp	1	24	1a	226.13	1.56	15	4001
33bp	1	25	1a	243	2.83	8	6531
33bp	1	26	1a	235.71	2.01	14	3998
33bp	1	27	1a	214	1.92	12	6659
33bp	1	28	1a	206.56	1.95	18	4537
33bp	1	29	1a	203.58	2.47	12	3006
33bp	1	30	1a	239.67	1.75	15	4327
33bp	1	31	1a	258.08	2.41	13	3885
33bp	1	32	1a	187.58	2.37	12	6348
33bp	1	33	2b	200.53	2.07	15	3569
33bp	1	34	2b	254.64	2.46	14	4188
33bp	1	35	2b	205.38	2.69	13	6928
33bp	1	36	2b	239.75	2.74	12	3420
33bp	1	37	2b	202.77	2.47	13	3151
33bp	1	38	2b	265.8	2.66	10	6359
33bp	1	39	2b	221.83	2.55	12	3077
33bp	1	40	2b	193.12	1.88	8	4577
33bp	1	41	2b	309.55	2.67	11	3822
33bp	1	42	2b	205.46	2.84	13	3328
33bp	1	43	2b	212.54	2.26	13	7219
33bp	1	44	2b	215.73	2.59	11	2776
33bp	1	45	2b	245.36	2.55	11	3057
33bp	1	46	2b	247.94	2.14	16	7599
33bp	1	47	2b	226.09	2.86	11	2805
33bp	1	48	2b	200.77	2.7	13	5269
33bp	1	49	2b	176.57	2.42	14	3391
33bp	1	50	2b	196.77	2.66	13	3017
33bp	1	51	2b	29	0	1	7467
33bp	1	52	2b	203.64	2.91	11	2773
33bp	1	53	4d	256.39	2.1	18	5252
33bp	1	54	4d	177.44	2.12	18	3869
33bp	1	55	4d	328.82	1.58	22	8148
33bp	1	56	4d	202.67	2.31	15	3711
33bp	1	57	4d	297	2.39	17	5762
33bp	1	58	4d	233.95	1.95	19	7349
33bp	1	59	4d	209	1.95	20	4936
33bp	1	60	4d	227.65	2.28	17	4606
33bp	1	61	4d	270.13	1.77	15	7006
33bp	1	62	4d	227.94	2.15	18	12130
33bp	1	63	4d	241.07	1.68	14	3844
33bp	1	64	4d	54	0	1	113
33bp	1	65	4d	267	2.09	14	4206
33bp	1	66	4d	236.58	2.26	19	8613
33bp	1	67	4d	247.64	1.8	22	6333
33bp	1	68	4d	220.62	2.59	13	5661
33bp	1	69	4d	282.74	2.16	19	6203
33bp	1	70	4d	255.41	1.9	22	6392
33bp	1	71	4d	0	0	0	6021
33bp	1	72	4d	293.27	2.83	11	8320
33bp	1	73	3c	269.12	2.31	16	5596
33bp	1	74	3c	214.33	2.84	15	8006
33bp	1	75	3c	0	0	0	4730
33bp	1	76	3c	232.27	2.67	15	7836
33bp	1	77	3c	0	0	0	3728
33bp	1	78	3c	187.47	2.9	19	4501
33bp	1	79	3c	0	0	0	9843
33bp	1	80	3c	47	0	1	4325
33bp	1	81	3c	228.39	2.71	18	4691
33bp	1	82	3c	0	0	0	4406
33bp	1	83	3c	212.12	2.76	17	11189
33bp	1	84	3c	201.71	2.26	21	4981
33bp	1	85	3c	234.69	2.75	16	6421
33bp	1	86	3c	26	0	1	7368
33bp	1	87	3c	224.87	2.73	15	8414
33bp	1	88	3c	270.54	3.78	24	7560
33bp	1	89	3c	260.12	2.97	17	5239
33bp	1	90	3c	256.55	2.66	20	8996
33bp	1	91	3c	211.79	2.69	19	4698
33bp	1	92	3c	249.18	2.58	17	4834
37tdlm	1	13	1a	189.64	2.33	11	9866
37tdlm	1	14	1a	259.53	1.97	17	5721
37tdlm	1	15	1a	228.71	1.72	14	5616
37tdlm	1	16	1a	197.95	1.53	20	5561
37tdlm	1	17	1a	186.18	1.9	11	2897
37tdlm	1	18	1a	199.94	1.88	16	4378
37tdlm	1	19	1a	218.75	2.29	12	5401
37tdlm	1	20	1a	228.47	1.59	17	4940
37tdlm	1	21	1a	192	2.17	11	9757
37tdlm	1	22	1a	200.54	2.14	13	3241
37tdlm	1	23	1a	211.94	1.64	16	3851
37tdlm	1	24	1a	239.35	3.37	17	4908
37tdlm	1	25	1a	214.69	2.14	13	9091
37tdlm	1	26	1a	224.47	2.06	15	4020
37tdlm	1	27	1a	235.83	2.24	12	4548
37tdlm	1	28	1a	231.31	1.79	16	4370
37tdlm	1	29	1a	255.7	1.85	10	3012
37tdlm	1	30	1a	236.86	1.65	14	4135
37tdlm	1	31	1a	189.14	1.84	14	3373
37tdlm	1	32	1a	197.71	1.99	14	7127
37tdlm	1	33	2b	231.71	2.39	14	3920
37tdlm	1	34	2b	189.67	2.55	27	6328
37tdlm	1	35	2b	194.17	2.54	12	5161
37tdlm	1	36	2b	217.19	2.26	16	4304
37tdlm	1	37	2b	266.43	2.84	14	4543
37tdlm	1	38	2b	222.86	2.72	14	9132
37tdlm	1	39	2b	235.13	2.15	15	4198
37tdlm	1	40	2b	197.46	2.3	13	5332
37tdlm	1	41	2b	204.64	2.74	11	2902
37tdlm	1	42	2b	226.55	3.61	11	3125
37tdlm	1	43	2b	195.93	2.15	15	6358
37tdlm	1	44	2b	180.75	2.6	8	2097
37tdlm	1	45	2b	165.5	3.1	8	1845
37tdlm	1	46	2b	203.91	2.1	11	5282
37tdlm	1	47	2b	259.22	2.87	9	2923
37tdlm	1	48	2b	222.82	1.71	11	4044
37tdlm	1	49	2b	202.71	2.06	14	3796
37tdlm	1	50	2b	235	1.36	8	2387
37tdlm	1	51	2b	184.43	2.23	14	7724
37tdlm	1	52	2b	206.53	2.91	17	4436
37tdlm	1	53	4d	199.6	2.15	15	3751
37tdlm	1	54	4d	208.18	2.25	22	5912
37tdlm	1	55	4d	244.91	1.46	22	6315
37tdlm	1	56	4d	197.41	2.02	17	4063
37tdlm	1	57	4d	218.62	1.19	13	3573
37tdlm	1	58	4d	22	0	1	11248
37tdlm	1	59	4d	188.89	2.11	27	6517
37tdlm	1	60	4d	303	2.22	13	5029
37tdlm	1	61	4d	292.85	1.55	13	7187
37tdlm	1	62	4d	184.74	2.27	34	16611
37tdlm	1	63	4d	239.07	1.53	14	4181
37tdlm	1	64	4d	203.43	2.22	14	3963
37tdlm	1	65	4d	234.08	2.07	13	3958
37tdlm	1	66	4d	221.41	2.25	17	8725
37tdlm	1	67	4d	196.55	1.64	20	5258
37tdlm	1	68	4d	200.27	2.27	15	7216
37tdlm	1	69	4d	224.64	2.54	14	4234
37tdlm	1	70	4d	194.5	2.02	20	5190
37tdlm	1	71	4d	174.43	1.88	14	3698
37tdlm	1	72	4d	169.71	2.8	14	6527
37tdlm	1	73	3c	197.06	2.36	16	4300
37tdlm	1	74	3c	159.69	2.39	16	8183
37tdlm	1	75	3c	167.82	2.66	17	4044
37tdlm	1	76	3c	184	2.08	20	8800
37tdlm	1	77	3c	180.23	2.84	13	3067
37tdlm	1	78	3c	223.89	2.26	19	5569
37tdlm	1	79	3c	175	3.7	11	5376
37tdlm	1	80	3c	193.53	2.4	17	4376
37tdlm	1	81	3c	180.54	2.84	13	3351
37tdlm	1	82	3c	162.58	2.86	12	2653
37tdlm	1	83	3c	184.56	2.97	16	30295
37tdlm	1	84	3c	197	2.18	18	4879
37tdlm	1	85	3c	211.1	4.02	20	9414
37tdlm	1	86	3c	217.85	2.13	27	7553
37tdlm	1	87	3c	220.57	2.56	14	6870
37tdlm	1	88	3c	179	3.04	21	4861
37tdlm	1	89	3c	216	3.21	12	3322
37tdlm	1	90	3c	174.07	3.36	27	9710
37tdlm	1	91	3c	209.26	4.01	35	10708
37tdlm	1	92	3c	198.91	3.18	11	2973
41pqcr	1	13	1a	263.62	1.37	26	11553
41pqcr	1	14	1a	280	1.87	19	6914
41pqcr	1	15	1a	290.12	1.5	26	15778
41pqcr	1	16	1a	339.93	1.61	30	11010
41pqcr	1	17	1a	326.78	1.68	18	6340
41pqcr	1	18	1a	325.68	1.62	22	7739
41pqcr	1	19	1a	278.82	2.06	34	17711
41pqcr	1	20	1a	332.94	1.42	31	11088
41pqcr	1	21	1a	312.57	1.39	23	14856
41pqcr	1	22	1a	289.3	1.56	20	6318
41pqcr	1	23	1a	330.06	1.67	16	7177
41pqcr	1	24	1a	286.67	2.12	27	10018
41pqcr	1	25	1a	273.47	1.82	19	15047
41pqcr	1	26	1a	300.06	1.69	18	6336
41pqcr	1	27	1a	284.65	1.49	26	13467
41pqcr	1	28	1a	356.38	1.34	29	11102
41pqcr	1	29	1a	264.25	1.66	20	5678
41pqcr	1	30	1a	334.13	1.59	23	8290
41pqcr	1	31	1a	257.59	1.85	22	6117
41pqcr	1	32	1a	291.77	1.6	22	12023
41pqcr	1	33	2b	298.79	1.51	28	9055
41pqcr	1	34	2b	296.05	1.74	20	6315
41pqcr	1	35	2b	254.2	1.99	20	10620
41pqcr	1	36	2b	288.71	1.33	17	5401
41pqcr	1	37	2b	225.82	2.23	17	4227
41pqcr	1	38	2b	261.67	1.93	18	8093
41pqcr	1	39	2b	233.33	1.7	24	6319
41pqcr	1	40	2b	219.47	2.09	15	6765
41pqcr	1	41	2b	201.1	1.81	21	4662
41pqcr	1	42	2b	220.56	1.9	18	4499
41pqcr	1	43	2b	262.63	1.98	19	10346
41pqcr	1	44	2b	248.15	2.18	13	3632
41pqcr	1	45	2b	261.85	2.34	13	3749
41pqcr	1	46	2b	235.94	1.9	18	8867
41pqcr	1	47	2b	218.61	2.06	18	4465
41pqcr	1	48	2b	236.69	2.27	16	7636
41pqcr	1	49	2b	195.18	2.29	17	3772
41pqcr	1	50	2b	263.69	2.3	16	4627
41pqcr	1	51	2b	335.59	2.27	17	10250
41pqcr	1	52	2b	243.58	1.76	19	5382
41pqcr	1	53	4d	215	2.01	19	4601
41pqcr	1	54	4d	259.21	1.93	19	5718
41pqcr	1	55	4d	319.77	1.59	22	7687
41pqcr	1	56	4d	258.56	1.93	25	7164
41pqcr	1	57	4d	280.05	1.99	20	6220
41pqcr	1	58	4d	265.65	2.1	17	8711
41pqcr	1	59	4d	286.67	2.13	18	5963
41pqcr	1	60	4d	296.33	1.93	18	7259
41pqcr	1	61	4d	287.47	1.52	17	8980
41pqcr	1	62	4d	283.85	2.01	20	10894
41pqcr	1	63	4d	367.71	0.86	17	8383
41pqcr	1	64	4d	356.24	1.49	25	10077
41pqcr	1	65	4d	414.52	0.98	21	9259
41pqcr	1	66	4d	321.12	1.78	24	15972
41pqcr	1	67	4d	347.95	2.06	21	8094
41pqcr	1	68	4d	298.68	1.85	22	13949
41pqcr	1	69	4d	301.85	1.15	20	6588
41pqcr	1	70	4d	300.05	1.12	22	7362
41pqcr	1	71	4d	286.44	1.19	18	5742
41pqcr	1	72	4d	280.29	1.25	17	11541
41pqcr	1	73	3c	316.68	2.14	19	7925
41pqcr	1	74	3c	298.28	1.25	18	11619
41pqcr	1	75	3c	273.04	2.03	24	7583
41pqcr	1	76	3c	284.16	1.31	19	13720
41pqcr	1	77	3c	262.16	2.28	19	5881
41pqcr	1	78	3c	249.96	1.2	24	6687
41pqcr	1	79	3c	249.3	2.24	23	11416
41pqcr	1	80	3c	280.42	1.38	19	5881
41pqcr	1	81	3c	260.04	1.34	25	7080
41pqcr	1	82	3c	303.3	1.88	20	6474
41pqcr	1	83	3c	245.26	2.38	19	11842
41pqcr	1	84	3c	255.35	2.03	23	7206
41pqcr	1	85	3c	302.63	1.72	19	13202
41pqcr	1	86	3c	327.91	2.02	22	7899
41pqcr	1	87	3c	263.29	2.02	21	12500
41pqcr	1	88	3c	285.67	1.99	30	9576
41pqcr	1	89	3c	275.14	2.35	22	7076
41pqcr	1	90	3c	322.68	1.42	19	11253
41pqcr	1	91	3c	286	2.33	21	6572
41pqcr	1	92	3c	285.76	1.93	29	9461
45crzhm	1	13	1a	241.58	1.59	12	7397
45crzhm	1	14	1a	0	0	0	3826
45crzhm	1	15	1a	220.85	1.76	13	7313
45crzhm	1	16	1a	232.8	2.32	15	4197
45crzhm	1	17	1a	246.47	2.06	17	4597
45crzhm	1	18	1a	261.28	2.44	18	5350
45crzhm	1	19	1a	245.47	2.99	19	8716
45crzhm	1	20	1a	241.38	2.63	13	3799
45crzhm	1	21	1a	227.54	1.59	13	8140
45crzhm	1	22	1a	236.64	1.45	11	3114
45crzhm	1	23	1a	258.11	1.48	9	2740
45crzhm	1	24	1a	289.91	2.73	11	3577
45crzhm	1	25	1a	217.64	1.89	14	7307
45crzhm	1	26	1a	226.6	2.38	15	4004
45crzhm	1	27	1a	240.69	2.59	13	8801
45crzhm	1	28	1a	209.82	2.27	17	4089
45crzhm	1	29	1a	228.07	2.42	14	3682
45crzhm	1	30	1a	328.38	2.21	8	2962
45crzhm	1	31	1a	232.27	2.83	11	3073
45crzhm	1	32	1a	229.11	1.68	9	6691
45crzhm	1	33	2b	286.64	2.68	14	4686
45crzhm	1	34	2b	262.83	3.1	12	3644
45crzhm	1	35	2b	224.4	1.78	10	5468
45crzhm	1	36	2b	240	3.07	12	3246
45crzhm	1	37	2b	269.53	2.21	15	4436
45crzhm	1	38	2b	251.6	2.03	10	5391
45crzhm	1	39	2b	0	0	0	4723
45crzhm	1	40	2b	218.5	1.88	12	5796
45crzhm	1	41	2b	219.92	2.83	12	3193
45crzhm	1	42	2b	267	2.13	9	2649
45crzhm	1	43	2b	231.5	2.1	12	6019
45crzhm	1	44	2b	391	1.83	9	3974
45crzhm	1	45	2b	262.4	3.25	10	3052
45crzhm	1	46	2b	224.79	2.92	14	8766
45crzhm	1	47	2b	0	0	0	2944
45crzhm	1	48	2b	225.33	2.84	15	6678
45crzhm	1	49	2b	230.08	2.62	24	6565
45crzhm	1	50	2b	309.89	2.13	9	3081
45crzhm	1	51	2b	228.57	1.61	14	7587
45crzhm	1	52	2b	182.76	2.64	17	3998
45crzhm	1	53	4d	219.08	1.76	13	3658
45crzhm	1	54	4d	246.76	2.86	25	6944
45crzhm	1	55	4d	255.12	1.35	33	9213
45crzhm	1	56	4d	272.78	3.07	27	8309
45crzhm	1	57	4d	228.73	1.89	11	2930
45crzhm	1	58	4d	250.85	2.15	20	7484
45crzhm	1	59	4d	254.4	2.35	15	4442
45crzhm	1	60	4d	205.33	2.19	24	5791
45crzhm	1	61	4d	235.65	1.28	17	6290
45crzhm	1	62	4d	215.53	3.67	19	8954
45crzhm	1	63	4d	282.14	1.52	21	6693
45crzhm	1	64	4d	226.91	1.99	11	2904
45crzhm	1	65	4d	242.31	2.66	16	4580
45crzhm	1	66	4d	298.9	2.09	30	12579
45crzhm	1	67	4d	0	0	0	8502
45crzhm	1	68	4d	262.32	2.86	22	9131
45crzhm	1	69	4d	225.82	2.35	28	7456
45crzhm	1	70	4d	232.62	2.01	39	10156
45crzhm	1	71	4d	237.69	2.19	26	7257
45crzhm	1	72	4d	226.83	2.61	30	11274
45crzhm	1	73	3c	216.53	3.44	32	8200
45crzhm	1	74	3c	251.03	3.01	30	12849
45crzhm	1	75	3c	249.18	2.64	49	13680
45crzhm	1	76	3c	264.23	2.54	26	12400
45crzhm	1	77	3c	245.22	3.26	37	10517
45crzhm	1	78	3c	281.41	2.54	34	10536
45crzhm	1	79	3c	217.66	3.18	35	12826
45crzhm	1	80	3c	275.02	3.06	44	13779
45crzhm	1	81	3c	254.37	3.04	38	11005
45crzhm	1	82	3c	263.13	3.1	38	11326
45crzhm	1	83	3c	62	0	1	10817
45crzhm	1	84	3c	243.24	3.05	42	12156
45crzhm	1	85	3c	11	0	1	12536
45crzhm	1	86	3c	235.83	2.67	42	11201
45crzhm	1	87	3c	220.67	2.48	46	15194
45crzhm	1	88	3c	263.53	3	32	9517
45crzhm	1	89	3c	223.48	2.9	40	10406
45crzhm	1	90	3c	270.26	3.99	35	15661
45crzhm	1	91	3c	266.16	4.37	19	5765
45crzhm	1	92	3c	253.69	3.12	29	8603
49zxlc	1	13	1a	232.18	1.1	22	8478
49zxlc	1	14	1a	235.2	1.63	25	6782
49zxlc	1	15	1a	323.81	2.16	31	12879
49zxlc	1	16	1a	248.65	1.41	34	9323
49zxlc	1	17	1a	268.19	1.2	16	4783
49zxlc	1	18	1a	264.05	1.67	19	5464
49zxlc	1	19	1a	203.5	1.7	24	11956
49zxlc	1	20	1a	201.31	1.23	16	3560
49zxlc	1	21	1a	263.22	1.41	23	8003
49zxlc	1	22	1a	215.44	1.67	16	3907
49zxlc	1	23	1a	249.28	1.02	18	4989
49zxlc	1	24	1a	305.71	2.08	21	7712
49zxlc	1	25	1a	258.29	1.99	24	7920
49zxlc	1	26	1a	254	1.84	21	5990
49zxlc	1	27	1a	258.26	1.52	23	10323
49zxlc	1	28	1a	225.16	1.66	19	4725
49zxlc	1	29	1a	0	0	0	5791
49zxlc	1	30	1a	239.47	1.33	43	11342
49zxlc	1	31	1a	222.29	1.82	21	5161
49zxlc	1	32	1a	225.12	1.29	24	10384
49zxlc	1	33	2b	210.56	1.71	18	4468
49zxlc	1	34	2b	257.23	1.65	30	9159
49zxlc	1	35	2b	212.8	1.24	20	10907
49zxlc	1	36	2b	252.9	1.76	30	8388
49zxlc	1	37	2b	229.33	1.74	21	5289
49zxlc	1	38	2b	245.17	1.76	18	8325
49zxlc	1	39	2b	256.05	1.21	19	5425
49zxlc	1	40	2b	241.62	1.71	21	8980
49zxlc	1	41	2b	202.92	1.49	24	5996
49zxlc	1	42	2b	214.46	1.87	24	5849
49zxlc	1	43	2b	251.86	1.73	28	13465
49zxlc	1	44	2b	199.07	2.02	14	3137
49zxlc	1	45	2b	218.89	1.92	18	4392
49zxlc	1	46	2b	226.93	1.33	14	8638
49zxlc	1	47	2b	254.81	1.89	21	5946
49zxlc	1	48	2b	261.2	1.96	20	9289
49zxlc	1	49	2b	214.58	1.65	26	6596
49zxlc	1	50	2b	218.78	1.94	18	4343
49zxlc	1	51	2b	212.38	1.72	21	10126
49zxlc	1	52	2b	268.57	1.63	21	6225
49zxlc	1	53	4d	237.39	1.27	18	4641
49zxlc	1	54	4d	264.53	1.64	30	8797
49zxlc	1	55	4d	246.41	1.35	27	7335
49zxlc	1	56	4d	243.55	1.94	33	8949
49zxlc	1	57	4d	272.4	1.71	43	13299
49zxlc	1	58	4d	259.9	2.07	29	12568
49zxlc	1	59	4d	263.41	1.39	34	9606
49zxlc	1	60	4d	227.74	1.9	35	9013
49zxlc	1	61	4d	258.52	1.23	31	12564
49zxlc	1	62	4d	257.86	1.6	43	18934
49zxlc	1	63	4d	259.52	1.25	21	6148
49zxlc	1	64	4d	264.35	1.76	20	5806
49zxlc	1	65	4d	258.02	1.79	47	13159
49zxlc	1	66	4d	281.89	1.4	54	24712
49zxlc	1	67	4d	288.55	1.68	40	12798
49zxlc	1	68	4d	257.08	1.73	39	16359
49zxlc	1	69	4d	259.44	2.24	52	15117
49zxlc	1	70	4d	268.34	1.4	70	20274
49zxlc	1	71	4d	241.95	1.82	42	11485
49zxlc	1	72	4d	240.92	1.68	36	13916
49zxlc	1	73	3c	237.29	2.06	34	9022
49zxlc	1	74	3c	250.67	2.18	30	13703
49zxlc	1	75	3c	228.17	2.1	42	10771
49zxlc	1	76	3c	261.54	1.76	26	14713
49zxlc	1	77	3c	242.33	2.24	27	8026
49zxlc	1	78	3c	269.12	1.92	24	7376
49zxlc	1	79	3c	271.93	2.29	28	14551
49zxlc	1	80	3c	227.33	2.91	42	10668
49zxlc	1	81	3c	228.72	1.92	43	10936
49zxlc	1	82	3c	0	0	0	8949
49zxlc	1	83	3c	0	0	0	14149
49zxlc	1	84	3c	249.57	2.04	53	15012
49zxlc	1	85	3c	241.27	1.83	48	21883
49zxlc	1	86	3c	286.92	2.11	51	15824
49zxlc	1	87	3c	262.33	2.06	57	21602
49zxlc	1	88	3c	274.62	1.91	21	6632
49zxlc	1	89	3c	288.18	2	44	13792
49zxlc	1	90	3c	225.85	2.19	39	14293
49zxlc	1	91	3c	217.79	2.17	29	8650
49zxlc	1	92	3c	231.08	2.13	36	9170
53wsqx	1	13	1a	288.88	1.47	17	10492
53wsqx	1	14	1a	260	1.37	16	4483
53wsqx	1	15	1a	277.67	1.49	15	6065
53wsqx	1	16	1a	296.76	1.56	17	5422
53wsqx	1	17	1a	268.47	2.02	17	5054
53wsqx	1	18	1a	308.57	2.07	14	4685
53wsqx	1	19	1a	255.44	1.64	16	9747
53wsqx	1	20	1a	293	1.9	19	6440
53wsqx	1	21	1a	306.75	1.41	12	4415
53wsqx	1	22	1a	252.8	1.98	15	4238
53wsqx	1	23	1a	252.8	1.85	15	4303
53wsqx	1	24	1a	224.72	2.06	18	4516
53wsqx	1	25	1a	288.13	1.21	15	10392
53wsqx	1	26	1a	285.77	1.55	26	8772
53wsqx	1	27	1a	232.82	1.28	17	11582
53wsqx	1	28	1a	245	1.86	17	5476
53wsqx	1	29	1a	234.56	1.33	16	4731
53wsqx	1	30	1a	222.05	1.28	21	5389
53wsqx	1	31	1a	262.18	1.93	17	5272
53wsqx	1	32	1a	49	0	1	3373
53wsqx	1	33	2b	224.19	2.02	21	5986
53wsqx	1	34	2b	238.07	1.6	28	7986
53wsqx	1	35	2b	250.11	1.93	19	7342
53wsqx	1	36	2b	186.19	2.2	16	4237
53wsqx	1	37	2b	0	0	0	4997
53wsqx	1	38	2b	282.97	1.49	30	13891
53wsqx	1	39	2b	202.59	2.08	17	4356
53wsqx	1	40	2b	220.33	2.08	15	7410
53wsqx	1	41	2b	218.6	1.47	15	4010
53wsqx	1	42	2b	247.87	2.07	15	4401
53wsqx	1	43	2b	265.25	1.51	12	10243
53wsqx	1	44	2b	241.73	2.26	11	3604
53wsqx	1	45	2b	249.27	2.4	11	3196
53wsqx	1	46	2b	215.65	1.67	17	8726
53wsqx	1	47	2b	248.1	2.1	21	6017
53wsqx	1	48	2b	217.89	1.55	19	7450
53wsqx	1	49	2b	199.09	1.56	22	6016
53wsqx	1	50	2b	222.68	1.68	19	4758
53wsqx	1	51	2b	270.89	2.03	18	10476
53wsqx	1	52	2b	210.25	2.11	16	4400
53wsqx	1	53	4d	222.53	2.09	19	5033
53wsqx	1	54	4d	228.17	2.36	35	9629
53wsqx	1	55	4d	397	0.9	37	15273
53wsqx	1	56	4d	211.78	1.38	23	5898
53wsqx	1	57	4d	232.26	1.31	23	5919
53wsqx	1	58	4d	239.69	1.6	16	7967
53wsqx	1	59	4d	199.86	1.72	29	7362
53wsqx	1	60	4d	212.39	2.27	18	4447
53wsqx	1	61	4d	0	0	0	13474
53wsqx	1	62	4d	230.1	1.37	20	9621
53wsqx	1	63	4d	288.87	1.05	23	7636
53wsqx	1	64	4d	259.57	2.09	14	4394
53wsqx	1	65	4d	279.06	1.34	17	5097
53wsqx	1	66	4d	305.65	1.14	23	13276
53wsqx	1	67	4d	285.3	1.57	20	6502
53wsqx	1	68	4d	288.5	2.1	18	9599
53wsqx	1	69	4d	7	0	1	6915
53wsqx	1	70	4d	317.05	1.4	21	7404
53wsqx	1	71	4d	263.42	1.22	24	6822
53wsqx	1	72	4d	273.83	1.16	24	11908
53wsqx	1	73	3c	229.23	2	22	5954
53wsqx	1	74	3c	209.86	2.32	21	13339
53wsqx	1	75	3c	265.27	2.07	33	9674
53wsqx	1	76	3c	214.21	1.51	19	9972
53wsqx	1	77	3c	210.71	2.4	17	4941
53wsqx	1	78	3c	202.14	1.6	21	5685
53wsqx	1	79	3c	244.93	1.86	15	8268
53wsqx	1	80	3c	205.74	2.33	23	5305
53wsqx	1	81	3c	230.71	1.94	21	5374
53wsqx	1	82	3c	335.11	1.5	19	7514
53wsqx	1	83	3c	238.61	1.52	18	16068
53wsqx	1	84	3c	246.9	1.5	20	6852
53wsqx	1	85	3c	311.76	2.57	21	12781
53wsqx	1	86	3c	265.96	1.88	49	16380
53wsqx	1	87	3c	246.26	1.41	19	15022
53wsqx	1	88	3c	208.67	2.21	15	4425
53wsqx	1	89	3c	238.75	2.33	24	6315
53wsqx	1	90	3c	272.11	1.74	19	10081
53wsqx	1	91	3c	246.77	1.74	22	6212
53wsqx	1	92	3c	255.85	2.05	26	7359
57qzh	1	13	1a	247.46	2.15	24	13102
57qzh	1	14	1a	285.5	2.13	30	10206
57qzh	1	15	1a	291.93	2.39	14	7026
57qzh	1	16	1a	294.15	2.3	13	4315
57qzh	1	17	1a	280.06	2.05	17	5855
57qzh	1	18	1a	341.93	1.91	14	5352
57qzh	1	19	1a	261.44	3.17	16	10431
57qzh	1	20	1a	276.12	1.93	17	5982
57qzh	1	21	1a	269.18	1.86	22	15296
57qzh	1	22	1a	251.21	2.47	14	4485
57qzh	1	23	1a	285.21	2.04	14	4374
57qzh	1	24	1a	318.88	2.47	17	6598
57qzh	1	25	1a	321.4	3.93	30	13555
57qzh	1	26	1a	289.19	3.17	16	6258
57qzh	1	27	1a	286.62	2.87	26	13211
57qzh	1	28	1a	280.25	2.14	16	5734
57qzh	1	29	1a	262.62	1.96	16	5439
57qzh	1	30	1a	315.2	2.03	15	5371
57qzh	1	31	1a	259.26	3.07	19	5905
57qzh	1	32	1a	327.4	2.56	20	12849
57qzh	1	33	2b	256.46	2.39	13	4278
57qzh	1	34	2b	268.67	3.02	12	3812
57qzh	1	35	2b	239.42	2.77	12	8222
57qzh	1	36	2b	248.47	3.95	17	5062
57qzh	1	37	2b	251.45	2.68	11	3451
57qzh	1	38	2b	273.69	2.54	13	7338
57qzh	1	39	2b	223.82	1.56	11	3395
57qzh	1	40	2b	251.29	2.18	17	8700
57qzh	1	41	2b	233	4.24	14	4338
57qzh	1	42	2b	221.5	2.75	12	3460
57qzh	1	43	2b	239.12	2.19	17	9580
57qzh	1	44	2b	280.75	3.66	8	2936
57qzh	1	45	2b	272.6	2.62	10	3182
57qzh	1	46	2b	273.58	2.91	12	6926
57qzh	1	47	2b	241.2	3.41	10	3243
57qzh	1	48	2b	272.18	2.3	17	8419
57qzh	1	49	2b	264.92	1.85	12	3473
57qzh	1	50	2b	265.73	2.73	11	3596
57qzh	1	51	2b	274.18	2.87	11	7677
57qzh	1	52	2b	249.31	2.4	16	4907
57qzh	1	53	4d	236.32	3.15	22	5946
57qzh	1	54	4d	259.88	2.21	16	4916
57qzh	1	55	4d	312.57	1.73	42	14837
57qzh	1	56	4d	257.68	2.26	19	5902
57qzh	1	57	4d	295.63	2.34	19	6507
57qzh	1	58	4d	282.11	2.33	18	9502
57qzh	1	59	4d	249.47	2.21	17	5481
57qzh	1	60	4d	295.59	1.98	27	9248
57qzh	1	61	4d	345.64	1.95	11	6181
57qzh	1	62	4d	240.27	2.26	15	11209
57qzh	1	63	4d	319.1	2.21	10	3607
57qzh	1	64	4d	290.33	2.23	21	7276
57qzh	1	65	4d	328.85	2.48	13	5103
57qzh	1	66	4d	272	1.98	22	11293
57qzh	1	67	4d	276.96	2.24	24	7921
57qzh	1	68	4d	301.33	2.29	18	9094
57qzh	1	69	4d	244.78	2.34	36	10943
57qzh	1	70	4d	286.15	2.52	27	9323
57qzh	1	71	4d	247.25	2.49	16	4724
57qzh	1	72	4d	237.07	2.71	14	7839
57qzh	1	73	3c	245.22	4.31	18	5865
57qzh	1	74	3c	306.08	3.38	12	12093
57qzh	1	75	3c	212.73	2.75	15	4148
57qzh	1	76	3c	256.71	2.69	14	9033
57qzh	1	77	3c	235.94	2.87	16	4977
57qzh	1	78	3c	239.19	3.12	36	10888
57qzh	1	79	3c	265.95	2.81	19	9741
57qzh	1	80	3c	220.95	2.93	19	5041
57qzh	1	81	3c	270.23	3.31	13	4301
57qzh	1	82	3c	209.92	2.83	13	3553
57qzh	1	83	3c	256.88	2.78	16	16200
57qzh	1	84	3c	211	4.31	21	5719
57qzh	1	85	3c	235.29	3.2	14	8369
57qzh	1	86	3c	257.5	3.21	26	7990
57qzh	1	87	3c	235.42	2.48	19	10861
57qzh	1	88	3c	248.82	4.15	22	6774
57qzh	1	89	3c	229.21	2.66	29	8293
57qzh	1	90	3c	215.85	2.74	20	8811
57qzh	1	91	3c	225.55	3.42	22	6410
57qzh	1	92	3c	260.35	3.23	23	7487
61yzh	1	13	1a	296.67	1.21	9	4738
61yzh	1	14	1a	264.83	1.35	24	7638
61yzh	1	15	1a	245.35	2.07	23	8405
61yzh	1	16	1a	245.68	1.87	19	5297
61yzh	1	17	1a	207.38	2.09	16	4118
61yzh	1	18	1a	322.13	2.04	15	5481
61yzh	1	19	1a	226.64	1.88	22	11038
61yzh	1	20	1a	247.4	3.08	15	4329
61yzh	1	21	1a	439.19	2.98	16	9459
61yzh	1	22	1a	254.86	1.67	14	4091
61yzh	1	23	1a	269.75	1.57	12	3875
61yzh	1	24	1a	264.86	2.16	14	4254
61yzh	1	25	1a	273.86	1.31	7	5982
61yzh	1	26	1a	236.74	1.8	19	5530
61yzh	1	27	1a	266.7	1.63	10	3885
61yzh	1	28	1a	281.52	1.9	21	6708
61yzh	1	29	1a	254.45	1.82	20	6109
61yzh	1	30	1a	238.24	1.69	34	9563
61yzh	1	31	1a	251.6	1.97	20	5697
61yzh	1	32	1a	299.73	1.2	11	7180
61yzh	1	33	2b	231.89	1.26	18	4913
61yzh	1	34	2b	235.75	1.37	20	5580
61yzh	1	35	2b	214.92	1.64	13	7161
61yzh	1	36	2b	226.65	1.47	20	5285
61yzh	1	37	2b	240.6	2.34	20	5702
61yzh	1	38	2b	203	2	21	8272
61yzh	1	39	2b	218.06	2.36	16	4099
61yzh	1	40	2b	225.25	1.72	16	10345
61yzh	1	41	2b	206.47	2.34	15	3708
61yzh	1	42	2b	238.4	1.71	15	3923
61yzh	1	43	2b	215.57	2.01	28	11266
61yzh	1	44	2b	0	0	0	5666
61yzh	1	45	2b	249.15	1.61	13	3835
61yzh	1	46	2b	234.42	2.39	24	9244
61yzh	1	47	2b	222.1	2.27	21	5725
61yzh	1	48	2b	202.52	2.23	23	8679
61yzh	1	49	2b	242.9	2.18	20	5874
61yzh	1	50	2b	272.57	1.45	14	4300
61yzh	1	51	2b	293.07	2.03	14	8058
61yzh	1	52	2b	254.5	1.94	14	4143
61yzh	1	53	4d	204.95	2.01	20	4703
61yzh	1	54	4d	270.71	2.17	14	4315
61yzh	1	55	4d	364.89	1.88	27	10906
61yzh	1	56	4d	297.44	2.64	16	5684
61yzh	1	57	4d	280.44	1.39	16	4972
61yzh	1	58	4d	207.53	2.71	17	7923
61yzh	1	59	4d	236.22	2.33	23	7718
61yzh	1	60	4d	274.85	1.48	13	4229
61yzh	1	61	4d	293.17	1.11	12	6586
61yzh	1	62	4d	263.05	1.63	22	13651
61yzh	1	63	4d	293.17	1.82	18	6277
61yzh	1	64	4d	356.62	1.76	13	5139
61yzh	1	65	4d	303.67	1.79	21	7245
61yzh	1	66	4d	269.17	2.08	23	12724
61yzh	1	67	4d	249	1.86	28	7810
61yzh	1	68	4d	246.65	1.84	37	13270
61yzh	1	69	4d	270.97	1.83	32	10596
61yzh	1	70	4d	266	2.17	23	7116
61yzh	1	71	4d	255.28	1.17	29	8584
61yzh	1	72	4d	269.06	1.4	17	8967
61yzh	1	73	3c	238.33	2.61	18	5038
61yzh	1	74	3c	225.29	2.76	21	10517
61yzh	1	75	3c	244.29	2.88	21	6165
61yzh	1	76	3c	227.91	2.27	23	11281
61yzh	1	77	3c	244	2.27	23	6599
61yzh	1	78	3c	263.1	2.31	29	9770
61yzh	1	79	3c	213.19	2.15	16	6948
61yzh	1	80	3c	283	2.53	17	5916
61yzh	1	81	3c	239.57	1.95	14	3859
61yzh	1	82	3c	250.21	1.75	19	5600
61yzh	1	83	3c	241.04	1.69	23	14406
61yzh	1	84	3c	300.74	2	23	8055
61yzh	1	85	3c	283.33	3.01	15	7789
61yzh	1	86	3c	252.5	2.32	34	11275
61yzh	1	87	3c	186.4	2.5	20	12367
61yzh	1	88	3c	257.14	1.73	21	6299
61yzh	1	89	3c	261.2	3.5	40	13303
61yzh	1	90	3c	243.25	2.78	20	9946
61yzh	1	91	3c	234.55	2.89	20	5647
61yzh	1	92	3c	219.45	2.26	22	5822
65nmlm	1	13	1a	247	2.23	11	4663
65nmlm	1	14	1a	279.71	1.68	21	6320
65nmlm	1	15	1a	246.36	1.6	22	9278
65nmlm	1	16	1a	246	2.07	14	4153
65nmlm	1	17	1a	216.53	3.22	17	4143
65nmlm	1	18	1a	261	1.92	13	3958
65nmlm	1	19	1a	243.71	2.25	24	11022
65nmlm	1	20	1a	232.86	1.88	14	3738
65nmlm	1	21	1a	258.33	2.06	15	9691
65nmlm	1	22	1a	213.33	2.21	12	2950
65nmlm	1	23	1a	231	1.62	19	5324
65nmlm	1	24	1a	223.5	2.05	12	3142
65nmlm	1	25	1a	228.46	2.15	13	10005
65nmlm	1	26	1a	242.06	2.3	18	5197
65nmlm	1	27	1a	247.46	2.83	26	11275
65nmlm	1	28	1a	280.25	2.28	20	6616
65nmlm	1	29	1a	218.08	2.24	12	3195
65nmlm	1	30	1a	248.68	1.83	22	6499
65nmlm	1	31	1a	214.07	1.97	15	3740
65nmlm	1	32	1a	200.75	2.22	12	6726
65nmlm	1	33	2b	269.42	2.45	12	3716
65nmlm	1	34	2b	260.08	2.57	13	3726
65nmlm	1	35	2b	231.42	2.37	12	7889
65nmlm	1	36	2b	234.62	2.2	16	4451
65nmlm	1	37	2b	265.82	2.35	11	3486
65nmlm	1	38	2b	240.45	2.22	22	8660
65nmlm	1	39	2b	246.9	1.41	21	5812
65nmlm	1	40	2b	222.53	1.82	19	7743
65nmlm	1	41	2b	203.09	2.27	11	3026
65nmlm	1	42	2b	306.12	2.61	24	8422
65nmlm	1	43	2b	233.55	2.13	20	9879
65nmlm	1	44	2b	247.82	2.16	11	3042
65nmlm	1	45	2b	231.64	2.09	14	3695
65nmlm	1	46	2b	206.06	2.24	16	5451
65nmlm	1	47	2b	197.73	2.89	15	3588
65nmlm	1	48	2b	239.05	2.4	19	6487
65nmlm	1	49	2b	242.5	2.22	18	5004
65nmlm	1	50	2b	277.09	2.27	11	3401
65nmlm	1	51	2b	241.67	2.02	15	7066
65nmlm	1	52	2b	241.6	2.24	20	5629
65nmlm	1	53	4d	272.88	2	26	7819
65nmlm	1	54	4d	273	1.77	30	9141
65nmlm	1	55	4d	303.64	1.32	45	15194
65nmlm	1	56	4d	247.89	1.85	18	4851
65nmlm	1	57	4d	248.07	2.23	14	4002
65nmlm	1	58	4d	217.62	2.14	13	5624
65nmlm	1	59	4d	247.82	2.41	17	4925
65nmlm	1	60	4d	263.35	1.82	31	9013
65nmlm	1	61	4d	252.89	1.8	18	6952
65nmlm	1	62	4d	248.65	1.88	20	9152
65nmlm	1	63	4d	243.43	1.41	14	3984
65nmlm	1	64	4d	267.3	2.09	33	10185
65nmlm	1	65	4d	348.15	1.2	13	4942
65nmlm	1	66	4d	270.63	1.9	19	10385
65nmlm	1	67	4d	254.08	1.97	39	11406
65nmlm	1	68	4d	256.86	3.23	14	8895
65nmlm	1	69	4d	385.79	1.77	19	7733
65nmlm	1	70	4d	310.44	2	18	6031
65nmlm	1	71	4d	277.6	2.07	15	4595
65nmlm	1	72	4d	303.6	1.39	10	8596
65nmlm	1	73	3c	277.85	2.65	13	4097
65nmlm	1	74	3c	295.03	2.45	37	14993
65nmlm	1	75	3c	247.35	2.87	20	5893
65nmlm	1	76	3c	250.5	1.82	12	7038
65nmlm	1	77	3c	252.93	2.62	14	3921
65nmlm	1	78	3c	285.12	2.45	16	5292
65nmlm	1	79	3c	236.5	3.19	14	6749
65nmlm	1	80	3c	227.56	2.22	18	4760
65nmlm	1	81	3c	267.23	2.61	13	3979
65nmlm	1	82	3c	188.36	2.59	11	2419
65nmlm	1	83	3c	250.8	3.45	10	5662
65nmlm	1	84	3c	207.79	2.58	14	3474
65nmlm	1	85	3c	223.33	2.81	12	4504
65nmlm	1	86	3c	272.44	2.36	41	12861
65nmlm	1	87	3c	243.95	2.91	20	16232
65nmlm	1	88	3c	232.97	3.18	33	9364
65nmlm	1	89	3c	260.08	3.43	24	7331
65nmlm	1	90	3c	225.53	2.47	15	6140
65nmlm	1	91	3c	228.92	3.47	13	3561
65nmlm	1	92	3c	227.67	3.11	12	3221
69tj	1	13	1a	220.28	1.21	18	7593
69tj	1	14	1a	197.89	1.99	19	4854
69tj	1	15	1a	224	2.37	14	6874
69tj	1	16	1a	199.95	1.79	19	5065
69tj	1	17	1a	199.21	2.06	19	4714
69tj	1	18	1a	212.06	1.94	16	4776
69tj	1	19	1a	260.13	2.03	15	6962
69tj	1	20	1a	214.45	1.68	20	5407
69tj	1	21	1a	226.8	1.75	20	7029
69tj	1	22	1a	194	2.21	13	3273
69tj	1	23	1a	194.94	1.82	16	4367
69tj	1	24	1a	193.5	1.57	14	3527
69tj	1	25	1a	220.85	2.23	13	5637
69tj	1	26	1a	229	1.63	24	6787
69tj	1	27	1a	203.38	1.68	21	10277
69tj	1	28	1a	270.88	1.82	17	5788
69tj	1	29	1a	202	2.17	12	3398
69tj	1	30	1a	238.4	1.98	15	4569
69tj	1	31	1a	191.41	1.93	17	4134
69tj	1	32	1a	208.55	2.18	11	5413
69tj	1	33	2b	206.05	1.7	21	5974
69tj	1	34	2b	198.79	1.74	19	5316
69tj	1	35	2b	252.77	2.61	13	7162
69tj	1	36	2b	192.14	2.46	14	3403
69tj	1	37	2b	223.28	2.1	18	5786
69tj	1	38	2b	224.65	1.96	17	7428
69tj	1	39	2b	285	1.38	13	4221
69tj	1	40	2b	240.54	2.3	13	6978
69tj	1	41	2b	195.81	1.92	21	5889
69tj	1	42	2b	225.67	1.41	12	3195
69tj	1	43	2b	200.93	1.35	14	6347
69tj	1	44	2b	228.5	1.32	12	3244
69tj	1	45	2b	217.5	1.52	10	2595
69tj	1	46	2b	175.2	1.92	20	7843
69tj	1	47	2b	205.4	2.11	15	4307
69tj	1	48	2b	257.24	1.33	17	10641
69tj	1	49	2b	266	1.3	14	4325
69tj	1	50	2b	244.43	1.43	14	4061
69tj	1	51	2b	233.79	2.3	19	9099
69tj	1	52	2b	215.11	1.86	19	5423
69tj	1	53	4d	238.2	1.41	15	4685
69tj	1	54	4d	191.33	0.99	18	4655
69tj	1	55	4d	280.52	1.11	31	10098
69tj	1	56	4d	207.3	1.16	20	5142
69tj	1	57	4d	237.68	1.31	19	5417
69tj	1	58	4d	225.93	2.17	14	6786
69tj	1	59	4d	188.06	2.25	16	4166
69tj	1	60	4d	217.53	1.3	15	4431
69tj	1	61	4d	262.33	0.84	21	10755
69tj	1	62	4d	238	2.25	17	9233
69tj	1	63	4d	296.48	0.82	21	7063
69tj	1	64	4d	212.27	2.52	15	4071
69tj	1	65	4d	235.25	1.99	16	4894
69tj	1	66	4d	229.18	2.18	17	9455
69tj	1	67	4d	255.9	1.25	21	6408
69tj	1	68	4d	226.06	2.21	17	7851
69tj	1	69	4d	225.11	2.26	18	5385
69tj	1	70	4d	198.5	1.16	30	7732
69tj	1	71	4d	224.65	1.18	26	7427
69tj	1	72	4d	222.73	1.11	15	12980
69tj	1	73	3c	242.7	1.5	20	5995
69tj	1	74	3c	216.33	1.46	18	10027
69tj	1	75	3c	237.82	1.54	17	4878
69tj	1	76	3c	208.47	1.41	17	9759
69tj	1	77	3c	221.56	1.71	16	4610
69tj	1	78	3c	209.33	1.57	21	5948
69tj	1	79	3c	305.41	1.58	17	10743
69tj	1	80	3c	283.44	1.51	16	5346
69tj	1	81	3c	267.5	2.28	18	5645
69tj	1	82	3c	262.76	1.65	17	5134
69tj	1	83	3c	240	1.53	17	12239
69tj	1	84	3c	228.13	1.38	23	6379
69tj	1	85	3c	281.09	1.45	22	13494
69tj	1	86	3c	241.79	1.9	19	5300
69tj	1	87	3c	280.61	1.51	18	10833
69tj	1	88	3c	220.18	1.43	17	4858
69tj	1	89	3c	405.87	1.7	15	6901
69tj	1	90	3c	248.52	1.55	21	10181
69tj	1	91	3c	208.33	1.88	15	3989
69tj	1	92	3c	241.19	1.52	21	6089
86tdlm	1	13	1a	218.22	1.87	27	11436
86tdlm	1	14	1a	202.52	2.32	25	6567
86tdlm	1	15	1a	200.76	2.07	17	7206
86tdlm	1	16	1a	0	0	0	4807
86tdlm	1	17	1a	186.75	2.11	12	2857
86tdlm	1	18	1a	225.55	2.28	11	3160
86tdlm	1	19	1a	174.2	3.53	15	6785
86tdlm	1	20	1a	194.81	1.82	16	3897
86tdlm	1	21	1a	204.73	1.75	15	8800
86tdlm	1	22	1a	235.65	1.72	23	6474
86tdlm	1	23	1a	219.17	1.61	18	4775
86tdlm	1	24	1a	204	1.92	16	3928
86tdlm	1	25	1a	198	1.74	19	7901
86tdlm	1	26	1a	225.8	1.34	25	6729
86tdlm	1	27	1a	232.24	2.57	21	10594
86tdlm	1	28	1a	217.65	1.78	20	5519
86tdlm	1	29	1a	202.22	1.81	18	4869
86tdlm	1	30	1a	248.89	1.81	19	5946
86tdlm	1	31	1a	221.54	2.72	24	6974
86tdlm	1	32	1a	217.25	1.83	16	7976
86tdlm	1	33	2b	177.42	2.16	19	6438
86tdlm	1	34	2b	211.17	3.17	18	5194
86tdlm	1	35	2b	234.91	2.76	11	11793
86tdlm	1	36	2b	218.81	1.7	16	4247
86tdlm	1	37	2b	206.62	2.23	16	4339
86tdlm	1	38	2b	194.88	2.73	16	7806
86tdlm	1	39	2b	200.5	2.16	12	3339
86tdlm	1	40	2b	198.33	2.65	15	6925
86tdlm	1	41	2b	198.59	2.85	17	4367
86tdlm	1	42	2b	253.62	2.41	13	4041
86tdlm	1	43	2b	217.5	2.11	16	11389
86tdlm	1	44	2b	289.11	2.9	9	2999
86tdlm	1	45	2b	213.33	2.55	12	3354
86tdlm	1	46	2b	203.64	2.95	14	6260
86tdlm	1	47	2b	209.55	2.47	11	3188
86tdlm	1	48	2b	207.32	2.46	22	9104
86tdlm	1	49	2b	227.85	2.39	13	3652
86tdlm	1	50	2b	217.67	2.03	18	4822
86tdlm	1	51	2b	213.75	2.26	16	8101
86tdlm	1	52	2b	229	2.26	18	5110
86tdlm	1	53	4d	207.3	2.21	20	4993
86tdlm	1	54	4d	203.58	1.77	19	5254
86tdlm	1	55	4d	240.6	1.55	20	5475
86tdlm	1	56	4d	217.47	2.11	17	4476
86tdlm	1	57	4d	249.45	2.93	11	3329
86tdlm	1	58	4d	206.69	3.7	16	6398
86tdlm	1	59	4d	229.9	2.72	10	3058
86tdlm	1	60	4d	187.31	2.05	16	3648
86tdlm	1	61	4d	229.13	1.69	15	5895
86tdlm	1	62	4d	219.31	1.91	16	7120
86tdlm	1	63	4d	223.21	1.22	14	3927
86tdlm	1	64	4d	243.43	2.35	14	4309
86tdlm	1	65	4d	200.71	2.14	17	4471
86tdlm	1	66	4d	276.07	2.17	14	8470
86tdlm	1	67	4d	247.5	2.1	14	4278
86tdlm	1	68	4d	219.44	2.29	16	7150
86tdlm	1	69	4d	229.23	3.11	13	3756
86tdlm	1	70	4d	256.56	1.79	18	5499
86tdlm	1	71	4d	189.5	2.05	18	4206
86tdlm	1	72	4d	189.75	2.55	12	7664
86tdlm	1	73	3c	176.29	2.64	14	3002
86tdlm	1	74	3c	165.29	4.47	24	9194
86tdlm	1	75	3c	206.57	2.94	14	3578
86tdlm	1	76	3c	198.36	2.66	14	7844
86tdlm	1	77	3c	192	2.83	12	3207
86tdlm	1	78	3c	232.13	2.53	15	4653
86tdlm	1	79	3c	223.54	3.09	13	6745
86tdlm	1	80	3c	206.44	2.46	16	4259
86tdlm	1	81	3c	204.06	2.91	16	4315
86tdlm	1	82	3c	199.61	2.42	18	4624
86tdlm	1	83	3c	0	0	0	9651
86tdlm	1	84	3c	230.64	2.78	14	3928
86tdlm	1	85	3c	248.14	2.64	14	8004
86tdlm	1	86	3c	203.53	2.29	17	4726
86tdlm	1	87	3c	208.75	2.8	12	5916
86tdlm	1	88	3c	175.41	2.29	17	4070
86tdlm	1	89	3c	165.12	2.38	17	3740
86tdlm	1	90	3c	216.14	2.73	14	5785
86tdlm	1	91	3c	189.19	5.53	16	4573
86tdlm	1	92	3c	236.67	4.37	9	2687
87dzqzh	1	13	1a	220.83	1.8	23	11473
87dzqzh	1	14	1a	246.91	1.59	34	10332
87dzqzh	1	15	1a	225.55	1.82	40	16006
87dzqzh	1	16	1a	282.19	1.69	36	11773
87dzqzh	1	17	1a	256.29	2.84	24	7353
87dzqzh	1	18	1a	265.48	1.06	23	7177
87dzqzh	1	19	1a	250.72	1.58	29	13217
87dzqzh	1	20	1a	218.77	1.9	26	7136
87dzqzh	1	21	1a	226.7	1.41	23	11431
87dzqzh	1	22	1a	220.96	1.72	25	6637
87dzqzh	1	23	1a	254.52	1.7	23	7707
87dzqzh	1	24	1a	262.84	1.91	38	11675
87dzqzh	1	25	1a	257.5	1.69	22	14436
87dzqzh	1	26	1a	224.09	1.35	32	8633
87dzqzh	1	27	1a	224.76	1.4	37	14510
87dzqzh	1	28	1a	234.59	1.28	32	9218
87dzqzh	1	29	1a	225.25	1.7	20	5507
87dzqzh	1	30	1a	282.12	1.66	25	8624
87dzqzh	1	31	1a	236.56	1.67	34	10350
87dzqzh	1	32	1a	291.39	1.3	18	11178
87dzqzh	1	33	2b	215.1	1.95	21	5611
87dzqzh	1	34	2b	236.71	1.74	42	11627
87dzqzh	1	35	2b	241.47	2.53	17	10293
87dzqzh	1	36	2b	217.89	2.18	18	5301
87dzqzh	1	37	2b	235.58	1.9	24	7233
87dzqzh	1	38	2b	266.68	1.47	41	20281
87dzqzh	1	39	2b	236.82	1.63	22	6429
87dzqzh	1	40	2b	245.44	1.09	18	9562
87dzqzh	1	41	2b	255.2	1.33	15	4644
87dzqzh	1	42	2b	208.35	1.84	26	6830
87dzqzh	1	43	2b	241.18	1.68	22	10135
87dzqzh	1	44	2b	224.88	1.79	16	4812
87dzqzh	1	45	2b	224.88	2.03	17	4913
87dzqzh	1	46	2b	221.9	1.9	20	8180
87dzqzh	1	47	2b	197.63	2.03	19	4767
87dzqzh	1	48	2b	229.67	2.32	15	6460
87dzqzh	1	49	2b	221.26	1.85	19	5289
87dzqzh	1	50	2b	251.59	1.83	22	6778
87dzqzh	1	51	2b	242.68	1.65	22	9970
87dzqzh	1	52	2b	235.62	2.15	16	4999
87dzqzh	1	53	4d	255.38	2.11	16	5519
87dzqzh	1	54	4d	210.33	1.85	21	5672
87dzqzh	1	55	4d	228.12	0.87	41	10629
87dzqzh	1	56	4d	209.3	1.66	23	5865
87dzqzh	1	57	4d	235.25	1.44	16	4566
87dzqzh	1	58	4d	271.67	2.26	15	6949
87dzqzh	1	59	4d	215.22	2.22	18	4728
87dzqzh	1	60	4d	209.29	1.42	17	4132
87dzqzh	1	61	4d	232.47	1.27	19	7214
87dzqzh	1	62	4d	217.57	1.89	21	8341
87dzqzh	1	63	4d	216.93	1.65	14	3684
87dzqzh	1	64	4d	225.45	1.91	22	6161
87dzqzh	1	65	4d	226	1.34	12	3625
87dzqzh	1	66	4d	225	1.19	17	8144
87dzqzh	1	67	4d	240.62	1.7	26	7378
87dzqzh	1	68	4d	205.69	2.19	16	6302
87dzqzh	1	69	4d	207.58	2.23	19	5257
87dzqzh	1	70	4d	240.87	1.71	31	8808
87dzqzh	1	71	4d	207.69	1.15	16	4025
87dzqzh	1	72	4d	188.24	1.42	21	9681
87dzqzh	1	73	3c	201.46	1.32	24	5960
87dzqzh	1	74	3c	223.44	1.38	18	8059
87dzqzh	1	75	3c	185.12	2.53	17	4280
87dzqzh	1	76	3c	244.91	1.4	22	9684
87dzqzh	1	77	3c	214.39	1.52	28	6979
87dzqzh	1	78	3c	181.3	1.62	23	5410
87dzqzh	1	79	3c	257.06	2.5	18	8444
87dzqzh	1	80	3c	235.18	2.25	17	5340
87dzqzh	1	81	3c	211.52	2.21	27	6921
87dzqzh	1	82	3c	226.39	1.65	23	6609
87dzqzh	1	83	3c	195.8	1.53	25	10985
87dzqzh	1	84	3c	203.1	1.18	21	5581
87dzqzh	1	85	3c	223.82	2.37	17	7604
87dzqzh	1	86	3c	221.74	2.04	23	6461
87dzqzh	1	87	3c	212.47	2.04	32	13713
87dzqzh	1	88	3c	237.37	2.22	19	5843
87dzqzh	1	89	3c	237.48	2.15	25	7507
87dzqzh	1	90	3c	195.14	2.25	21	7738
87dzqzh	1	91	3c	221.18	2.57	22	5838
87dzqzh	1	92	3c	231.25	2.15	20	5537
91crqd	1	13	1a	257.53	2.13	17	7945
91crqd	1	14	1a	254.71	1.58	28	7945
91crqd	1	15	1a	271.77	2.27	13	10841
91crqd	1	16	1a	251.24	1.68	17	4893
91crqd	1	17	1a	250.93	1.8	15	4196
91crqd	1	18	1a	219.65	1.66	20	5063
91crqd	1	19	1a	247.27	1.86	15	9907
91crqd	1	20	1a	294.33	2.08	18	5947
91crqd	1	21	1a	0	0	0	15388
91crqd	1	22	1a	220.88	1.81	17	4576
91crqd	1	23	1a	284.2	1.94	15	4753
91crqd	1	24	1a	266.5	1.95	16	4746
91crqd	1	25	1a	250.72	1.93	18	9302
91crqd	1	26	1a	303.88	3.01	16	5684
91crqd	1	27	1a	278.69	2.08	16	9622
91crqd	1	28	1a	269.47	1.96	17	5273
91crqd	1	29	1a	229.31	2	16	4678
91crqd	1	30	1a	257.11	1.66	47	13569
91crqd	1	31	1a	249.45	2.66	22	6267
91crqd	1	32	1a	232.23	2.19	13	9118
91crqd	1	33	2b	250.06	1.9	17	4844
91crqd	1	34	2b	221.08	1.75	24	6162
91crqd	1	35	2b	260.33	2.57	15	8637
91crqd	1	36	2b	267.24	2.25	17	5113
91crqd	1	37	2b	284.77	2.54	13	4281
91crqd	1	38	2b	216.11	1.5	19	8833
91crqd	1	39	2b	242.96	2.27	25	7255
91crqd	1	40	2b	251.22	2	18	9548
91crqd	1	41	2b	224.17	2.03	18	4973
91crqd	1	42	2b	222.21	2.05	19	4922
91crqd	1	43	2b	0	0	0	12526
91crqd	1	44	2b	238.79	2.35	14	3808
91crqd	1	45	2b	228.33	2.15	21	5708
91crqd	1	46	2b	261.5	2.26	16	9210
91crqd	1	47	2b	248.18	3.36	17	4979
91crqd	1	48	2b	249.62	2.44	16	9623
91crqd	1	49	2b	281	2.38	15	5029
91crqd	1	50	2b	256.21	2.12	19	5912
91crqd	1	51	2b	238.25	2.16	16	12634
91crqd	1	52	2b	240.71	2.28	28	8185
91crqd	1	53	4d	244.06	2.24	16	4367
91crqd	1	54	4d	291.27	1.92	22	6969
91crqd	1	55	4d	264.55	1.42	47	13488
91crqd	1	56	4d	258.13	2.29	15	4374
91crqd	1	57	4d	267.28	2.23	18	5279
91crqd	1	58	4d	286	2.22	15	8042
91crqd	1	59	4d	226.38	2.2	16	4665
91crqd	1	60	4d	215.31	2.11	16	4217
91crqd	1	61	4d	210.28	1.51	18	7103
91crqd	1	62	4d	246.12	2.17	17	10539
91crqd	1	63	4d	254.43	1.62	14	4022
91crqd	1	64	4d	223.94	2.04	17	4177
91crqd	1	65	4d	229.2	2.4	15	4251
91crqd	1	66	4d	198.55	2	20	9090
91crqd	1	67	4d	278.14	1.4	29	8721
91crqd	1	68	4d	243.5	2.27	16	9680
91crqd	1	69	4d	252.26	2.14	19	5423
91crqd	1	70	4d	242.55	2.98	20	5594
91crqd	1	71	4d	250.38	1.66	21	5874
91crqd	1	72	4d	211.95	2.04	20	10188
91crqd	1	73	3c	248.89	2.56	18	4915
91crqd	1	74	3c	228.57	2.05	28	11605
91crqd	1	75	3c	207	3.5	21	5256
91crqd	1	76	3c	234.68	2.51	19	8694
91crqd	1	77	3c	204.56	2.59	18	4178
91crqd	1	78	3c	228.5	2.36	20	5563
91crqd	1	79	3c	215.93	2.77	15	7664
91crqd	1	80	3c	276.33	3.06	18	5634
91crqd	1	81	3c	218.5	2.54	18	4499
91crqd	1	82	3c	255.67	2.67	15	4211
91crqd	1	83	3c	198.29	2.65	17	9616
91crqd	1	84	3c	204.74	2.32	19	4815
91crqd	1	85	3c	192.27	2.04	22	9037
91crqd	1	86	3c	225.17	2.71	30	7799
91crqd	1	87	3c	217	2.38	17	10338
91crqd	1	88	3c	234.31	2.69	16	4410
91crqd	1	89	3c	279.93	3.41	14	4328
91crqd	1	90	3c	198.05	2.79	20	7542
91crqd	1	91	3c	217.77	2.92	13	3776
91crqd	1	92	3c	247.94	2.72	18	5240
94rqzhg	1	13	1a	216.61	1.97	18	8642
94rqzhg	1	14	1a	211.45	2.1	20	5107
94rqzhg	1	15	1a	218.64	2.39	14	6432
94rqzhg	1	16	1a	276.38	1.92	21	6373
94rqzhg	1	17	1a	196.87	1.55	15	3390
94rqzhg	1	18	1a	210.06	2.3	16	4239
94rqzhg	1	19	1a	189.42	2.07	19	8155
94rqzhg	1	20	1a	221.06	2.05	18	4639
94rqzhg	1	21	1a	233.31	1.73	16	7020
94rqzhg	1	22	1a	193.55	2.44	11	2489
94rqzhg	1	23	1a	206.8	1.41	10	2353
94rqzhg	1	24	1a	196.31	2.21	13	2948
94rqzhg	1	25	1a	181.29	2.36	14	6498
94rqzhg	1	26	1a	207	1.54	15	3740
94rqzhg	1	27	1a	238.17	1.63	12	7801
94rqzhg	1	28	1a	229.6	2.32	15	3831
94rqzhg	1	29	1a	215.08	1.56	12	2998
94rqzhg	1	30	1a	255.46	2.1	13	3753
94rqzhg	1	31	1a	225	4.22	14	3584
94rqzhg	1	32	1a	242.67	2.39	15	7134
94rqzhg	1	33	2b	192.29	2.31	17	3734
94rqzhg	1	34	2b	263.92	2.38	13	3945
94rqzhg	1	35	2b	225.13	2.57	15	7198
94rqzhg	1	36	2b	223.46	1.75	13	3219
94rqzhg	1	37	2b	209.82	2.86	11	2759
94rqzhg	1	38	2b	227.06	2.23	16	6872
94rqzhg	1	39	2b	199.08	1.77	13	2942
94rqzhg	1	40	2b	229.08	2.71	12	5067
94rqzhg	1	41	2b	201.85	2.88	13	3002
94rqzhg	1	42	2b	0	0	0	3288
94rqzhg	1	43	2b	252.64	1.92	11	5504
94rqzhg	1	44	2b	245.89	3.43	9	2623
94rqzhg	1	45	2b	211.5	2.78	12	2893
94rqzhg	1	46	2b	212	2.02	12	4828
94rqzhg	1	47	2b	188.15	2.63	13	2842
94rqzhg	1	48	2b	183.18	2.93	11	5578
94rqzhg	1	49	2b	237.67	2.03	12	3165
94rqzhg	1	50	2b	215.91	1.72	11	2668
94rqzhg	1	51	2b	249.5	1.69	12	7508
94rqzhg	1	52	2b	204.92	2.41	13	2995
94rqzhg	1	53	4d	214.61	2.4	18	4339
94rqzhg	1	54	4d	224.58	1.57	12	2992
94rqzhg	1	55	4d	229.83	1.39	12	3051
94rqzhg	1	56	4d	199.6	1.77	15	3329
94rqzhg	1	57	4d	225.29	2.21	21	5239
94rqzhg	1	58	4d	208.45	3.1	11	4461
94rqzhg	1	59	4d	228.8	1.73	10	2593
94rqzhg	1	60	4d	228.6	1.93	10	2639
94rqzhg	1	61	4d	204	1.4	10	4672
94rqzhg	1	62	4d	0	0	0	6799
94rqzhg	1	63	4d	0	0	0	2630
94rqzhg	1	64	4d	190.82	3.02	11	2569
94rqzhg	1	65	4d	210.55	2.75	11	2733
94rqzhg	1	66	4d	198.67	1.71	12	5511
94rqzhg	1	67	4d	212.21	2.36	14	3412
94rqzhg	1	68	4d	206	2.51	15	5404
94rqzhg	1	69	4d	214	2.95	14	3444
94rqzhg	1	70	4d	267.27	2.94	15	4431
94rqzhg	1	71	4d	205.64	1.44	14	3278
94rqzhg	1	72	4d	246.31	1.52	13	6985
94rqzhg	1	73	3c	176	1.62	14	2773
94rqzhg	1	74	3c	229.53	3.03	15	7678
94rqzhg	1	75	3c	173.24	1.91	17	3382
94rqzhg	1	76	3c	193.64	1.64	14	6130
94rqzhg	1	77	3c	196.45	3.18	11	2824
94rqzhg	1	78	3c	224.64	1.94	14	3556
94rqzhg	1	79	3c	192.14	2.17	14	6286
94rqzhg	1	80	3c	200.29	2.78	17	3851
94rqzhg	1	81	3c	212.83	3.33	12	2981
94rqzhg	1	82	3c	198.17	3.24	12	2786
94rqzhg	1	83	3c	210.85	3.09	13	6258
94rqzhg	1	84	3c	209.46	2.27	24	5613
94rqzhg	1	85	3c	221.15	3.08	13	6656
94rqzhg	1	86	3c	220.38	2.93	13	3276
94rqzhg	1	87	3c	249.07	2.82	15	8173
94rqzhg	1	88	3c	191.75	3.53	12	2642
94rqzhg	1	89	3c	208.92	3.43	12	2850
94rqzhg	1	90	3c	196.85	3.69	13	6466
94rqzhg	1	91	3c	198.5	3.44	12	2725
94rqzhg	1	92	3c	209.92	3.09	12	2928
18awls	2	13	2b	221.8	2.75	10	9448
18awls	2	14	2b	246.95	1.89	21	6173
18awls	2	15	2b	252.75	2.02	16	9909
18awls	2	16	2b	233.5	2.02	16	4478
18awls	2	17	2b	230.88	2	17	4530
18awls	2	18	2b	225.73	2.64	11	2913
18awls	2	19	2b	203.58	2.32	12	5833
18awls	2	20	2b	211.69	2.4	13	3247
18awls	2	21	2b	219	2.24	17	8398
18awls	2	22	2b	216.22	2.69	9	2379
18awls	2	23	2b	209.23	2.37	13	3061
18awls	2	24	2b	226.14	2.62	14	3573
18awls	2	25	2b	196.93	2.17	14	8489
18awls	2	26	2b	223.77	2.21	13	3509
18awls	2	27	2b	254.89	2.62	9	7366
18awls	2	28	2b	0	0	0	4329
18awls	2	29	2b	232.9	2.83	10	2898
18awls	2	30	2b	294.93	2.16	14	5038
18awls	2	31	2b	209.92	2.25	13	3248
18awls	2	32	2b	0	0	0	5327
18awls	2	33	3c	233	3.21	26	7260
18awls	2	34	3c	235.8	2.64	20	5634
18awls	2	35	3c	214.93	2.76	15	9189
18awls	2	36	3c	212.17	1.89	12	2848
18awls	2	37	3c	0	0	0	4561
18awls	2	38	3c	214.79	1.96	14	6027
18awls	2	39	3c	206.17	2.97	18	4838
18awls	2	40	3c	179.88	2.87	16	5714
18awls	2	41	3c	203.75	2.69	12	3173
18awls	2	42	3c	204.35	3.04	23	5557
18awls	2	43	3c	207	2.9	16	8480
18awls	2	44	3c	211.73	2.1	15	4427
18awls	2	45	3c	183.54	2.29	13	3064
18awls	2	46	3c	183.07	2.55	15	5076
18awls	2	47	3c	239	1.58	13	3611
18awls	2	48	3c	221.21	2.63	14	5197
18awls	2	49	3c	190.27	2.7	15	3594
18awls	2	50	3c	193.33	2.49	15	3627
18awls	2	51	3c	0	0	0	9094
18awls	2	52	3c	220	2.55	16	4336
18awls	2	53	1a	0	0	0	3713
18awls	2	54	1a	287.38	1.87	13	4366
18awls	2	55	1a	0	0	0	4548
18awls	2	56	1a	247.45	2.2	11	3122
18awls	2	57	1a	0	1.79	0	3222
18awls	2	58	1a	242.22	2.17	9	4328
18awls	2	59	1a	273.29	1.87	14	4662
18awls	2	60	1a	217.4	1.29	10	2638
18awls	2	61	1a	227.38	1.98	13	5296
18awls	2	62	1a	225.31	1.84	13	7291
18awls	2	63	1a	0	0	0	2325
18awls	2	64	1a	233.5	2.53	8	2127
18awls	2	65	1a	228.08	1.82	13	3260
18awls	2	66	1a	244.93	1.66	14	7972
18awls	2	67	1a	242.32	1.6	19	5260
18awls	2	68	1a	244.69	1.89	13	6178
18awls	2	69	1a	264.25	2.38	12	3529
18awls	2	70	1a	264.72	2.34	18	5627
18awls	2	71	1a	254.15	1.74	13	3609
18awls	2	72	1a	216.46	1.78	13	6486
18awls	2	73	4d	236.76	1.92	17	4545
18awls	2	74	4d	217.33	2.01	18	8387
18awls	2	75	4d	222.42	1.86	24	6276
18awls	2	76	4d	221.3	1.69	20	9710
18awls	2	77	4d	258.93	1.93	14	4295
18awls	2	78	4d	225.48	1.85	21	5553
18awls	2	79	4d	236.55	2.09	11	6230
18awls	2	80	4d	22	0	1	4904
18awls	2	81	4d	233.16	1.76	25	6518
18awls	2	82	4d	205.14	2.06	14	3340
18awls	2	83	4d	231.77	1.65	22	9648
18awls	2	84	4d	211.84	1.73	19	4788
18awls	2	85	4d	242.05	1.84	19	7371
18awls	2	86	4d	223.32	1.58	22	5645
18awls	2	87	4d	235.53	1.89	15	7819
18awls	2	88	4d	319.65	1.8	17	6455
18awls	2	89	4d	255.86	1.52	21	6172
18awls	2	90	4d	254	1.36	21	9349
18awls	2	91	4d	217.32	1.66	19	4711
18awls	2	92	4d	283.85	2.49	20	6238
26sldj	2	13	2b	168.12	2.13	16	8917
26sldj	2	14	2b	190.48	2.12	23	5296
26sldj	2	15	2b	216.23	2.55	13	4528
26sldj	2	16	2b	237.69	2.36	13	3582
26sldj	2	17	2b	184.82	1.87	11	2428
26sldj	2	18	2b	195.62	1.61	13	2861
26sldj	2	19	2b	179.62	2.89	13	4447
26sldj	2	20	2b	187.79	2.55	14	3166
26sldj	2	21	2b	197.12	1.68	17	5119
26sldj	2	22	2b	181.14	2.24	14	3117
26sldj	2	23	2b	164	2.78	14	2858
26sldj	2	24	2b	174.09	1.7	11	2213
26sldj	2	25	2b	199.64	2.98	11	3478
26sldj	2	26	2b	186.92	1.39	12	2681
26sldj	2	27	2b	193.74	2.02	19	5506
26sldj	2	28	2b	187.79	2.5	14	3112
26sldj	2	29	2b	189.73	2.92	11	2537
26sldj	2	30	2b	210.11	2.2	19	4874
26sldj	2	31	2b	165.21	2.61	14	2827
26sldj	2	32	2b	181.85	2.58	13	4832
26sldj	2	33	3c	198.56	2.05	27	6129
26sldj	2	34	3c	221.78	2.79	18	4751
26sldj	2	35	3c	195.9	2.67	21	8293
26sldj	2	36	3c	168.28	2.63	18	3769
26sldj	2	37	3c	175.16	1.9	19	4028
26sldj	2	38	3c	185.25	2.77	20	7695
26sldj	2	39	3c	169.41	1.82	17	3298
26sldj	2	40	3c	161.19	3.22	16	6317
26sldj	2	41	3c	169.71	2.68	14	3126
26sldj	2	42	3c	243.9	2.59	20	5703
26sldj	2	43	3c	171.06	2.62	16	6880
26sldj	2	44	3c	189.58	1.81	12	2556
26sldj	2	45	3c	181.58	1.94	12	2520
26sldj	2	46	3c	186.67	2.49	18	6363
26sldj	2	47	3c	158.69	3.26	13	2681
26sldj	2	48	3c	190.75	2.86	20	6973
26sldj	2	49	3c	180.43	3.16	14	3270
26sldj	2	50	3c	208.77	1.87	13	3062
26sldj	2	51	3c	178.64	3.55	14	6739
26sldj	2	52	3c	183.33	2.68	15	3328
26sldj	2	53	1a	205.08	2.3	12	2993
26sldj	2	54	1a	217.5	2	12	2940
26sldj	2	55	1a	209.08	2.53	13	3194
26sldj	2	56	1a	244.5	2	18	5258
26sldj	2	57	1a	244.94	1.97	18	5210
26sldj	2	58	1a	202.06	1.88	16	5869
26sldj	2	59	1a	214.64	1.41	14	3435
26sldj	2	60	1a	190.4	2.1	15	3431
26sldj	2	61	1a	199.5	2.29	16	5935
26sldj	2	62	1a	200.73	2.12	15	7258
26sldj	2	63	1a	196.36	2.3	11	2762
26sldj	2	64	1a	206	2.56	12	2971
26sldj	2	65	1a	187.8	1.57	10	2263
26sldj	2	66	1a	240.25	2.39	12	7107
26sldj	2	67	1a	199.76	1.93	17	4092
26sldj	2	68	1a	192.14	1.26	14	5712
26sldj	2	69	1a	195.2	1.96	20	4788
26sldj	2	70	1a	241.08	2.04	13	3825
26sldj	2	71	1a	226.54	2.09	13	3491
26sldj	2	72	1a	220.23	2.29	13	6848
26sldj	2	73	4d	170.19	1.59	16	3323
26sldj	2	74	4d	215.33	2.22	24	9825
26sldj	2	75	4d	217.71	1.88	21	5248
26sldj	2	76	4d	233.95	1.94	20	8132
26sldj	2	77	4d	208.72	2.1	18	4624
26sldj	2	78	4d	250.24	1.99	21	6250
26sldj	2	79	4d	233.13	2.54	15	6977
26sldj	2	80	4d	287.93	2.48	14	4600
26sldj	2	81	4d	209.9	2.02	21	5315
26sldj	2	82	4d	220.28	1.73	29	7376
26sldj	2	83	4d	245.32	2.02	19	8825
26sldj	2	84	4d	218.89	2.17	18	4914
26sldj	2	85	4d	225.21	2.7	14	6289
26sldj	2	86	4d	218.65	2.05	20	5178
26sldj	2	87	4d	219.36	2.39	14	8712
26sldj	2	88	4d	224.88	2.39	17	4661
26sldj	2	89	4d	264.83	1.81	12	3978
26sldj	2	90	4d	184.11	2.28	19	7133
26sldj	2	91	4d	228	2.31	14	4095
26sldj	2	92	4d	220.06	2.34	17	4518
38bmsj	2	13	2b	265.38	2.36	16	13391
38bmsj	2	14	2b	249	0.9	1	330
38bmsj	2	15	2b	260.57	2.6	23	12816
38bmsj	2	16	2b	287.82	1.79	44	14469
38bmsj	2	17	2b	276.77	1.68	13	4206
38bmsj	2	18	2b	286.15	1.72	13	4226
38bmsj	2	19	2b	258.14	2.4	14	11927
38bmsj	2	20	2b	268.72	2.66	18	5776
38bmsj	2	21	2b	260.47	2.39	15	9086
38bmsj	2	22	2b	260.5	2.56	14	4222
38bmsj	2	23	2b	319.08	2.57	12	4371
38bmsj	2	24	2b	283.71	1.77	14	4575
38bmsj	2	25	2b	238.77	2.37	13	7260
38bmsj	2	26	2b	270	0	1	318
38bmsj	2	27	2b	298.12	3.12	16	10736
38bmsj	2	28	2b	243.83	2.12	18	5147
38bmsj	2	29	2b	243.29	1.89	14	3809
38bmsj	2	30	2b	289.8	1.67	20	6481
38bmsj	2	31	2b	326.43	2.73	14	5035
38bmsj	2	32	2b	291.73	1.84	11	7154
38bmsj	2	33	3c	235.25	2.65	16	4541
38bmsj	2	34	3c	275.23	2.3	43	13878
38bmsj	2	35	3c	241.33	3	15	10145
38bmsj	2	36	3c	238.12	2.14	17	4890
38bmsj	2	37	3c	246.81	2.94	16	4737
38bmsj	2	38	3c	240.43	2.05	14	7616
38bmsj	2	39	3c	256.3	2.9	23	6713
38bmsj	2	40	3c	308.95	2.83	19	11606
38bmsj	2	41	3c	250.8	2.75	15	4299
38bmsj	2	42	3c	267.36	2.32	22	6605
38bmsj	2	43	3c	265.48	2.85	21	11491
38bmsj	2	44	3c	246.85	2.67	20	6060
38bmsj	2	45	3c	285.62	3	16	5229
38bmsj	2	46	3c	260.11	2.8	19	8655
38bmsj	2	47	3c	246.4	2.73	20	5935
38bmsj	2	48	3c	244.57	2.16	21	9016
38bmsj	2	49	3c	307.2	3.15	20	7230
38bmsj	2	50	3c	291.59	2.76	37	12398
38bmsj	2	51	3c	256.16	2.62	19	12294
38bmsj	2	52	3c	310	2.87	18	6435
38bmsj	2	53	1a	234.64	1.5	14	3794
38bmsj	2	54	1a	328	2.02	12	4563
38bmsj	2	55	1a	316.83	1.99	18	6502
38bmsj	2	56	1a	289	2.11	18	5982
38bmsj	2	57	1a	326.34	2.06	32	11827
38bmsj	2	58	1a	318.2	1.75	15	9335
38bmsj	2	59	1a	280.14	1.9	14	4643
38bmsj	2	60	1a	277.87	1.12	15	4688
38bmsj	2	61	1a	246.64	1.07	14	6665
38bmsj	2	62	1a	284.79	1.41	14	8371
38bmsj	2	63	1a	330.69	1.75	13	4877
38bmsj	2	64	1a	268.5	2.84	18	5385
38bmsj	2	65	1a	279.33	2.04	12	3719
38bmsj	2	66	1a	261.19	1.84	21	11883
38bmsj	2	67	1a	273	1.93	36	11334
38bmsj	2	68	1a	319.94	1.43	17	9658
38bmsj	2	69	1a	316.14	2.26	14	5310
38bmsj	2	70	1a	311.61	1.85	28	9865
38bmsj	2	71	1a	339.64	1.6	11	4328
38bmsj	2	72	1a	289.86	1.95	14	9811
38bmsj	2	73	4d	326.18	3.22	39	14625
38bmsj	2	74	4d	0	0	0	16792
38bmsj	2	75	4d	322.59	2.33	17	6281
38bmsj	2	76	4d	308.14	1.93	21	12270
38bmsj	2	77	4d	345.79	2	34	13183
38bmsj	2	78	4d	323.67	2.36	40	14846
38bmsj	2	79	4d	290.17	2.07	18	9304
38bmsj	2	80	4d	364.03	2.36	30	12502
38bmsj	2	81	4d	300.41	2.56	32	11008
38bmsj	2	82	4d	315.1	2.56	29	10578
38bmsj	2	83	4d	292.82	1.85	28	19173
38bmsj	2	84	4d	295.32	2.1	34	11899
38bmsj	2	85	4d	277.26	2.1	19	8811
38bmsj	2	86	4d	326.46	2.3	37	13861
38bmsj	2	87	4d	292.83	2.41	29	14842
38bmsj	2	88	4d	297.79	2.11	19	6778
38bmsj	2	89	4d	431.9	1.69	21	9851
38bmsj	2	90	4d	287.97	2.43	31	14838
38bmsj	2	91	4d	294.76	2.37	25	8402
38bmsj	2	92	4d	337.65	2.01	51	19278
42crzhm	2	13	2b	273.42	3.16	12	10499
42crzhm	2	14	2b	258.47	2.8	19	6284
42crzhm	2	15	2b	223.09	3.37	23	10891
42crzhm	2	16	2b	252.63	2.71	19	6261
42crzhm	2	17	2b	288.75	3.45	12	4536
42crzhm	2	18	2b	271.94	3.58	18	6477
42crzhm	2	19	2b	258.9	4.02	10	5901
42crzhm	2	20	2b	254.83	2.49	12	3965
42crzhm	2	21	2b	245.44	2.82	16	8896
42crzhm	2	22	2b	213.57	2.69	14	4172
42crzhm	2	23	2b	221.4	3.34	10	2987
42crzhm	2	24	2b	240.67	2.18	6	2542
42crzhm	2	25	2b	272.71	1.99	7	8169
42crzhm	2	26	2b	244.27	3.36	11	3524
42crzhm	2	27	2b	246.9	3.22	10	6684
42crzhm	2	28	2b	245.62	2.4	16	4811
42crzhm	2	29	2b	219.9	3.52	10	3037
42crzhm	2	30	2b	282.06	2.51	18	6302
42crzhm	2	31	2b	205.58	3.38	12	3933
42crzhm	2	32	2b	235.65	2.74	17	8801
42crzhm	2	33	3c	264	3.52	22	9352
42crzhm	2	34	3c	252.62	3.72	13	4207
42crzhm	2	35	3c	274.44	4.66	9	8739
42crzhm	2	36	3c	251.18	4.47	11	3800
42crzhm	2	37	3c	269.93	3.54	15	5341
42crzhm	2	38	3c	236.6	3.58	10	6355
42crzhm	2	39	3c	308.92	4.38	13	5131
42crzhm	2	40	3c	230.05	4.6	19	10952
42crzhm	2	41	3c	248.82	3.66	11	3609
42crzhm	2	42	3c	253.43	3.97	14	4575
42crzhm	2	43	3c	239.18	4.02	11	6681
42crzhm	2	44	3c	231.8	3.43	10	2845
42crzhm	2	45	3c	244.12	3.59	8	2830
42crzhm	2	46	3c	248.5	3.64	12	7431
42crzhm	2	47	3c	211.42	4.12	12	3596
42crzhm	2	48	3c	231.72	4.29	18	8424
42crzhm	2	49	3c	223.3	2.74	10	3124
42crzhm	2	50	3c	267.93	4.72	14	5671
42crzhm	2	51	3c	245.57	3.73	14	9156
42crzhm	2	52	3c	272.74	3.95	23	7965
42crzhm	2	53	1a	292.69	2.62	16	5728
42crzhm	2	54	1a	287.57	2.34	14	4895
42crzhm	2	55	1a	244.6	2.08	10	3120
42crzhm	2	56	1a	217	2.6	12	3507
42crzhm	2	57	1a	238.56	1.63	9	2695
42crzhm	2	58	1a	272.12	3.73	8	5559
42crzhm	2	59	1a	286.36	2.68	14	5160
42crzhm	2	60	1a	213.88	2.03	8	1981
42crzhm	2	61	1a	254.38	2.76	21	9353
42crzhm	2	62	1a	275.18	3.39	11	6777
42crzhm	2	63	1a	274.5	2.82	12	4192
42crzhm	2	64	1a	257.88	4.45	8	2934
42crzhm	2	65	1a	271.22	2.86	9	2882
42crzhm	2	66	1a	304.67	1.92	9	8402
42crzhm	2	67	1a	273.09	2.95	11	3861
42crzhm	2	68	1a	341.07	2.68	14	8800
42crzhm	2	69	1a	188	0	1	226
42crzhm	2	70	1a	275.41	2.4	22	8008
42crzhm	2	71	1a	292.25	3.26	8	3054
42crzhm	2	72	1a	271.67	1.83	9	6567
42crzhm	2	73	4d	236.53	2.47	15	4629
42crzhm	2	74	4d	277.56	2.77	25	13109
42crzhm	2	75	4d	277.57	2.67	21	7230
42crzhm	2	76	4d	210	2.74	12	9090
42crzhm	2	77	4d	292.18	1.83	11	3981
42crzhm	2	78	4d	274.64	2.82	14	4715
42crzhm	2	79	4d	222.11	2.8	19	8547
42crzhm	2	80	4d	260.94	2.2	18	6094
42crzhm	2	81	4d	256.67	3.24	9	3187
42crzhm	2	82	4d	302.67	2.44	12	4769
42crzhm	2	83	4d	237.86	2.68	14	8856
42crzhm	2	84	4d	295.4	2.86	10	3652
42crzhm	2	85	4d	263.25	3.26	12	6848
42crzhm	2	86	4d	247.69	2.57	16	5052
42crzhm	2	87	4d	234.36	2.87	22	12490
42crzhm	2	88	4d	261.71	3.11	24	8056
42crzhm	2	89	4d	258.67	2.16	15	4868
42crzhm	2	90	4d	246.46	2.8	13	7399
42crzhm	2	91	4d	248.92	2.71	12	4019
42crzhm	2	92	4d	241	2.61	14	4599
46bslm	2	13	2b	181.13	1.72	23	10456
46bslm	2	14	2b	203.5	1.89	28	8167
46bslm	2	15	2b	178.38	1.67	32	15198
46bslm	2	16	2b	249.62	1.29	24	6915
46bslm	2	17	2b	252.81	1.27	16	4364
46bslm	2	18	2b	200.15	1.7	20	4703
46bslm	2	19	2b	190.38	2.14	26	9495
46bslm	2	20	2b	224.8	1.43	25	6431
46bslm	2	21	2b	199.58	1.5	24	10592
46bslm	2	22	2b	206.31	1.44	13	3257
46bslm	2	23	2b	202.93	1.6	15	3374
46bslm	2	24	2b	193.25	2.21	16	3732
46bslm	2	25	2b	193.76	2.09	17	12497
46bslm	2	26	2b	198.88	1.31	24	5564
46bslm	2	27	2b	210.67	2.09	15	9783
46bslm	2	28	2b	219.88	1.22	26	6479
46bslm	2	29	2b	218.55	1.37	20	4792
46bslm	2	30	2b	197.16	1.67	31	7094
46bslm	2	31	2b	213.25	2.5	24	6060
46bslm	2	32	2b	238.15	1.29	13	7794
46bslm	2	33	3c	214.11	1.8	54	13469
46bslm	2	34	3c	235.31	2.44	29	7929
46bslm	2	35	3c	208.29	2.44	24	11500
46bslm	2	36	3c	210.19	2.36	32	7918
46bslm	2	37	3c	172.62	2.24	29	6068
46bslm	2	38	3c	194.35	1.44	23	8979
46bslm	2	39	3c	0	0	0	5120
46bslm	2	40	3c	207.08	1.96	24	10542
46bslm	2	41	3c	235.7	1.22	27	7141
46bslm	2	42	3c	192.53	2.13	36	8181
46bslm	2	43	3c	204.68	1.88	31	16576
46bslm	2	44	3c	218	1.99	23	6088
46bslm	2	45	3c	195.52	2.19	21	4823
46bslm	2	46	3c	180.96	2	23	9928
46bslm	2	47	3c	208.68	1.51	22	5201
46bslm	2	48	3c	203	2.44	39	12815
46bslm	2	49	3c	222.8	1.47	25	6260
46bslm	2	50	3c	0	0	0	9633
46bslm	2	51	3c	186.48	1.46	31	14720
46bslm	2	52	3c	191.36	1.82	25	5609
46bslm	2	53	1a	215.29	2.15	35	8776
46bslm	2	54	1a	234	2.02	16	4626
46bslm	2	55	1a	258.42	1.29	26	7646
46bslm	2	56	1a	252.59	1.01	17	4686
46bslm	2	57	1a	216.88	1.44	25	6145
46bslm	2	58	1a	221.2	1	15	7368
46bslm	2	59	1a	215	1.12	23	5604
46bslm	2	60	1a	234.12	1.33	17	4343
46bslm	2	61	1a	193.78	1.04	18	8500
46bslm	2	62	1a	222.33	1.45	21	11330
46bslm	2	63	1a	0	0	0	6670
46bslm	2	64	1a	238.71	3.13	14	3759
46bslm	2	65	1a	217.15	1.53	20	4806
46bslm	2	66	1a	236.13	1.01	23	11055
46bslm	2	67	1a	227.81	1.37	26	6674
46bslm	2	68	1a	201.73	1.52	22	9518
46bslm	2	69	1a	244.18	1.18	22	5786
46bslm	2	70	1a	246.21	1.07	24	6588
46bslm	2	71	1a	262.94	1	16	4555
46bslm	2	72	1a	244.25	0.9	20	10499
46bslm	2	73	4d	223.77	1.68	35	9016
46bslm	2	74	4d	225.75	1.57	24	13817
46bslm	2	75	4d	0	0	0	10544
46bslm	2	76	4d	191.12	1.23	26	15270
46bslm	2	77	4d	270.42	1.07	24	7144
46bslm	2	78	4d	209.2	1.23	30	7163
46bslm	2	79	4d	206.04	1.01	23	9019
46bslm	2	80	4d	238.85	1.17	27	7152
46bslm	2	81	4d	224.58	1.39	19	4742
46bslm	2	82	4d	202.67	1.5	33	7573
46bslm	2	83	4d	209.57	1.71	30	15429
46bslm	2	84	4d	229.49	1.45	35	8997
46bslm	2	85	4d	191.17	1.81	23	9951
46bslm	2	86	4d	237.29	1.71	69	18575
46bslm	2	87	4d	208.07	1.61	27	13542
46bslm	2	88	4d	234.4	1.34	43	11211
46bslm	2	89	4d	231.08	1.74	25	6370
46bslm	2	90	4d	221.22	1.13	23	13209
46bslm	2	91	4d	188.71	1.85	31	7090
46bslm	2	92	4d	224.65	1.74	43	10987
54bb	2	13	2b	236.24	1.1	25	11350
54bb	2	14	2b	245.43	1.16	14	3831
54bb	2	15	2b	210.8	1.25	15	8351
54bb	2	16	2b	219.55	1.63	22	5762
54bb	2	17	2b	217.64	1.2	14	3477
54bb	2	18	2b	203.79	1.16	14	3201
54bb	2	19	2b	216.71	1.34	14	6582
54bb	2	20	2b	226.85	1.23	13	3560
54bb	2	21	2b	208.42	1.33	19	8808
54bb	2	22	2b	197.17	1.5	12	2851
54bb	2	23	2b	223.44	1.24	16	4046
54bb	2	24	2b	193.64	1.5	11	2410
54bb	2	25	2b	201	1.24	14	8213
54bb	2	26	2b	220.5	1.17	12	3118
54bb	2	27	2b	17	0	1	8451
54bb	2	28	2b	196.8	1.22	15	3570
54bb	2	29	2b	218.22	2.46	18	4594
54bb	2	30	2b	211.53	1.18	15	3515
54bb	2	31	2b	197.36	2.3	14	3173
54bb	2	32	2b	188.5	1.2	16	7385
54bb	2	33	3c	215.71	1.61	24	5858
54bb	2	34	3c	201.3	2.37	20	4582
54bb	2	35	3c	185.07	2.2	27	13073
54bb	2	36	3c	204.71	1.6	17	4124
54bb	2	37	3c	188.78	2.38	18	4038
54bb	2	38	3c	210.47	1.29	19	7248
54bb	2	39	3c	216.43	2.01	23	5686
54bb	2	40	3c	196.83	1.74	24	8864
54bb	2	41	3c	206.12	2.42	16	3846
54bb	2	42	3c	228.33	2.6	15	3887
54bb	2	43	3c	204.08	2.2	39	15667
54bb	2	44	3c	202.16	2.44	25	5838
54bb	2	45	3c	215.76	1.5	21	5180
54bb	2	46	3c	210.96	2.3	25	10494
54bb	2	47	3c	219.34	1.89	38	9563
54bb	2	48	3c	195.11	2.05	46	14483
54bb	2	49	3c	205.74	2.03	42	9827
54bb	2	50	3c	209.22	2	32	7565
54bb	2	51	3c	227.2	1.45	30	11981
54bb	2	52	3c	187.08	2.25	24	5150
54bb	2	53	1a	191.38	1.96	16	3795
54bb	2	54	1a	286.27	1.69	15	4709
54bb	2	55	1a	232.59	1.81	17	4439
54bb	2	56	1a	191.69	1.77	16	3488
54bb	2	57	1a	241.18	1.19	17	4531
54bb	2	58	1a	193.58	1.66	19	6797
54bb	2	59	1a	238.82	1.64	17	4565
54bb	2	60	1a	232.8	1.05	15	3917
54bb	2	61	1a	214.5	1.52	20	7233
54bb	2	62	1a	227.17	1.65	18	10182
54bb	2	63	1a	215.44	1.53	18	4429
54bb	2	64	1a	202.92	1.82	12	2986
54bb	2	65	1a	221.5	1.34	16	3963
54bb	2	66	1a	207.8	1.8	15	8502
54bb	2	67	1a	204.78	1.49	18	4546
54bb	2	68	1a	228.71	1.03	14	6533
54bb	2	69	1a	226.75	1.7	20	5291
54bb	2	70	1a	243.13	1.11	15	4160
54bb	2	71	1a	219	1.84	17	4272
54bb	2	72	1a	237.2	2.03	15	8315
54bb	2	73	4d	220.33	1.86	18	4461
54bb	2	74	4d	214.79	2.09	14	8339
54bb	2	75	4d	222.32	1.31	19	4703
54bb	2	76	4d	200.95	1.64	21	8648
54bb	2	77	4d	211.45	1.7	20	4877
54bb	2	78	4d	247.48	1.47	23	6335
54bb	2	79	4d	253	1.07	22	10366
54bb	2	80	4d	220.21	1.65	19	4747
54bb	2	81	4d	241.26	1.77	23	6129
54bb	2	82	4d	191.82	1.61	17	3735
54bb	2	83	4d	277.47	1.78	19	9855
54bb	2	84	4d	234.04	1.6	27	7561
54bb	2	85	4d	234.4	1.69	20	9908
54bb	2	86	4d	227.59	1.61	29	7336
54bb	2	87	4d	203.75	1.86	20	8216
54bb	2	88	4d	227.8	1.71	20	5076
54bb	2	89	4d	230.71	1.73	24	6180
54bb	2	90	4d	206.35	1.22	26	8719
54bb	2	91	4d	191.95	2.78	21	4685
54bb	2	92	4d	243.31	1.75	29	8232
66nmcm	2	13	2b	246.36	1.98	22	16474
66nmcm	2	14	2b	286.53	2.36	17	5373
66nmcm	2	15	2b	260.67	2.53	27	10013
66nmcm	2	16	2b	259	2.59	24	7025
66nmcm	2	17	2b	245.86	2.66	21	5874
66nmcm	2	18	2b	237.88	2.76	16	4572
66nmcm	2	19	2b	257.14	1.92	22	9467
66nmcm	2	20	2b	283.39	2.63	18	5620
66nmcm	2	21	2b	283.82	3.52	22	12120
66nmcm	2	22	2b	216.88	2.02	17	4110
66nmcm	2	23	2b	242.14	2.13	14	3823
66nmcm	2	24	2b	315.31	2.58	26	8947
66nmcm	2	25	2b	235.23	2.88	13	6386
66nmcm	2	26	2b	305	1.81	11	3820
66nmcm	2	27	2b	260.94	2.52	16	8229
66nmcm	2	28	2b	274.69	2.43	13	3915
66nmcm	2	29	2b	260.81	1.99	21	6390
66nmcm	2	30	2b	271	1.61	28	8231
66nmcm	2	31	2b	222.53	2.29	15	4079
66nmcm	2	32	2b	0	0	0	6695
66nmcm	2	33	3c	211.32	2.36	19	4497
66nmcm	2	34	3c	252.73	2.69	33	9311
66nmcm	2	35	3c	211.91	2.36	33	14466
66nmcm	2	36	3c	24	0	1	9187
66nmcm	2	37	3c	10	0	1	6221
66nmcm	2	38	3c	234.48	1.56	27	14022
66nmcm	2	39	3c	225.92	3.19	38	9691
66nmcm	2	40	3c	242.77	3.04	30	13969
66nmcm	2	41	3c	34	0	1	7765
66nmcm	2	42	3c	245.69	2.21	59	16475
66nmcm	2	43	3c	272.91	1.81	43	20527
66nmcm	2	44	3c	287.62	2.54	63	20323
66nmcm	2	45	3c	262.5	2.59	34	9902
66nmcm	2	46	3c	270.91	2.58	35	19022
66nmcm	2	47	3c	231.02	2.64	56	14840
66nmcm	2	48	3c	236.54	3.43	37	15411
66nmcm	2	49	3c	231.02	2.43	40	10436
66nmcm	2	50	3c	207.77	2.42	35	8486
66nmcm	2	51	3c	226.95	2.88	38	19102
66nmcm	2	52	3c	229.47	2.42	43	11550
66nmcm	2	53	1a	267.5	1.96	24	7245
66nmcm	2	54	1a	348.06	1.87	33	12881
66nmcm	2	55	1a	238.88	1.84	25	6739
66nmcm	2	56	1a	235.38	2.05	16	4193
66nmcm	2	57	1a	266.78	1.33	18	5235
66nmcm	2	58	1a	253.47	2.23	15	7798
66nmcm	2	59	1a	271.47	1.26	19	5825
66nmcm	2	60	1a	252.15	2.02	13	3663
66nmcm	2	61	1a	273.71	1.52	17	8679
66nmcm	2	62	1a	299.06	2	16	9600
66nmcm	2	63	1a	243.88	1.83	16	4349
66nmcm	2	64	1a	258.46	1.35	13	3867
66nmcm	2	65	1a	229.44	1.4	18	4859
66nmcm	2	66	1a	280.12	1.05	25	10548
66nmcm	2	67	1a	239.42	1.88	24	6460
66nmcm	2	68	1a	255.54	1.43	13	9325
66nmcm	2	69	1a	260.15	1.3	20	5950
66nmcm	2	70	1a	320	1.81	14	4907
66nmcm	2	71	1a	270.82	1.51	17	5667
66nmcm	2	72	1a	286.47	1.19	17	9168
66nmcm	2	73	4d	266.72	2.08	29	11465
66nmcm	2	74	4d	298.23	1.87	48	23189
66nmcm	2	75	4d	312.55	1.31	44	15558
66nmcm	2	76	4d	279.6	1.72	48	22056
66nmcm	2	77	4d	280.41	2.02	41	13525
66nmcm	2	78	4d	285.36	2.75	66	21972
66nmcm	2	79	4d	326.17	1.62	29	15175
66nmcm	2	80	4d	249.91	2.22	56	16199
66nmcm	2	81	4d	254.22	2.16	78	22745
66nmcm	2	82	4d	274.1	2.15	30	9426
66nmcm	2	83	4d	249.1	1.65	41	20583
66nmcm	2	84	4d	281.83	1.96	46	15158
66nmcm	2	85	4d	287.29	2.01	35	19362
66nmcm	2	86	4d	267.71	1.89	49	15081
66nmcm	2	87	4d	273.43	2.17	44	23136
66nmcm	2	88	4d	233.63	1.58	51	13977
66nmcm	2	89	4d	265.62	1.61	24	7695
66nmcm	2	90	4d	265.42	1.64	38	19004
66nmcm	2	91	4d	230.17	2.06	66	18075
[truncated: 3,761 more rows]
