# Supplementary material for: The Effect of Visual Word Segmentation Cues in Tibetan Reading
Source: Brain Sci. 2024 Sep 25;14(10):964. doi: 10.3390/brainsci14100964 (PMC11505889; doi:10.3390/brainsci14100964)
Supplement: Supplementary file 1 [file brainsci-14-00964-s001.zip › global analysis in experiment 2.csv]

subject	block	trial	xs	pjzs	pjyt	zscs	jushi
01bbcx	1	13	1a	225.2	1.44	20	7364
01bbcx	1	14	1a	269.59	1.57	27	7985
01bbcx	1	15	1a	227	2.12	27	13586
01bbcx	1	16	1a	253.19	1.47	27	8170
01bbcx	1	17	1a	245.11	1.51	18	5159
01bbcx	1	18	1a	216.12	1.79	16	3975
01bbcx	1	19	1a	235.27	1.67	22	9326
01bbcx	1	20	1a	233.11	1.74	19	5415
01bbcx	1	21	1a	297.15	1.56	20	14066
01bbcx	1	22	1a	236.14	1.78	14	3795
01bbcx	1	23	1a	245	1.46	19	5420
01bbcx	1	24	1a	207.5	1.66	16	3842
01bbcx	1	25	1a	216.68	1.68	22	10927
01bbcx	1	26	1a	272.14	2.08	22	6643
01bbcx	1	27	1a	224.21	1.51	19	8659
01bbcx	1	28	1a	263.89	1.91	28	8332
01bbcx	1	29	1a	232.35	1.69	17	4545
01bbcx	1	30	1a	228.13	1.76	15	4082
01bbcx	1	31	1a	228.24	1.63	17	4436
01bbcx	1	32	1a	246.88	1.53	17	8292
01bbcx	1	33	2b	211.38	1.75	13	3871
01bbcx	1	34	2b	230.67	0.96	15	4169
01bbcx	1	35	2b	217.44	1.63	16	12681
01bbcx	1	36	2b	223.28	1.73	18	4912
01bbcx	1	37	2b	231.6	1.16	15	4104
01bbcx	1	38	2b	198.32	1.44	19	7925
01bbcx	1	39	2b	215.57	0.95	14	4138
01bbcx	1	40	2b	231.31	1.53	16	7459
01bbcx	1	41	2b	247.31	1.5	16	4701
01bbcx	1	42	2b	245.18	1.65	17	5213
01bbcx	1	43	2b	253.76	1.64	21	8081
01bbcx	1	44	2b	176.67	1.03	12	2834
01bbcx	1	45	2b	224.15	1.08	13	3464
01bbcx	1	46	2b	223.13	1.52	15	6378
01bbcx	1	47	2b	214.5	1.78	16	3928
01bbcx	1	48	2b	226	1.84	22	7290
01bbcx	1	49	2b	241.94	1.61	18	5164
01bbcx	1	50	2b	197.14	0.99	14	3506
01bbcx	1	51	2b	269.93	1.04	15	10414
01bbcx	1	52	2b	235.24	1.86	17	4495
01bbcx	1	53	4d	246.12	1.51	33	9069
01bbcx	1	54	4d	263.57	1	21	6083
01bbcx	1	55	4d	228.83	1.61	24	6108
01bbcx	1	56	4d	196.47	1.53	19	4297
01bbcx	1	57	4d	213.75	1.53	20	4924
01bbcx	1	58	4d	171.53	0.84	15	5718
01bbcx	1	59	4d	221.43	1.71	14	3570
01bbcx	1	60	4d	250.83	1.55	18	5018
01bbcx	1	61	4d	252.28	1.72	18	7434
01bbcx	1	62	4d	202.52	1.38	31	12222
01bbcx	1	63	4d	204	1.59	19	5115
01bbcx	1	64	4d	232.4	1.89	15	4044
01bbcx	1	65	4d	290.06	1.59	33	10445
01bbcx	1	66	4d	240.88	1.01	16	10826
01bbcx	1	67	4d	249.85	1.35	26	7138
01bbcx	1	68	4d	225.37	0.87	19	7740
01bbcx	1	69	4d	203.63	1.65	19	4860
01bbcx	1	70	4d	258.93	1.31	27	7492
01bbcx	1	71	4d	210.21	1.73	14	3752
01bbcx	1	72	4d	228.75	0.89	16	7694
01bbcx	1	73	3c	221.08	1.9	24	5825
01bbcx	1	74	3c	292.94	1.96	18	10131
01bbcx	1	75	3c	233.96	1.4	25	6488
01bbcx	1	76	3c	280.67	1.55	18	9711
01bbcx	1	77	3c	226.94	1.59	18	4888
01bbcx	1	78	3c	234.41	1.82	17	4406
01bbcx	1	79	3c	234.46	1.65	13	6744
01bbcx	1	80	3c	252.25	1.01	12	3306
01bbcx	1	81	3c	251.86	1.23	14	3792
01bbcx	1	82	3c	255.67	1.67	15	4139
01bbcx	1	83	3c	242.86	1.08	14	8547
01bbcx	1	84	3c	226.26	1.88	23	6269
01bbcx	1	85	3c	275.46	1.56	13	5624
01bbcx	1	86	3c	306.82	1.62	17	5554
01bbcx	1	87	3c	238.81	1.42	21	9042
01bbcx	1	88	3c	248.95	1.47	21	5606
01bbcx	1	89	3c	231.71	1.61	14	3615
01bbcx	1	90	3c	204.93	1.1	14	6918
01bbcx	1	91	3c	204.44	1.48	16	3611
01bbcx	1	92	3c	267.45	1.15	11	3156
05zxwm	1	13	1a	241.35	1.51	17	9299
05zxwm	1	14	1a	219.2	2.13	15	4438
05zxwm	1	15	1a	204.61	1.9	18	10142
05zxwm	1	16	1a	197.75	1.16	16	4095
05zxwm	1	17	1a	206.07	1.36	14	3871
05zxwm	1	18	1a	205.75	1.37	12	3135
05zxwm	1	19	1a	223.71	2.24	14	8072
05zxwm	1	20	1a	182.07	2.11	15	3499
05zxwm	1	21	1a	214.33	2.15	15	10493
05zxwm	1	22	1a	197.27	2.24	11	2744
05zxwm	1	23	1a	208.31	1.95	13	3659
05zxwm	1	24	1a	199.81	2.1	16	4155
05zxwm	1	25	1a	179.75	2.7	12	9942
05zxwm	1	26	1a	206.82	2.05	11	3337
05zxwm	1	27	1a	177.07	2.26	14	8614
05zxwm	1	28	1a	218.62	1.34	13	3679
05zxwm	1	29	1a	165.25	1.5	12	2678
05zxwm	1	30	1a	204.8	1.92	15	3745
05zxwm	1	31	1a	215.1	2.7	10	3022
05zxwm	1	32	1a	189.42	2.4	12	6492
05zxwm	1	33	2b	192.54	2.15	13	3340
05zxwm	1	34	2b	228.46	1.9	13	4474
05zxwm	1	35	2b	182.06	1.52	16	9262
05zxwm	1	36	2b	208.75	1.24	12	3256
05zxwm	1	37	2b	268.89	1.91	9	2995
05zxwm	1	38	2b	190.71	2.22	14	5768
05zxwm	1	39	2b	232.43	1.22	7	2529
05zxwm	1	40	2b	210.9	2.63	10	5425
05zxwm	1	41	2b	200	1.61	9	2202
05zxwm	1	42	2b	189.91	2.55	11	2850
05zxwm	1	43	2b	227.25	1.6	12	12359
05zxwm	1	44	2b	205.6	1.91	10	2480
05zxwm	1	45	2b	172.6	2.96	10	2185
05zxwm	1	46	2b	218.08	2.15	13	6107
05zxwm	1	47	2b	205.33	2.87	9	2420
05zxwm	1	48	2b	209.06	1.9	17	7853
05zxwm	1	49	2b	217.82	1.3	11	2843
05zxwm	1	50	2b	222.92	2.48	13	3665
05zxwm	1	51	2b	216.15	2.51	13	8281
05zxwm	1	52	2b	224.73	1.35	11	2914
05zxwm	1	53	4d	221.68	1.87	41	11626
05zxwm	1	54	4d	211.57	1.83	14	3838
05zxwm	1	55	4d	223.5	1.88	24	6781
05zxwm	1	56	4d	192.4	1.25	15	3709
05zxwm	1	57	4d	204.67	1.95	15	3998
05zxwm	1	58	4d	205.83	2.04	12	5326
05zxwm	1	59	4d	208.93	1.35	14	3748
05zxwm	1	60	4d	195.67	1.63	18	4433
05zxwm	1	61	4d	204.57	1.96	14	6152
05zxwm	1	62	4d	198.44	1.84	16	8355
05zxwm	1	63	4d	198.9	2.5	10	2399
05zxwm	1	64	4d	198.69	2.11	13	3402
05zxwm	1	65	4d	196	1.65	15	3571
05zxwm	1	66	4d	218.46	1.27	13	9003
05zxwm	1	67	4d	192.93	1.24	14	3593
05zxwm	1	68	4d	207.08	1.27	13	8791
05zxwm	1	69	4d	186.64	1.25	14	3197
05zxwm	1	70	4d	190.47	1.77	19	4575
05zxwm	1	71	4d	217	1.93	14	3870
05zxwm	1	72	4d	212.23	1.93	13	7933
05zxwm	1	73	3c	202.55	2.26	11	2964
05zxwm	1	74	3c	182.79	2.28	19	13969
05zxwm	1	75	3c	225.46	1.17	13	3684
05zxwm	1	76	3c	200.6	1.8	15	8133
05zxwm	1	77	3c	191.58	1.21	12	3321
05zxwm	1	78	3c	193.06	1.3	17	3806
05zxwm	1	79	3c	217.36	2.12	11	7988
05zxwm	1	80	3c	205.83	2.01	12	3328
05zxwm	1	81	3c	179.75	2.06	16	3723
05zxwm	1	82	3c	197	2.29	11	2817
05zxwm	1	83	3c	210	1.27	12	6186
05zxwm	1	84	3c	212.6	1.19	10	2837
05zxwm	1	85	3c	225.3	2.21	20	11997
05zxwm	1	86	3c	225.17	1.32	24	6550
05zxwm	1	87	3c	218.33	1.49	15	9415
05zxwm	1	88	3c	179.36	2.1	14	3235
05zxwm	1	89	3c	204.23	1.67	13	3942
05zxwm	1	90	3c	216.38	2.12	16	6975
05zxwm	1	91	3c	229.5	1.94	16	4365
05zxwm	1	92	3c	248.27	1.84	15	4492
13qz	1	13	1a	247.53	1.3	17	8300
13qz	1	14	1a	229.17	1.82	24	7331
13qz	1	15	1a	205.22	1.74	27	17343
13qz	1	16	1a	252.17	1.85	30	8712
13qz	1	17	1a	287.58	1.58	19	6392
13qz	1	18	1a	263.37	1.77	19	5941
13qz	1	19	1a	249.18	1.55	22	10430
13qz	1	20	1a	194.2	1.03	20	4472
13qz	1	21	1a	288.8	1.83	15	9999
13qz	1	22	1a	245.83	1.47	12	3498
13qz	1	23	1a	295.14	1.97	14	4917
13qz	1	24	1a	243.56	2.25	16	4716
13qz	1	25	1a	237.09	1.38	11	7985
13qz	1	26	1a	239.4	1.27	15	3974
13qz	1	27	1a	217.91	1.74	23	9779
13qz	1	28	1a	239.95	1.85	22	6349
13qz	1	29	1a	259.92	1.15	12	3708
13qz	1	30	1a	206.45	1.83	31	8029
13qz	1	31	1a	259.93	2.17	15	4903
13qz	1	32	1a	238.93	2.15	15	8696
13qz	1	33	2b	205.12	2.04	17	4205
13qz	1	34	2b	227.9	2.47	21	5738
13qz	1	35	2b	208.75	1.25	16	10521
13qz	1	36	2b	198.38	1.78	13	3094
13qz	1	37	2b	254.71	1.58	14	4211
13qz	1	38	2b	217.5	1.31	18	9616
13qz	1	39	2b	308.19	1.61	16	6077
13qz	1	40	2b	250.57	2.26	14	7895
13qz	1	41	2b	234.53	1.79	17	4811
13qz	1	42	2b	242.08	1.51	25	7351
13qz	1	43	2b	204.7	2.03	20	10210
13qz	1	44	2b	215.17	1.47	12	2880
13qz	1	45	2b	262.38	1.61	16	4860
13qz	1	46	2b	223.67	2.04	18	10172
13qz	1	47	2b	210.94	1.29	17	4050
13qz	1	48	2b	241.55	2.33	20	12211
13qz	1	49	2b	260.12	2.21	25	7819
13qz	1	50	2b	237.12	1.6	16	4690
13qz	1	51	2b	224.62	1.89	24	10272
13qz	1	52	2b	227.13	1.46	15	3849
13qz	1	53	4d	236.75	1.5	12	3370
13qz	1	54	4d	217.95	1.81	19	4998
13qz	1	55	4d	207.03	1.81	30	7357
13qz	1	56	4d	270.29	1.29	17	5023
13qz	1	57	4d	198.18	1.31	22	5070
13qz	1	58	4d	194.56	1.56	18	7486
13qz	1	59	4d	271	1.31	23	6796
13qz	1	60	4d	267.33	1.91	15	4354
13qz	1	61	4d	227.17	1.61	12	5544
13qz	1	62	4d	267.62	1.69	16	10045
13qz	1	63	4d	239.62	2.12	13	3563
13qz	1	64	4d	251.9	2.16	20	6221
13qz	1	65	4d	281	2	11	3505
13qz	1	66	4d	284.31	1.76	16	9074
13qz	1	67	4d	258.5	1.55	16	4751
13qz	1	68	4d	232.71	1.9	17	6852
13qz	1	69	4d	206	1.8	22	5597
13qz	1	70	4d	244	1.7	19	5275
13qz	1	71	4d	272.85	2.33	13	3930
13qz	1	72	4d	221.29	1.88	14	8148
13qz	1	73	3c	256.5	2.22	12	3470
13qz	1	74	3c	262.58	1.8	12	7267
13qz	1	75	3c	272.54	1.91	28	8797
13qz	1	76	3c	274.07	2.33	15	10500
13qz	1	77	3c	236.14	1.68	14	3614
13qz	1	78	3c	242.29	1.59	17	5088
13qz	1	79	3c	247.06	1.76	16	6937
13qz	1	80	3c	307.5	1.58	24	8501
13qz	1	81	3c	235.8	1.63	25	6968
13qz	1	82	3c	261.55	1.87	20	6025
13qz	1	83	3c	308.17	1.2	12	10963
13qz	1	84	3c	285.67	1.49	15	6289
13qz	1	85	3c	260.72	1.9	18	9607
13qz	1	86	3c	232.87	1.6	31	8133
13qz	1	87	3c	239.89	1.93	19	10085
13qz	1	88	3c	286.53	2.15	19	6464
13qz	1	89	3c	244.17	1.37	18	5014
13qz	1	90	3c	233.12	2.21	16	10217
13qz	1	91	3c	243.59	1.94	27	8116
13qz	1	92	3c	241.57	2.23	14	4099
17cjzm	1	13	1a	171.9	1.38	10	5825
17cjzm	1	14	1a	195.56	1.85	16	5292
17cjzm	1	15	1a	170.64	1.71	11	4121
17cjzm	1	16	1a	175.47	1.89	17	4214
17cjzm	1	17	1a	185.73	2.07	15	4055
17cjzm	1	18	1a	190	3.39	12	3646
17cjzm	1	19	1a	203.43	1.52	7	5732
17cjzm	1	20	1a	167.57	2.34	14	3759
17cjzm	1	21	1a	168.3	1.21	10	3427
17cjzm	1	22	1a	204.75	2.26	8	2964
17cjzm	1	23	1a	181.58	1.94	12	3320
17cjzm	1	24	1a	160.45	2.53	11	2727
17cjzm	1	25	1a	143.2	2.23	10	6103
17cjzm	1	26	1a	143.36	2.23	11	2919
17cjzm	1	27	1a	182.44	1.33	9	4671
17cjzm	1	28	1a	168.31	1.97	13	3138
17cjzm	1	29	1a	168.12	1.37	8	2144
17cjzm	1	30	1a	156.44	1.62	9	1723
17cjzm	1	31	1a	186	2.38	11	2585
17cjzm	1	32	1a	167.3	2.36	10	3985
17cjzm	1	33	2b	196.8	2.35	10	2456
17cjzm	1	34	2b	215	2.12	12	3277
17cjzm	1	35	2b	170.44	1.34	9	3438
17cjzm	1	36	2b	154.56	2.79	9	2138
17cjzm	1	37	2b	185.2	2.45	10	2493
17cjzm	1	38	2b	192	1.92	14	6310
17cjzm	1	39	2b	183.47	1.17	19	4469
17cjzm	1	40	2b	192.09	3.3	11	5343
17cjzm	1	41	2b	203.3	1.92	10	3345
17cjzm	1	42	2b	185.38	1.59	13	3208
17cjzm	1	43	2b	223.47	2.11	15	8300
17cjzm	1	44	2b	166.55	2.14	11	3159
17cjzm	1	45	2b	163.4	2.39	10	2129
17cjzm	1	46	2b	161.22	2.65	9	4983
17cjzm	1	47	2b	194	2.37	10	3034
17cjzm	1	48	2b	189.15	2.49	13	10313
17cjzm	1	49	2b	179.92	2.08	13	3152
17cjzm	1	50	2b	187.4	2.31	10	2747
17cjzm	1	51	2b	186.85	2.24	13	6150
17cjzm	1	52	2b	188.27	3.59	11	3172
17cjzm	1	53	4d	210.18	1.27	11	3064
17cjzm	1	54	4d	204.87	1.68	15	3827
17cjzm	1	55	4d	233.05	1.86	19	5423
17cjzm	1	56	4d	180.8	2.5	10	2594
17cjzm	1	57	4d	225.14	2	14	4361
17cjzm	1	58	4d	199.55	1.96	11	5373
17cjzm	1	59	4d	208.33	2.25	9	2906
17cjzm	1	60	4d	172.46	2.08	13	2778
17cjzm	1	61	4d	183.57	1.72	21	8116
17cjzm	1	62	4d	196.14	2.05	14	7064
17cjzm	1	63	4d	176.71	3.26	14	3207
17cjzm	1	64	4d	159.78	2.28	9	2283
17cjzm	1	65	4d	176.91	2.04	11	2801
17cjzm	1	66	4d	201.62	2.09	13	7925
17cjzm	1	67	4d	174.09	1.75	23	6027
17cjzm	1	68	4d	168.31	1.99	13	5754
17cjzm	1	69	4d	191.15	2.42	13	3681
17cjzm	1	70	4d	189.06	1.79	17	4848
17cjzm	1	71	4d	195.48	1.86	21	5050
17cjzm	1	72	4d	178.4	2.24	10	5685
17cjzm	1	73	3c	200.27	1.91	15	4361
17cjzm	1	74	3c	203.79	1.76	14	8984
17cjzm	1	75	3c	184.2	2.04	15	4159
17cjzm	1	76	3c	175.5	2.04	12	5336
17cjzm	1	77	3c	183.5	1.91	14	3629
17cjzm	1	78	3c	194.11	1.55	27	7659
17cjzm	1	79	3c	192	2.07	7	5104
17cjzm	1	80	3c	193.5	1.79	14	3997
17cjzm	1	81	3c	172.72	2.16	18	4485
17cjzm	1	82	3c	180.42	2.18	12	2951
17cjzm	1	83	3c	173.87	1.14	15	9888
17cjzm	1	84	3c	188.92	1.86	13	3940
17cjzm	1	85	3c	177.85	1.86	13	7236
17cjzm	1	86	3c	215.7	1.45	27	7710
17cjzm	1	87	3c	203.06	1.95	17	9322
17cjzm	1	88	3c	191.26	1.85	19	5339
17cjzm	1	89	3c	186.25	1.37	8	2216
17cjzm	1	90	3c	175.7	1.47	10	5753
17cjzm	1	91	3c	166.88	2.13	24	5900
17cjzm	1	92	3c	162.85	2.06	13	3269
21sdcr	1	13	1a	200.17	1.26	12	5093
21sdcr	1	14	1a	258.18	1.37	11	3234
21sdcr	1	15	1a	232.27	1.39	11	6289
21sdcr	1	16	1a	220.85	1.32	13	3218
21sdcr	1	17	1a	219.77	1.29	13	3185
21sdcr	1	18	1a	238.27	1.37	11	2934
21sdcr	1	19	1a	204.36	1.4	11	5364
21sdcr	1	20	1a	232.33	1.17	12	3266
21sdcr	1	21	1a	273.46	1.07	13	8229
21sdcr	1	22	1a	232.91	1.45	11	3096
21sdcr	1	23	1a	234.5	1.1	12	3218
21sdcr	1	24	1a	209.41	1.09	17	4044
21sdcr	1	25	1a	309.25	1.23	12	6606
21sdcr	1	26	1a	238.9	1.16	10	2700
21sdcr	1	27	1a	202.35	1.03	17	6938
21sdcr	1	28	1a	243.47	1.27	15	4086
21sdcr	1	29	1a	217.9	2.33	10	2505
21sdcr	1	30	1a	274	1.89	15	4583
21sdcr	1	31	1a	216.83	2.25	12	3461
21sdcr	1	32	1a	262.77	1.14	13	7075
21sdcr	1	33	2b	286.94	1.64	16	5033
21sdcr	1	34	2b	275.42	2.12	19	5846
21sdcr	1	35	2b	265.14	1.06	14	8738
21sdcr	1	36	2b	320.75	1.3	12	4161
21sdcr	1	37	2b	253.43	1.13	14	3918
21sdcr	1	38	2b	210.8	1.12	15	6058
21sdcr	1	39	2b	206.58	1.1	12	3142
21sdcr	1	40	2b	306.2	1.11	10	5989
21sdcr	1	41	2b	250.22	1.37	9	2516
21sdcr	1	42	2b	244.46	1.01	13	3539
21sdcr	1	43	2b	227.17	1.29	12	6758
21sdcr	1	44	2b	211.09	1.18	11	2839
21sdcr	1	45	2b	267.5	1.67	8	2379
21sdcr	1	46	2b	227.46	1.34	13	6614
21sdcr	1	47	2b	256.92	1.65	12	3431
21sdcr	1	48	2b	243.94	1.47	17	7802
21sdcr	1	49	2b	194.83	1.31	12	2727
21sdcr	1	50	2b	275.67	1.24	12	3587
21sdcr	1	51	2b	241.64	1.45	11	6301
21sdcr	1	52	2b	250.83	1.29	12	3355
21sdcr	1	53	4d	287.38	1.65	13	4145
21sdcr	1	54	4d	329.31	0.84	13	4640
21sdcr	1	55	4d	279.26	1.04	19	5807
21sdcr	1	56	4d	277.73	0.91	15	4552
21sdcr	1	57	4d	292.5	1.07	12	3830
21sdcr	1	58	4d	247.55	2.15	11	7210
21sdcr	1	59	4d	295.5	1.29	12	3884
21sdcr	1	60	4d	308.14	1.14	14	4645
21sdcr	1	61	4d	226.47	1.1	15	7197
21sdcr	1	62	4d	297.73	0.95	15	8489
21sdcr	1	63	4d	221.92	1.15	12	3022
21sdcr	1	64	4d	297.2	1.06	15	4858
21sdcr	1	65	4d	269.6	1.34	10	3264
21sdcr	1	66	4d	231.87	0.97	15	8502
21sdcr	1	67	4d	218.69	1.09	13	3728
21sdcr	1	68	4d	249.07	1.05	14	8469
21sdcr	1	69	4d	290.69	1.22	13	4112
21sdcr	1	70	4d	235.71	1.7	17	4585
21sdcr	1	71	4d	224.87	0.95	15	3799
21sdcr	1	72	4d	217.9	1.22	10	5613
21sdcr	1	73	3c	270.33	1.02	12	3661
21sdcr	1	74	3c	225.5	1	16	7327
21sdcr	1	75	3c	325.58	1.2	12	4225
21sdcr	1	76	3c	252.4	0.82	15	8620
21sdcr	1	77	3c	224.77	1	13	3323
21sdcr	1	78	3c	214.36	1.1	14	3415
21sdcr	1	79	3c	242.27	2.13	11	5768
21sdcr	1	80	3c	270.33	0.93	12	3596
21sdcr	1	81	3c	237.14	1.03	14	3684
21sdcr	1	82	3c	251.13	1.48	15	4152
21sdcr	1	83	3c	223.24	0.91	17	9694
21sdcr	1	84	3c	206.64	1.03	14	3500
21sdcr	1	85	3c	236.64	1.33	11	5622
21sdcr	1	86	3c	226.6	1	15	4193
21sdcr	1	87	3c	196.88	1.08	17	7625
21sdcr	1	88	3c	201.38	1.24	13	3288
21sdcr	1	89	3c	283.33	1.37	9	2969
21sdcr	1	90	3c	354.75	1.06	16	9143
21sdcr	1	91	3c	302.87	1.11	15	4952
21sdcr	1	92	3c	385.45	1.16	11	4848
25ds	1	13	1a	279.5	1.39	20	11954
25ds	1	14	1a	266.11	2.18	19	5500
25ds	1	15	1a	302.89	2.49	19	10568
25ds	1	16	1a	246.52	1.91	23	6501
25ds	1	17	1a	218.12	1.92	16	4055
25ds	1	18	1a	223.47	2.5	19	5180
25ds	1	19	1a	233.88	1.6	26	9908
25ds	1	20	1a	275.81	1.3	21	6378
25ds	1	21	1a	220.52	1.54	25	9609
25ds	1	22	1a	235.16	1.85	19	5104
25ds	1	23	1a	253.12	1.91	17	4833
25ds	1	24	1a	278.5	1.96	20	6443
25ds	1	25	1a	239.06	2.09	17	9290
25ds	1	26	1a	219.91	1.52	22	5753
25ds	1	27	1a	194.4	1.64	25	10269
25ds	1	28	1a	255.06	1.92	18	5360
25ds	1	29	1a	237.67	1.92	18	5053
25ds	1	30	1a	227.48	1.78	21	5394
25ds	1	31	1a	233.3	2.12	30	8076
25ds	1	32	1a	226.29	1.95	17	8747
25ds	1	33	2b	269.94	1.93	16	5026
25ds	1	34	2b	201.57	1.51	23	5879
25ds	1	35	2b	214.75	1.74	24	11886
25ds	1	36	2b	295.06	1.9	17	6030
25ds	1	37	2b	220.28	2.59	18	4574
25ds	1	38	2b	243.11	1.58	18	8941
25ds	1	39	2b	279.29	1.15	14	4219
25ds	1	40	2b	220.39	1.78	23	9673
25ds	1	41	2b	207.07	2.01	15	3609
25ds	1	42	2b	207.18	2.01	17	4992
25ds	1	43	2b	265.31	2	16	11451
25ds	1	44	2b	207.14	1.87	14	4116
25ds	1	45	2b	205.13	2.06	15	3688
25ds	1	46	2b	220.53	1.27	19	7567
25ds	1	47	2b	228.36	2.04	14	3817
25ds	1	48	2b	229.38	1.82	21	8496
25ds	1	49	2b	207.89	2	18	4434
25ds	1	50	2b	255.44	1.62	25	7441
25ds	1	51	2b	284.8	1.76	20	11708
25ds	1	52	2b	237.53	3.32	19	5502
25ds	1	53	4d	210.17	2.05	18	4373
25ds	1	54	4d	252.82	1.73	17	5109
25ds	1	55	4d	239.15	2.13	20	5725
25ds	1	56	4d	223.35	2.07	20	5359
25ds	1	57	4d	276.29	1.42	14	4404
25ds	1	58	4d	251.87	1.84	15	6595
25ds	1	59	4d	276.93	2.01	15	4671
25ds	1	60	4d	221.06	1.79	16	4120
25ds	1	61	4d	212.79	1.96	14	5674
25ds	1	62	4d	257.28	2	18	10582
25ds	1	63	4d	220.88	1.78	17	4302
25ds	1	64	4d	188.76	2.16	21	4782
25ds	1	65	4d	226.47	3.16	15	4301
25ds	1	66	4d	255.47	1.71	19	9717
25ds	1	67	4d	195.88	2.14	17	3983
25ds	1	68	4d	225.88	2.01	17	7260
25ds	1	69	4d	223.57	1.88	21	5455
25ds	1	70	4d	224.62	1.75	26	6775
25ds	1	71	4d	209.56	1.9	16	4003
25ds	1	72	4d	225.27	1.72	15	7284
25ds	1	73	3c	315.23	2.32	22	8025
25ds	1	74	3c	234.21	1.84	19	10518
25ds	1	75	3c	203.9	1.47	29	6887
25ds	1	76	3c	199.21	1.34	19	10597
25ds	1	77	3c	201.06	1.21	16	3968
25ds	1	78	3c	222.67	1.21	18	4692
25ds	1	79	3c	234.76	1.39	17	10396
25ds	1	80	3c	339.64	2	11	4139
25ds	1	81	3c	219.89	1.78	19	4946
25ds	1	82	3c	242.67	2.27	15	4265
25ds	1	83	3c	235.2	1.77	15	11098
25ds	1	84	3c	286.83	1.26	12	4013
25ds	1	85	3c	224.83	1.37	18	7707
25ds	1	86	3c	295.19	1.73	21	6796
25ds	1	87	3c	263.57	1.81	14	10233
25ds	1	88	3c	204.62	1.82	16	3799
25ds	1	89	3c	208.06	1.81	18	4335
25ds	1	90	3c	216.8	1.43	15	8448
25ds	1	91	3c	258.07	1.7	15	4894
25ds	1	92	3c	233.15	1.99	13	3593
29djpc	1	13	1a	230.09	1.78	22	10272
29djpc	1	14	1a	195.18	1.75	44	10812
29djpc	1	15	1a	203.21	1.9	19	7091
29djpc	1	16	1a	196.42	1.66	24	6327
29djpc	1	17	1a	195	2	16	4135
29djpc	1	18	1a	200.29	1.94	21	5229
29djpc	1	19	1a	209.1	1.74	20	9142
29djpc	1	20	1a	213.37	1.97	19	5249
29djpc	1	21	1a	195.97	2.13	33	11540
29djpc	1	22	1a	179.53	1.78	17	4202
29djpc	1	23	1a	177.88	1.86	24	5833
29djpc	1	24	1a	170.6	2.09	25	5821
29djpc	1	25	1a	204	1.73	19	8772
29djpc	1	26	1a	172.57	2.23	28	6899
29djpc	1	27	1a	219.29	2.02	21	10377
29djpc	1	28	1a	187.69	1.8	16	4595
29djpc	1	29	1a	173.71	2.3	21	4968
29djpc	1	30	1a	206.97	2.12	30	7999
29djpc	1	31	1a	172	1.87	21	4766
29djpc	1	32	1a	181.77	2.14	22	8354
29djpc	1	33	2b	179.4	2.08	20	4642
29djpc	1	34	2b	194.19	1.81	21	5732
29djpc	1	35	2b	198	2.42	26	11752
29djpc	1	36	2b	189.4	2.14	42	10421
29djpc	1	37	2b	201.79	2.23	34	8947
29djpc	1	38	2b	175.16	1.93	31	11095
29djpc	1	39	2b	186.33	1.72	18	4413
29djpc	1	40	2b	181.75	1.92	16	7543
29djpc	1	41	2b	163	2.02	17	3522
29djpc	1	42	2b	166.38	1.87	24	4925
29djpc	1	43	2b	187.16	2.16	19	7647
29djpc	1	44	2b	193.2	2.22	10	2439
29djpc	1	45	2b	194.14	2.17	22	5805
29djpc	1	46	2b	195.83	1.78	18	7653
29djpc	1	47	2b	186.4	2.66	30	7542
29djpc	1	48	2b	188.59	2.37	27	11252
29djpc	1	49	2b	199.2	1.89	20	5004
29djpc	1	50	2b	219.26	2.18	23	6295
29djpc	1	51	2b	172.06	1.92	18	8070
29djpc	1	52	2b	180.77	2.24	31	7675
29djpc	1	53	4d	208.59	1.44	34	9068
29djpc	1	54	4d	202.39	1.91	31	8191
29djpc	1	55	4d	206.41	1.9	39	11256
29djpc	1	56	4d	172.35	1.79	20	4517
29djpc	1	57	4d	176.66	1.83	35	8506
29djpc	1	58	4d	207.8	1.93	25	9184
29djpc	1	59	4d	195.09	1.99	32	8158
29djpc	1	60	4d	218.08	2.06	12	3503
29djpc	1	61	4d	198.14	1.62	22	7990
29djpc	1	62	4d	194.79	2.53	29	13262
29djpc	1	63	4d	190.52	2.32	23	5629
29djpc	1	64	4d	210.67	2.62	21	5744
29djpc	1	65	4d	172.5	1.59	18	4396
29djpc	1	66	4d	192.46	2.13	26	11029
29djpc	1	67	4d	212.92	1.64	25	6685
29djpc	1	68	4d	190.68	2.22	41	13703
29djpc	1	69	4d	209.98	2.2	43	12598
29djpc	1	70	4d	213.44	1.69	25	6858
29djpc	1	71	4d	183.5	1.76	16	4307
29djpc	1	72	4d	212.91	1.93	32	11629
29djpc	1	73	3c	198.97	2.1	34	9071
29djpc	1	74	3c	214.37	2.09	30	11968
29djpc	1	75	3c	216.78	2.45	37	10420
29djpc	1	76	3c	252.3	1.91	47	19611
29djpc	1	77	3c	193.32	1.58	34	8624
29djpc	1	78	3c	229.83	2.02	41	12315
29djpc	1	79	3c	206.85	1.87	33	11885
29djpc	1	80	3c	181.84	2.01	49	12525
29djpc	1	81	3c	197.39	2.24	61	16333
29djpc	1	82	3c	192.03	1.96	31	7438
29djpc	1	83	3c	218.57	1.86	46	23961
29djpc	1	84	3c	199.33	1.99	49	13271
29djpc	1	85	3c	213.78	2.07	51	17252
29djpc	1	86	3c	209.33	1.57	46	12873
29djpc	1	87	3c	221.15	2.24	47	16374
29djpc	1	88	3c	208.1	1.98	31	8170
29djpc	1	89	3c	218.77	1.89	52	14274
29djpc	1	90	3c	219.88	2.11	60	20293
29djpc	1	91	3c	263.86	2.1	42	13645
29djpc	1	92	3c	242.24	2.35	38	11326
33bbyz	1	13	1a	280.15	1.74	13	7983
33bbyz	1	14	1a	317.25	1.67	28	9553
33bbyz	1	15	1a	294.32	2	28	12011
33bbyz	1	16	1a	304.07	1.59	43	14231
33bbyz	1	17	1a	249.94	2.04	16	4509
33bbyz	1	18	1a	298.12	2.68	8	2685
33bbyz	1	19	1a	256.82	2.44	17	9699
33bbyz	1	20	1a	276.43	2.09	14	4250
33bbyz	1	21	1a	277.33	1.79	15	10069
33bbyz	1	22	1a	265.18	1.82	11	3168
33bbyz	1	23	1a	263.27	1.62	22	6490
33bbyz	1	24	1a	258.67	2.19	12	3689
33bbyz	1	25	1a	264.64	2.42	11	7131
33bbyz	1	26	1a	297.81	1.52	21	6806
33bbyz	1	27	1a	276.14	1.61	14	6633
33bbyz	1	28	1a	315.37	1.94	19	6946
33bbyz	1	29	1a	314.44	2.86	9	3210
33bbyz	1	30	1a	282.08	2.07	26	8024
33bbyz	1	31	1a	214.95	1.58	22	5336
33bbyz	1	32	1a	247.39	1.51	18	8637
33bbyz	1	33	2b	255.92	2.1	26	7578
33bbyz	1	34	2b	289.26	1.84	23	7298
33bbyz	1	35	2b	306.36	2.08	11	8420
33bbyz	1	36	2b	255.25	2	12	3351
33bbyz	1	37	2b	254.69	1.3	13	3704
33bbyz	1	38	2b	297.74	1.8	23	10276
33bbyz	1	39	2b	308.18	1.75	11	3784
33bbyz	1	40	2b	265.48	1.9	21	11750
33bbyz	1	41	2b	232.15	1.9	13	3556
33bbyz	1	42	2b	292.48	1.68	21	6602
33bbyz	1	43	2b	253.38	1.07	13	6884
33bbyz	1	44	2b	227.58	1.71	12	3004
33bbyz	1	45	2b	260.3	1.67	10	3125
33bbyz	1	46	2b	245.67	1.84	18	7610
33bbyz	1	47	2b	269.63	2.12	19	5692
33bbyz	1	48	2b	293.65	1.65	26	10633
33bbyz	1	49	2b	261.57	1.86	14	3961
33bbyz	1	50	2b	251.06	1.38	18	4864
33bbyz	1	51	2b	252.93	1.88	14	8042
33bbyz	1	52	2b	241.6	1.92	15	3970
33bbyz	1	53	4d	246.71	1.63	14	3794
33bbyz	1	54	4d	257.53	1.32	19	5441
33bbyz	1	55	4d	296.57	1.78	14	4460
33bbyz	1	56	4d	276.6	1.85	25	7673
33bbyz	1	57	4d	306.31	1.91	13	4297
33bbyz	1	58	4d	285.8	1.7	10	8886
33bbyz	1	59	4d	289.82	1.92	17	5426
33bbyz	1	60	4d	279.22	1.93	18	5656
33bbyz	1	61	4d	293.07	1.51	15	7092
33bbyz	1	62	4d	314	1.76	19	10615
33bbyz	1	63	4d	247.7	1.78	20	5512
33bbyz	1	64	4d	264.19	2.46	16	4825
33bbyz	1	65	4d	295.94	1.54	34	11142
33bbyz	1	66	4d	293.45	1.49	31	13125
33bbyz	1	67	4d	249.18	1.44	17	4596
33bbyz	1	68	4d	300.89	1.52	28	13619
33bbyz	1	69	4d	285.81	2.16	16	4946
33bbyz	1	70	4d	268.06	2.2	18	5218
33bbyz	1	71	4d	239.33	1.95	15	4038
33bbyz	1	72	4d	232.82	1.39	11	6316
33bbyz	1	73	3c	250.15	1.58	13	3524
33bbyz	1	74	3c	302.67	1.4	15	8694
33bbyz	1	75	3c	304.5	1.83	18	5890
33bbyz	1	76	3c	241.19	1.61	16	6800
33bbyz	1	77	3c	275.6	1.38	15	4429
33bbyz	1	78	3c	297.07	1.97	14	4507
33bbyz	1	79	3c	255.08	1.85	13	6781
33bbyz	1	80	3c	286.94	1.5	17	5222
33bbyz	1	81	3c	227	2.02	19	4751
33bbyz	1	82	3c	286.41	1.8	17	5439
33bbyz	1	83	3c	297.54	1.89	13	9321
33bbyz	1	84	3c	280.72	1.41	18	5498
33bbyz	1	85	3c	313.17	1.8	12	6937
33bbyz	1	86	3c	278.72	1.66	36	11317
33bbyz	1	87	3c	264.38	1.95	13	7578
33bbyz	1	88	3c	234.25	1.78	16	4088
33bbyz	1	89	3c	266	1.8	15	4473
33bbyz	1	90	3c	231.38	2.49	13	7185
33bbyz	1	91	3c	268.43	1.78	14	4201
33bbyz	1	92	3c	251.83	2.01	12	3448
37qjzm	1	13	1a	245.95	1.6	19	9393
37qjzm	1	14	1a	292.61	1.67	18	5729
37qjzm	1	15	1a	239.82	1.96	17	8044
37qjzm	1	16	1a	236.28	1.62	18	4597
37qjzm	1	17	1a	231.29	1.46	21	5309
37qjzm	1	18	1a	255.5	1.07	14	3837
37qjzm	1	19	1a	224.39	1.64	18	7494
37qjzm	1	20	1a	258.47	1.81	17	4889
37qjzm	1	21	1a	249.67	1.55	18	9139
37qjzm	1	22	1a	218.67	1.84	15	3792
37qjzm	1	23	1a	298.75	1.74	16	5231
37qjzm	1	24	1a	294	1.97	12	3898
37qjzm	1	25	1a	225.36	1.95	14	6329
37qjzm	1	26	1a	313.87	1.69	15	5112
37qjzm	1	27	1a	257.4	1.68	15	8416
37qjzm	1	28	1a	245.42	1.64	19	5385
37qjzm	1	29	1a	297.47	1.84	15	5036
37qjzm	1	30	1a	283.58	1.6	19	6047
37qjzm	1	31	1a	253.11	1.63	19	5346
37qjzm	1	32	1a	224.06	1.79	17	7828
37qjzm	1	33	2b	253.29	1.64	17	4777
37qjzm	1	34	2b	265.33	1.63	15	4374
37qjzm	1	35	2b	283.31	1.77	16	9658
37qjzm	1	36	2b	240.35	1.92	17	4783
37qjzm	1	37	2b	266.22	1.7	18	5305
37qjzm	1	38	2b	323.59	1.37	17	8399
37qjzm	1	39	2b	258	2.55	19	5376
37qjzm	1	40	2b	265.38	1.9	13	6994
37qjzm	1	41	2b	282.73	2.38	11	3382
37qjzm	1	42	2b	268.94	1.51	16	4956
37qjzm	1	43	2b	253.94	1.95	16	8893
37qjzm	1	44	2b	230.87	1.81	15	3778
37qjzm	1	45	2b	205	1.69	12	2774
37qjzm	1	46	2b	242.67	1.77	15	7076
37qjzm	1	47	2b	213.53	1.7	15	3715
37qjzm	1	48	2b	282.68	1.73	19	7820
37qjzm	1	49	2b	267.69	1.95	16	4778
37qjzm	1	50	2b	278.17	1.78	18	5379
37qjzm	1	51	2b	220.41	1.99	17	8548
37qjzm	1	52	2b	250.1	1.6	20	5650
37qjzm	1	53	4d	315.74	1.55	23	7881
37qjzm	1	54	4d	317.23	1.34	26	8814
37qjzm	1	55	4d	264.53	1.69	19	5404
37qjzm	1	56	4d	228.42	1.7	19	4892
37qjzm	1	57	4d	256.05	1.56	19	5257
37qjzm	1	58	4d	258.86	1.78	14	5918
37qjzm	1	59	4d	294	0.99	17	5289
37qjzm	1	60	4d	257.36	1.93	14	3909
37qjzm	1	61	4d	237.53	1.81	15	6177
37qjzm	1	62	4d	272.57	1.67	14	8401
37qjzm	1	63	4d	273.15	1.9	13	3976
37qjzm	1	64	4d	280.2	1.92	15	4710
37qjzm	1	65	4d	225	1.09	17	4151
37qjzm	1	66	4d	309.94	1.53	18	10922
37qjzm	1	67	4d	245.38	1.05	16	4458
37qjzm	1	68	4d	229.8	1.82	15	8708
37qjzm	1	69	4d	295.29	1.05	17	5363
37qjzm	1	70	4d	334.4	0.93	15	5477
37qjzm	1	71	4d	298.19	1.04	16	5199
37qjzm	1	72	4d	197.77	1.07	13	6805
37qjzm	1	73	3c	378.67	1.09	15	5957
37qjzm	1	74	3c	260.24	1.46	21	9813
37qjzm	1	75	3c	246.73	1.95	15	4040
37qjzm	1	76	3c	270.12	1.56	17	8640
37qjzm	1	77	3c	265.24	1.62	21	6010
37qjzm	1	78	3c	322.33	1.12	18	6399
37qjzm	1	79	3c	244.56	1.6	18	8106
37qjzm	1	80	3c	258.09	1.52	23	6533
37qjzm	1	81	3c	224.24	1.87	17	4197
37qjzm	1	82	3c	228.92	2.25	13	3280
37qjzm	1	83	3c	264.35	1.67	17	10883
37qjzm	1	84	3c	257.68	1.49	19	5638
37qjzm	1	85	3c	284.27	1.82	15	9308
37qjzm	1	86	3c	289.94	1.86	16	5081
37qjzm	1	87	3c	311.05	1.55	21	11277
37qjzm	1	88	3c	278.67	1.76	15	4502
37qjzm	1	89	3c	272.06	1.62	18	5596
37qjzm	1	90	3c	260.11	1.76	19	8674
37qjzm	1	91	3c	233.69	0.95	16	4017
37qjzm	1	92	3c	279.82	1.66	17	5118
41qlyz	1	13	1a	239.17	0.83	24	11100
41qlyz	1	14	1a	261.85	1.35	26	8378
41qlyz	1	15	1a	250.47	1.71	19	9792
41qlyz	1	16	1a	234.78	1.53	18	5416
41qlyz	1	17	1a	268.78	0.79	18	5696
41qlyz	1	18	1a	258.87	1.43	15	5041
41qlyz	1	19	1a	242.89	1.67	18	8188
41qlyz	1	20	1a	221.47	1.88	17	4809
41qlyz	1	21	1a	258.5	1.74	16	11528
41qlyz	1	22	1a	162.47	1.89	19	4825
41qlyz	1	23	1a	206.13	1.82	15	4341
41qlyz	1	24	1a	277.92	1.1	12	4315
41qlyz	1	25	1a	232.43	1.32	14	9590
41qlyz	1	26	1a	222.79	2.12	19	6180
41qlyz	1	27	1a	247.71	1.79	14	8357
41qlyz	1	28	1a	256.78	1.89	18	6039
41qlyz	1	29	1a	237.78	1.72	18	5252
41qlyz	1	30	1a	238.83	1.45	18	5710
41qlyz	1	31	1a	214.31	1.18	16	4402
41qlyz	1	32	1a	238.56	2.55	18	9045
41qlyz	1	33	2b	264.76	2.06	17	5756
41qlyz	1	34	2b	290.63	1.6	19	7021
41qlyz	1	35	2b	238	2.03	14	9076
41qlyz	1	36	2b	194.59	1.98	17	5074
41qlyz	1	37	2b	288.81	1.61	16	5921
41qlyz	1	38	2b	273.27	1.58	15	8306
41qlyz	1	39	2b	271	1.93	21	7493
41qlyz	1	40	2b	285	2.22	13	7964
41qlyz	1	41	2b	239.8	2.73	20	6109
41qlyz	1	42	2b	248	2.05	18	5697
41qlyz	1	43	2b	204.85	1.81	20	12107
41qlyz	1	44	2b	272.1	2.43	20	6909
41qlyz	1	45	2b	236.62	1.73	13	4019
41qlyz	1	46	2b	263	1.49	12	7410
41qlyz	1	47	2b	262.54	2.22	13	5030
41qlyz	1	48	2b	221	2.94	23	14233
41qlyz	1	49	2b	242.33	1.94	18	5333
41qlyz	1	50	2b	217.19	1.31	16	4546
41qlyz	1	51	2b	237.2	1.1	15	8775
41qlyz	1	52	2b	290.4	2.14	15	6432
41qlyz	1	53	4d	189.93	1.44	14	3644
41qlyz	1	54	4d	240.76	1.09	21	7399
41qlyz	1	55	4d	237.78	1.18	32	10009
41qlyz	1	56	4d	217.2	2	15	4350
41qlyz	1	57	4d	302.88	1.4	16	6184
41qlyz	1	58	4d	195.06	1.49	16	6581
41qlyz	1	59	4d	248.52	2.59	25	8500
41qlyz	1	60	4d	248.5	1.76	16	5440
41qlyz	1	61	4d	236.89	2.58	18	8196
41qlyz	1	62	4d	230.71	1.16	17	12241
41qlyz	1	63	4d	271.08	1.68	13	6214
41qlyz	1	64	4d	240	2.17	21	6798
41qlyz	1	65	4d	265.83	2.05	12	4284
41qlyz	1	66	4d	208.79	1.47	24	11434
41qlyz	1	67	4d	210.5	1.33	18	6630
41qlyz	1	68	4d	236.57	2.14	21	11003
41qlyz	1	69	4d	232.91	1.75	23	7072
41qlyz	1	70	4d	254	1.3	17	5446
41qlyz	1	71	4d	263.19	1.6	21	6444
41qlyz	1	72	4d	255.94	1.44	17	9478
41qlyz	1	73	3c	287.87	1.65	15	6017
41qlyz	1	74	3c	264.32	2.19	19	11795
41qlyz	1	75	3c	244.65	1.53	17	5745
41qlyz	1	76	3c	261.61	0.9	18	9597
41qlyz	1	77	3c	245.33	1.08	15	5156
41qlyz	1	78	3c	274.05	1.25	22	7447
41qlyz	1	79	3c	309.47	1.18	15	9283
41qlyz	1	80	3c	233.5	1.85	14	4319
41qlyz	1	81	3c	258.5	1.02	22	6791
41qlyz	1	82	3c	277.36	1.19	14	5079
41qlyz	1	83	3c	267.39	1.18	18	10953
41qlyz	1	84	3c	244.56	0.94	16	4780
41qlyz	1	85	3c	255.64	1.47	14	11907
41qlyz	1	86	3c	256.93	1.6	14	4604
41qlyz	1	87	3c	263.29	1.4	21	11027
41qlyz	1	88	3c	216.2	2.18	20	5640
41qlyz	1	89	3c	221.8	1.65	15	4169
41qlyz	1	90	3c	248.81	1.22	16	12921
41qlyz	1	91	3c	256.83	2.56	18	6075
41qlyz	1	92	3c	256.89	0.98	18	5984
45mzzg	1	13	1a	296.15	1.01	13	11529
45mzzg	1	14	1a	273.86	1.75	14	4509
45mzzg	1	15	1a	241.33	1.82	15	5416
45mzzg	1	16	1a	246.15	1.84	13	3834
45mzzg	1	17	1a	201.21	1.44	14	3514
45mzzg	1	18	1a	249.2	1.56	15	4394
45mzzg	1	19	1a	257.15	2.25	13	7775
45mzzg	1	20	1a	294.92	0.79	12	3939
45mzzg	1	21	1a	251.4	1.81	15	6053
45mzzg	1	22	1a	230.91	1.19	11	3115
45mzzg	1	23	1a	257.93	1.54	15	4497
45mzzg	1	24	1a	286.9	1.94	10	3521
45mzzg	1	25	1a	259.91	2.01	11	5697
45mzzg	1	26	1a	249.55	1.69	11	3618
45mzzg	1	27	1a	239.2	1.96	10	5593
45mzzg	1	28	1a	308.5	0.81	12	4104
45mzzg	1	29	1a	240.46	2.11	13	3917
45mzzg	1	30	1a	266.47	1.56	19	5947
45mzzg	1	31	1a	234.85	1.82	13	3515
45mzzg	1	32	1a	249.86	1.82	14	5522
45mzzg	1	33	2b	260.92	1.57	12	3737
45mzzg	1	34	2b	311.81	1.61	16	5905
45mzzg	1	35	2b	259.73	1.6	15	7185
45mzzg	1	36	2b	285.67	2.19	18	6058
45mzzg	1	37	2b	239.64	1.11	11	3026
45mzzg	1	38	2b	219.38	0.99	13	8356
45mzzg	1	39	2b	250	1.75	15	4427
45mzzg	1	40	2b	248.75	1.77	12	6072
45mzzg	1	41	2b	258.64	2.03	11	3496
45mzzg	1	42	2b	213.93	0.96	15	3901
45mzzg	1	43	2b	279.64	1.25	11	8175
45mzzg	1	44	2b	272.27	2.21	11	3782
45mzzg	1	45	2b	238.67	2.49	12	3831
45mzzg	1	46	2b	222.3	1.12	10	5308
45mzzg	1	47	2b	281.42	1.3	12	4082
45mzzg	1	48	2b	334.2	1.35	10	7335
45mzzg	1	49	2b	228	1.11	11	3180
45mzzg	1	50	2b	211.4	1.56	15	4015
45mzzg	1	51	2b	244.83	1.57	18	9376
45mzzg	1	52	2b	223.1	1.04	10	3361
45mzzg	1	53	4d	338.5	1.27	24	9450
45mzzg	1	54	4d	240.15	1.58	13	3865
45mzzg	1	55	4d	260.62	1.84	24	7577
45mzzg	1	56	4d	292.08	0.84	13	4012
45mzzg	1	57	4d	269.56	1.72	16	5012
45mzzg	1	58	4d	293.33	1.62	15	10129
45mzzg	1	59	4d	262.27	1.58	15	4842
45mzzg	1	60	4d	254.31	1.72	13	3921
45mzzg	1	61	4d	234.93	1.56	15	7342
45mzzg	1	62	4d	233.57	1.74	14	8839
45mzzg	1	63	4d	308.22	1.88	9	3602
45mzzg	1	64	4d	275.42	2.16	12	4020
45mzzg	1	65	4d	264.09	1.74	11	3767
45mzzg	1	66	4d	310.42	1.99	12	8714
45mzzg	1	67	4d	255.19	1.65	16	4924
45mzzg	1	68	4d	308.46	1.78	13	8952
45mzzg	1	69	4d	247.8	2.09	15	4651
45mzzg	1	70	4d	262.75	1.23	16	4951
45mzzg	1	71	4d	280.52	1.54	23	7787
45mzzg	1	72	4d	285	1.55	13	9752
45mzzg	1	73	3c	254.58	1.81	12	4011
45mzzg	1	74	3c	258.11	1.48	19	12149
45mzzg	1	75	3c	258.56	1.78	16	4940
45mzzg	1	76	3c	259.91	1.88	11	7414
45mzzg	1	77	3c	223.64	2.07	11	3354
45mzzg	1	78	3c	278.68	1.66	19	6410
45mzzg	1	79	3c	275.6	1.9	15	9287
45mzzg	1	80	3c	234.58	1.44	19	5435
45mzzg	1	81	3c	239.86	1.84	14	3982
45mzzg	1	82	3c	238.27	2.08	15	4269
45mzzg	1	83	3c	226.62	1.79	16	10775
45mzzg	1	84	3c	263.33	2.03	12	3958
45mzzg	1	85	3c	279.56	1.81	18	8591
45mzzg	1	86	3c	292.5	1.37	22	7645
45mzzg	1	87	3c	234.65	1.45	17	9063
45mzzg	1	88	3c	266.43	1.44	30	9056
45mzzg	1	89	3c	249.5	1.59	14	4129
45mzzg	1	90	3c	274.94	2.31	18	11886
45mzzg	1	91	3c	219	1.81	13	3610
45mzzg	1	92	3c	257.26	1.44	27	8606
49dzzg	1	13	1a	235.85	2.35	13	8427
49dzzg	1	14	1a	254.94	2.45	17	4826
49dzzg	1	15	1a	219.43	2.19	14	8540
49dzzg	1	16	1a	256.27	2.4	15	4204
49dzzg	1	17	1a	248.5	2.7	10	2745
49dzzg	1	18	1a	251.2	2.68	10	2781
49dzzg	1	19	1a	192.22	3.33	9	5255
49dzzg	1	20	1a	256.69	2.71	13	4104
49dzzg	1	21	1a	270.64	2.53	11	8162
49dzzg	1	22	1a	193.9	2.72	10	2417
49dzzg	1	23	1a	349.67	1.85	6	2249
49dzzg	1	24	1a	275	2.84	10	3108
49dzzg	1	25	1a	264	3.36	8	12240
49dzzg	1	26	1a	236.89	2.89	9	2378
49dzzg	1	27	1a	241.29	2.83	21	11991
49dzzg	1	28	1a	229.14	2.63	14	3834
49dzzg	1	29	1a	285.81	2.41	16	4985
49dzzg	1	30	1a	238.16	2.55	19	5258
49dzzg	1	31	1a	220	3.54	12	3328
49dzzg	1	32	1a	230.57	1.9	7	5191
49dzzg	1	33	2b	257.2	3.24	10	3090
49dzzg	1	34	2b	228.89	1.53	9	2266
49dzzg	1	35	2b	196.43	1.87	7	9237
49dzzg	1	36	2b	269.64	2.92	14	4134
49dzzg	1	37	2b	232.73	2.71	11	2856
49dzzg	1	38	2b	246.7	1.71	10	6146
49dzzg	1	39	2b	229.33	2.24	12	3057
49dzzg	1	40	2b	258.08	2.7	12	5818
49dzzg	1	41	2b	275.38	3.16	8	2429
49dzzg	1	42	2b	271	2.81	14	4453
49dzzg	1	43	2b	230.42	2.56	12	8637
49dzzg	1	44	2b	221.82	1.95	11	3057
49dzzg	1	45	2b	233.56	2.15	9	2528
49dzzg	1	46	2b	227.43	1.76	7	4595
49dzzg	1	47	2b	232.7	3.07	10	2598
49dzzg	1	48	2b	270.75	2.99	12	6079
49dzzg	1	49	2b	237.36	1.59	11	2841
49dzzg	1	50	2b	278.64	2.54	11	3398
49dzzg	1	51	2b	220.4	1.63	10	6346
49dzzg	1	52	2b	254.38	2.07	21	5828
49dzzg	1	53	4d	262.78	3.99	9	2927
49dzzg	1	54	4d	263.25	1.59	8	2295
49dzzg	1	55	4d	245.1	1.84	10	2825
49dzzg	1	56	4d	208.67	1.95	9	2101
49dzzg	1	57	4d	280.42	2.46	12	3673
49dzzg	1	58	4d	204.2	2.5	10	4990
49dzzg	1	59	4d	223.38	2.48	13	3439
49dzzg	1	60	4d	242.44	3.02	9	2721
49dzzg	1	61	4d	248.62	1.63	8	4302
49dzzg	1	62	4d	248.33	1.65	12	6862
49dzzg	1	63	4d	229.39	2.03	31	8564
49dzzg	1	64	4d	260.33	2.84	9	2596
49dzzg	1	65	4d	255.43	1.8	7	1952
49dzzg	1	66	4d	213.2	1.85	10	8494
49dzzg	1	67	4d	261.36	2.02	11	3155
49dzzg	1	68	4d	206.89	2.14	9	9793
49dzzg	1	69	4d	239.36	3.05	11	2938
49dzzg	1	70	4d	273.5	2.92	12	3622
49dzzg	1	71	4d	277.03	2.09	35	10509
49dzzg	1	72	4d	247.91	2.58	11	6108
49dzzg	1	73	3c	241.08	2.76	13	4066
49dzzg	1	74	3c	262.67	2.21	18	8865
49dzzg	1	75	3c	335.69	2.22	13	4661
49dzzg	1	76	3c	293.82	1.33	11	6246
49dzzg	1	77	3c	253.54	1.82	13	3872
49dzzg	1	78	3c	285.75	2.94	12	4015
49dzzg	1	79	3c	276.5	2.76	8	6234
49dzzg	1	80	3c	214.11	2.27	19	4526
49dzzg	1	81	3c	222	1.53	10	2444
49dzzg	1	82	3c	213.38	1.83	8	1906
49dzzg	1	83	3c	245.2	2.66	10	12226
49dzzg	1	84	3c	239.86	2.85	14	3990
49dzzg	1	85	3c	291.4	2.37	15	8891
49dzzg	1	86	3c	328.09	1.38	11	3843
49dzzg	1	87	3c	297.85	2.11	13	8910
49dzzg	1	88	3c	242.38	2.65	13	3506
49dzzg	1	89	3c	327	2.61	8	3168
49dzzg	1	90	3c	235.56	1.84	9	5679
49dzzg	1	91	3c	242.36	2.8	14	4515
49dzzg	1	92	3c	273.29	1.86	7	2086
53cgzmn	1	13	1a	182.27	1.7	15	8182
53cgzmn	1	14	1a	198.63	1.64	19	5263
53cgzmn	1	15	1a	200.29	1.99	17	9434
53cgzmn	1	16	1a	201.94	1.75	18	4976
53cgzmn	1	17	1a	179.92	1.95	13	3003
53cgzmn	1	18	1a	192.13	2.15	15	4283
53cgzmn	1	19	1a	209.71	2.34	14	5688
53cgzmn	1	20	1a	238	2.1	20	5853
53cgzmn	1	21	1a	188.6	1.94	20	10095
53cgzmn	1	22	1a	169.15	1.91	13	3338
53cgzmn	1	23	1a	217.15	1.94	13	3958
53cgzmn	1	24	1a	236.08	2.2	13	3937
53cgzmn	1	25	1a	197.75	2	16	7675
53cgzmn	1	26	1a	189.55	1.33	11	2909
53cgzmn	1	27	1a	226.15	1.94	13	8055
53cgzmn	1	28	1a	196.84	1.8	19	4693
53cgzmn	1	29	1a	152.69	1.85	16	3405
53cgzmn	1	30	1a	237.67	1.92	18	5766
53cgzmn	1	31	1a	196.89	1.8	19	4570
53cgzmn	1	32	1a	200.6	2.07	10	6124
53cgzmn	1	33	2b	199.67	3.57	12	3288
53cgzmn	1	34	2b	193.06	1.86	18	5000
53cgzmn	1	35	2b	204.36	1.38	11	7108
53cgzmn	1	36	2b	202.24	2.28	17	4435
53cgzmn	1	37	2b	175.43	2.04	14	3657
53cgzmn	1	38	2b	250.75	1.41	12	6003
53cgzmn	1	39	2b	209.14	1.96	14	4066
53cgzmn	1	40	2b	202	2.52	12	5734
53cgzmn	1	41	2b	217.75	1.53	8	2314
53cgzmn	1	42	2b	214.73	1.91	11	2949
53cgzmn	1	43	2b	221	1.98	12	7428
53cgzmn	1	44	2b	192	1.28	9	2483
53cgzmn	1	45	2b	164.91	2.19	11	2515
53cgzmn	1	46	2b	192.55	1.48	11	5301
53cgzmn	1	47	2b	180.75	2.17	12	3117
53cgzmn	1	48	2b	200.38	2.47	13	5664
53cgzmn	1	49	2b	165.58	3.34	19	4384
53cgzmn	1	50	2b	224.58	2.03	12	3591
53cgzmn	1	51	2b	196.71	2.23	14	8560
53cgzmn	1	52	2b	201.08	1.4	12	3006
53cgzmn	1	53	4d	182.77	1.82	39	9290
53cgzmn	1	54	4d	207.13	1.98	15	4023
53cgzmn	1	55	4d	260.76	2.39	17	5354
53cgzmn	1	56	4d	195.77	1.32	13	3151
53cgzmn	1	57	4d	260.72	1.48	29	8828
53cgzmn	1	58	4d	212.64	1.63	22	9215
53cgzmn	1	59	4d	240.42	1.64	19	5109
53cgzmn	1	60	4d	227	1.81	17	4493
53cgzmn	1	61	4d	201.21	1.64	19	6583
53cgzmn	1	62	4d	204.25	1.59	16	8962
53cgzmn	1	63	4d	245.27	1.95	15	4108
53cgzmn	1	64	4d	257.4	1.97	15	4683
53cgzmn	1	65	4d	223.53	1.75	19	4756
53cgzmn	1	66	4d	234.41	2.42	17	8723
53cgzmn	1	67	4d	211.95	1.58	19	5349
53cgzmn	1	68	4d	215.94	1.91	16	7498
53cgzmn	1	69	4d	226.89	2.11	19	5421
53cgzmn	1	70	4d	204.11	1.89	18	4511
53cgzmn	1	71	4d	219.3	1.7	20	5206
53cgzmn	1	72	4d	220.2	1.63	20	8369
53cgzmn	1	73	3c	273.12	1.66	16	5098
53cgzmn	1	74	3c	215.95	1.74	20	8689
53cgzmn	1	75	3c	223.83	1.64	18	4858
53cgzmn	1	76	3c	192.95	1.73	22	8745
53cgzmn	1	77	3c	226	1.47	19	4850
53cgzmn	1	78	3c	224.81	1.76	21	5438
53cgzmn	1	79	3c	211.53	1.84	15	6719
53cgzmn	1	80	3c	218.59	1.79	17	4446
53cgzmn	1	81	3c	228.63	1.63	19	4961
53cgzmn	1	82	3c	195.35	1.84	20	4783
53cgzmn	1	83	3c	182.97	1.68	30	11203
53cgzmn	1	84	3c	232.45	1.71	20	5509
53cgzmn	1	85	3c	220.45	1.31	20	8672
53cgzmn	1	86	3c	227.25	1.56	24	6663
53cgzmn	1	87	3c	203.58	1.78	19	8249
53cgzmn	1	88	3c	226.29	1.87	17	4862
53cgzmn	1	89	3c	201.33	1.5	24	5778
53cgzmn	1	90	3c	226.12	1.89	17	7855
53cgzmn	1	91	3c	230.7	1.53	20	5413
53cgzmn	1	92	3c	218.11	1.8	18	4421
57jyzm	1	13	1a	256.43	1.51	23	12618
57jyzm	1	14	1a	239.09	1.8	33	8641
57jyzm	1	15	1a	281.59	1.6	17	9582
57jyzm	1	16	1a	274.24	1.64	21	6183
57jyzm	1	17	1a	229.59	1.29	17	4236
57jyzm	1	18	1a	241.84	1.7	19	4948
57jyzm	1	19	1a	240.12	1.88	17	7858
57jyzm	1	20	1a	296.87	1.74	15	4746
57jyzm	1	21	1a	269.05	1.13	20	11570
57jyzm	1	22	1a	318.75	1.14	12	4042
57jyzm	1	23	1a	224.25	1.86	16	4015
57jyzm	1	24	1a	254.19	1.3	16	4389
57jyzm	1	25	1a	226.69	1.39	16	9923
57jyzm	1	26	1a	245.4	1.2	15	4051
57jyzm	1	27	1a	230.33	0.96	15	7024
57jyzm	1	28	1a	243.79	1.1	19	4969
57jyzm	1	29	1a	294.6	2	15	4745
57jyzm	1	30	1a	257.05	1.59	19	5281
57jyzm	1	31	1a	223.33	1.94	15	3698
57jyzm	1	32	1a	253.46	2.04	13	8011
57jyzm	1	33	2b	250.38	1.78	16	4401
57jyzm	1	34	2b	279.95	1.44	20	5999
57jyzm	1	35	2b	245	1.89	16	10151
57jyzm	1	36	2b	222.47	1.99	15	3732
57jyzm	1	37	2b	280.82	2.01	17	5146
57jyzm	1	38	2b	239.64	1.3	25	9199
57jyzm	1	39	2b	250.6	1.85	15	4078
57jyzm	1	40	2b	243.5	1.69	16	7430
57jyzm	1	41	2b	218.5	1.75	16	3833
57jyzm	1	42	2b	251.19	1.54	21	5715
57jyzm	1	43	2b	283.85	1.09	13	9127
57jyzm	1	44	2b	287.69	1.9	13	4008
57jyzm	1	45	2b	257.29	2.1	14	3982
57jyzm	1	46	2b	0	0	0	7357
57jyzm	1	47	2b	254.23	2.29	13	3614
57jyzm	1	48	2b	237.95	1.57	22	9307
57jyzm	1	49	2b	240.59	1.77	17	4522
57jyzm	1	50	2b	271.53	1.84	19	5554
57jyzm	1	51	2b	260.44	0.98	16	9576
57jyzm	1	52	2b	283.57	1.45	21	6399
57jyzm	1	53	4d	242.94	1.71	53	14299
57jyzm	1	54	4d	240.06	1.03	16	4148
57jyzm	1	55	4d	263.16	1.51	32	9030
57jyzm	1	56	4d	282.6	1.01	15	4494
57jyzm	1	57	4d	274.72	1.2	18	5362
57jyzm	1	58	4d	262.93	1	14	7448
57jyzm	1	59	4d	269.6	1.68	15	4316
57jyzm	1	60	4d	238.11	1.74	18	4662
57jyzm	1	61	4d	306.61	1.52	18	8602
57jyzm	1	62	4d	253.83	1.55	23	11207
57jyzm	1	63	4d	262.13	1.53	15	4289
57jyzm	1	64	4d	248.07	1.41	14	3751
57jyzm	1	65	4d	240.93	0.96	14	3609
57jyzm	1	66	4d	272.2	1.37	20	10465
57jyzm	1	67	4d	261.37	1.49	19	5373
57jyzm	1	68	4d	272.76	1.59	17	8639
57jyzm	1	69	4d	252.74	1.71	19	5197
57jyzm	1	70	4d	280.39	1.07	23	6865
57jyzm	1	71	4d	252.35	0.92	17	4570
57jyzm	1	72	4d	266.47	1.73	15	7928
57jyzm	1	73	3c	242.11	1.57	19	4971
57jyzm	1	74	3c	286.05	1.04	21	11451
57jyzm	1	75	3c	279.38	1.85	16	4883
57jyzm	1	76	3c	255.05	1.38	22	9544
57jyzm	1	77	3c	240.33	1.71	15	3952
57jyzm	1	78	3c	251.72	0.92	18	4824
57jyzm	1	79	3c	274.61	1.47	18	8725
57jyzm	1	80	3c	286.59	1.78	17	5298
57jyzm	1	81	3c	246.96	1.26	25	6615
57jyzm	1	82	3c	254.11	0.92	19	5145
57jyzm	1	83	3c	269	1.59	15	7932
57jyzm	1	84	3c	281.75	1.7	16	4843
57jyzm	1	85	3c	230.22	1.56	18	9690
57jyzm	1	86	3c	271.91	1.25	22	6433
57jyzm	1	87	3c	267.48	1.31	21	9972
57jyzm	1	88	3c	290.78	1.14	18	5657
57jyzm	1	89	3c	271.06	1.56	18	5310
57jyzm	1	90	3c	286.62	1.8	16	8028
57jyzm	1	91	3c	259.55	1.69	20	5675
57jyzm	1	92	3c	293.62	1.53	29	9056
61bdzd	1	13	1a	303.33	1.48	36	20143
61bdzd	1	14	1a	261.95	1.5	42	13045
61bdzd	1	15	1a	255.26	1.41	27	12869
61bdzd	1	16	1a	239	1.6	44	11456
61bdzd	1	17	1a	322.94	1.76	16	5470
61bdzd	1	18	1a	280.11	1.69	38	11602
61bdzd	1	19	1a	239.78	1.62	27	13367
61bdzd	1	20	1a	252.05	1.57	20	5408
61bdzd	1	21	1a	263.33	1.46	27	13129
61bdzd	1	22	1a	239.74	1.75	19	5467
61bdzd	1	23	1a	248.22	1.31	32	8486
61bdzd	1	24	1a	223.18	1.48	17	4305
61bdzd	1	25	1a	282.15	1.81	20	10462
61bdzd	1	26	1a	255.11	1.56	18	5064
61bdzd	1	27	1a	223.58	1.39	19	10039
61bdzd	1	28	1a	258.14	0.87	28	7639
61bdzd	1	29	1a	240.7	1.51	30	7778
61bdzd	1	30	1a	274.61	1.03	33	9642
61bdzd	1	31	1a	246.9	1.64	30	8159
61bdzd	1	32	1a	235.12	1.64	17	8654
61bdzd	1	33	2b	328.22	1.47	18	6237
61bdzd	1	34	2b	280.11	1.32	28	8436
61bdzd	1	35	2b	254.44	1.39	25	14341
61bdzd	1	36	2b	264.38	1.68	26	7624
61bdzd	1	37	2b	226.33	1.77	18	4433
61bdzd	1	38	2b	276.79	1.3	28	13901
61bdzd	1	39	2b	232.84	1.31	25	6359
61bdzd	1	40	2b	244.65	1.51	26	10920
61bdzd	1	41	2b	254.72	1.6	29	7939
61bdzd	1	42	2b	246.33	1.49	36	9531
61bdzd	1	43	2b	264	1.02	19	15741
61bdzd	1	44	2b	220.75	1.64	20	4936
61bdzd	1	45	2b	302.67	2.04	15	5065
61bdzd	1	46	2b	260.78	1.68	27	10128
61bdzd	1	47	2b	245.44	1.57	27	7178
61bdzd	1	48	2b	239.94	1.45	32	10782
61bdzd	1	49	2b	249.86	1.6	21	5655
61bdzd	1	50	2b	290.86	1.91	21	6948
61bdzd	1	51	2b	249.38	1.13	16	13471
61bdzd	1	52	2b	238.79	1.22	34	9046
61bdzd	1	53	4d	254.67	1.05	15	4079
61bdzd	1	54	4d	285.43	1.08	44	13848
61bdzd	1	55	4d	284.39	1.37	49	15426
61bdzd	1	56	4d	257.56	1.39	32	8899
61bdzd	1	57	4d	268.66	1.3	44	12695
61bdzd	1	58	4d	267.67	1.38	39	14576
61bdzd	1	59	4d	281.23	1.32	22	6902
61bdzd	1	60	4d	233.46	1.74	28	7668
61bdzd	1	61	4d	284.33	1.49	21	9295
61bdzd	1	62	4d	260.48	1.36	31	15996
61bdzd	1	63	4d	242.66	1.34	41	12133
61bdzd	1	64	4d	247.92	1.89	24	6531
61bdzd	1	65	4d	253.56	1.08	25	6731
61bdzd	1	66	4d	261.81	1.41	31	16460
61bdzd	1	67	4d	255.37	1.12	49	13369
61bdzd	1	68	4d	261.16	1.54	19	8825
61bdzd	1	69	4d	239.53	1.66	34	8845
61bdzd	1	70	4d	305.46	1.26	24	7724
61bdzd	1	71	4d	246.26	1.32	42	11299
61bdzd	1	72	4d	260.12	1.65	16	10173
61bdzd	1	73	3c	288.04	1.44	28	8776
61bdzd	1	74	3c	354.61	1.31	23	14481
61bdzd	1	75	3c	249.2	1.56	20	5345
61bdzd	1	76	3c	249.97	1.17	36	21270
61bdzd	1	77	3c	246.8	1.35	25	6665
61bdzd	1	78	3c	267.14	1.35	37	10626
61bdzd	1	79	3c	239.92	1.27	24	11528
61bdzd	1	80	3c	265.2	1.27	35	9885
61bdzd	1	81	3c	259.34	1.48	35	9713
61bdzd	1	82	3c	232.08	2.04	26	6673
61bdzd	1	83	3c	323.15	1.52	20	14777
61bdzd	1	84	3c	283	1.55	31	9528
61bdzd	1	85	3c	250.21	1.3	33	10915
61bdzd	1	86	3c	296.52	1.38	31	10177
61bdzd	1	87	3c	325.26	1.54	19	12149
61bdzd	1	88	3c	234.09	1.55	22	6002
61bdzd	1	89	3c	283.19	1.23	32	9812
61bdzd	1	90	3c	255.73	1.68	26	10940
61bdzd	1	91	3c	254.65	1.44	37	10256
61bdzd	1	92	3c	247.03	1.6	30	8079
65crdz	1	13	1a	224.21	2.04	19	8442
65crdz	1	14	1a	214.81	2.31	26	6754
65crdz	1	15	1a	213.38	2.32	16	7218
65crdz	1	16	1a	224.2	2.02	25	6765
65crdz	1	17	1a	277.17	3.26	12	3980
65crdz	1	18	1a	201.5	2.58	24	6679
65crdz	1	19	1a	208.1	2.52	10	7013
65crdz	1	20	1a	244.87	2.46	15	4759
65crdz	1	21	1a	250.35	2.99	26	12085
65crdz	1	22	1a	222.86	3.17	21	5839
65crdz	1	23	1a	240.35	2.53	17	4957
65crdz	1	24	1a	327	4.07	11	4138
65crdz	1	25	1a	264.79	2.61	24	9734
65crdz	1	26	1a	207.84	2.07	25	6519
65crdz	1	27	1a	215.85	1.96	13	7538
65crdz	1	28	1a	281.83	2.53	12	4121
65crdz	1	29	1a	224.77	2.26	13	3666
65crdz	1	30	1a	217.11	2.31	19	5189
65crdz	1	31	1a	202.16	2.33	25	6509
65crdz	1	32	1a	229.56	2.12	16	7903
65crdz	1	33	2b	230.48	2.46	21	5787
65crdz	1	34	2b	219.93	2.01	14	3874
65crdz	1	35	2b	218.53	2.43	15	8670
65crdz	1	36	2b	219.4	1.84	20	5355
65crdz	1	37	2b	199.94	2.04	18	4468
65crdz	1	38	2b	208.33	2.11	18	9388
65crdz	1	39	2b	170.93	2.19	14	3024
65crdz	1	40	2b	213.88	2.11	16	6496
65crdz	1	41	2b	199.5	2.28	10	2443
65crdz	1	42	2b	218.11	1.8	9	2469
65crdz	1	43	2b	213.71	2.31	14	8413
65crdz	1	44	2b	198.33	1.58	9	2168
65crdz	1	45	2b	251.08	2.31	13	4087
65crdz	1	46	2b	298.33	1.64	9	4963
65crdz	1	47	2b	197.18	2.45	11	2591
65crdz	1	48	2b	186.47	2.4	17	6071
65crdz	1	49	2b	225.53	2.4	15	3986
65crdz	1	50	2b	216.18	1.92	17	4384
65crdz	1	51	2b	249.93	2.29	14	7712
65crdz	1	52	2b	232.7	2.56	10	2781
65crdz	1	53	4d	241.42	2.41	12	3420
65crdz	1	54	4d	274.52	1.55	27	9462
65crdz	1	55	4d	196.37	2.2	19	4932
65crdz	1	56	4d	206.83	2.17	23	5970
65crdz	1	57	4d	224.16	1.97	19	5505
65crdz	1	58	4d	211.28	1.96	18	6580
65crdz	1	59	4d	224.48	2	21	5721
65crdz	1	60	4d	225.76	1.81	17	4605
65crdz	1	61	4d	233.81	1.82	16	6496
65crdz	1	62	4d	225.57	2.1	14	8101
65crdz	1	63	4d	212.95	2.02	19	5412
65crdz	1	64	4d	253.83	3.06	18	5388
65crdz	1	65	4d	209.23	2.13	13	3345
65crdz	1	66	4d	210.43	2.48	21	9218
65crdz	1	67	4d	225.53	2.2	19	5414
65crdz	1	68	4d	247.56	2.13	16	7291
65crdz	1	69	4d	206.38	2.11	16	4114
65crdz	1	70	4d	212.92	2.02	12	3144
65crdz	1	71	4d	243.18	2.3	11	3352
65crdz	1	72	4d	176.81	2.9	16	8967
65crdz	1	73	3c	204.95	2.14	20	5261
65crdz	1	74	3c	227.13	2.08	15	7520
65crdz	1	75	3c	225	1.99	18	4959
65crdz	1	76	3c	241	2.23	11	6582
65crdz	1	77	3c	170.4	2.17	10	2328
65crdz	1	78	3c	233.7	1.84	23	7306
65crdz	1	79	3c	219.86	1.84	14	6332
65crdz	1	80	3c	234.5	1.72	32	9302
65crdz	1	81	3c	203	2.17	16	4073
65crdz	1	82	3c	233.6	2.61	15	4421
65crdz	1	83	3c	230.67	2.7	12	7204
65crdz	1	84	3c	222	1.82	16	4503
65crdz	1	85	3c	235.45	1.94	20	8534
65crdz	1	86	3c	197	1.78	16	4180
65crdz	1	87	3c	249.08	1.89	12	8727
65crdz	1	88	3c	235.78	1.93	18	5068
65crdz	1	89	3c	197.11	1.76	19	4727
65crdz	1	90	3c	227	2.22	18	8153
65crdz	1	91	3c	219.42	2.06	12	3246
65crdz	1	92	3c	196.47	1.76	17	4139
69rqzg	1	13	1a	211.92	2.46	12	6063
69rqzg	1	14	1a	261.33	1.67	12	3513
69rqzg	1	15	1a	233.31	2.52	13	6124
69rqzg	1	16	1a	230.8	1.58	15	3876
69rqzg	1	17	1a	205.56	2.25	18	4136
69rqzg	1	18	1a	240.15	2.74	13	3565
69rqzg	1	19	1a	224.88	2.09	17	6926
69rqzg	1	20	1a	218.13	1.49	15	3688
69rqzg	1	21	1a	233.67	2.22	15	6619
69rqzg	1	22	1a	210.33	2.48	15	3549
69rqzg	1	23	1a	230.4	2.31	10	2686
69rqzg	1	24	1a	180.86	2.24	14	2919
69rqzg	1	25	1a	179.53	2.45	15	9422
69rqzg	1	26	1a	204.62	2.3	16	3749
69rqzg	1	27	1a	223.2	2.44	15	6105
69rqzg	1	28	1a	219.69	2.35	16	4388
69rqzg	1	29	1a	212.2	2.22	15	4120
69rqzg	1	30	1a	215.85	2.31	13	3238
69rqzg	1	31	1a	235.57	2.54	14	3693
69rqzg	1	32	1a	219.93	2.3	14	6501
69rqzg	1	33	2b	177.95	1.68	19	3834
69rqzg	1	34	2b	207.3	1.96	20	5183
69rqzg	1	35	2b	211.1	1.65	10	4701
69rqzg	1	36	2b	211.25	2.78	12	2936
69rqzg	1	37	2b	210.57	2.21	14	3517
69rqzg	1	38	2b	197.06	1.95	16	6856
69rqzg	1	39	2b	177.27	2.42	11	2616
69rqzg	1	40	2b	205.24	2.26	17	6292
69rqzg	1	41	2b	219.44	2.85	9	2310
69rqzg	1	42	2b	203.95	2.15	21	4855
69rqzg	1	43	2b	229.86	2.44	14	6305
69rqzg	1	44	2b	208.69	2.28	13	3065
69rqzg	1	45	2b	186.9	2.64	10	2414
69rqzg	1	46	2b	189.93	1.88	14	7182
69rqzg	1	47	2b	237	2.18	10	2917
69rqzg	1	48	2b	259.5	1.69	12	6845
69rqzg	1	49	2b	199.79	2.14	19	4648
69rqzg	1	50	2b	192.36	2.34	14	3391
69rqzg	1	51	2b	236.07	2.6	14	6693
69rqzg	1	52	2b	216.54	2.39	13	3241
69rqzg	1	53	4d	196.71	2.01	14	3624
69rqzg	1	54	4d	226	1.91	18	4535
69rqzg	1	55	4d	235.87	1.95	23	5961
69rqzg	1	56	4d	207.92	2.68	12	2813
69rqzg	1	57	4d	219	2.04	18	4378
69rqzg	1	58	4d	193.64	2.18	14	5580
69rqzg	1	59	4d	193.18	1.97	17	4109
69rqzg	1	60	4d	225.41	1.88	17	4517
69rqzg	1	61	4d	226.85	2.17	13	6483
69rqzg	1	62	4d	216.14	2.07	14	5721
69rqzg	1	63	4d	208.81	1.87	16	3792
69rqzg	1	64	4d	169.17	2.29	12	2554
69rqzg	1	65	4d	207.62	2.34	13	3061
69rqzg	1	66	4d	226.4	1.98	15	6742
69rqzg	1	67	4d	203.69	1.97	16	3811
69rqzg	1	68	4d	205	2.35	17	7747
69rqzg	1	69	4d	200.64	1.43	11	2748
69rqzg	1	70	4d	243.57	1.62	14	3948
69rqzg	1	71	4d	226.64	2.18	11	3200
69rqzg	1	72	4d	176.44	1.94	16	6942
69rqzg	1	73	3c	219.08	2.07	13	3354
69rqzg	1	74	3c	248.07	2.18	14	7267
69rqzg	1	75	3c	198.29	2.36	17	3978
69rqzg	1	76	3c	211.06	2.04	16	6466
69rqzg	1	77	3c	208	2.02	17	3967
69rqzg	1	78	3c	234.42	2.18	19	4936
69rqzg	1	79	3c	212.31	2.11	13	5769
69rqzg	1	80	3c	192.86	1.81	21	4575
69rqzg	1	81	3c	200.27	2.16	15	3846
69rqzg	1	82	3c	204.69	2.28	13	3028
69rqzg	1	83	3c	208.93	1.99	15	7451
69rqzg	1	84	3c	191.53	2.05	17	3802
69rqzg	1	85	3c	211.43	2.41	14	5401
69rqzg	1	86	3c	219.44	2.12	16	3926
69rqzg	1	87	3c	209.44	2.11	16	6085
69rqzg	1	88	3c	221.43	2.17	14	3474
69rqzg	1	89	3c	232.79	1.83	14	3738
69rqzg	1	90	3c	192.33	2.6	12	6381
69rqzg	1	91	3c	194.7	2.25	10	2321
69rqzg	1	92	3c	204.83	1.93	18	4349
01qqlm	1	13	1a	278.26	1.88	27	12813
01qqlm	1	14	1a	322.59	2.48	32	11424
01qqlm	1	15	1a	301.44	1.97	18	12703
01qqlm	1	16	1a	336.05	1.3	19	7092
01qqlm	1	17	1a	254.19	2.11	16	4672
01qqlm	1	18	1a	281.25	2.42	16	5628
01qqlm	1	19	1a	268.2	1.45	15	10194
01qqlm	1	20	1a	295.4	2.02	15	5059
01qqlm	1	21	1a	315.21	1.44	19	11150
01qqlm	1	22	1a	337.56	2.31	16	6159
01qqlm	1	23	1a	374.69	1.5	13	5550
01qqlm	1	24	1a	320.25	2.57	12	4158
01qqlm	1	25	1a	304.2	1.49	15	13527
01qqlm	1	26	1a	293.5	2.32	14	4896
01qqlm	1	27	1a	256.43	1.18	14	7842
01qqlm	1	28	1a	294.88	2.33	16	5874
01qqlm	1	29	1a	288	1.73	21	7011
01qqlm	1	30	1a	274.21	2.29	19	6095
01qqlm	1	31	1a	342.92	1.63	13	5247
01qqlm	1	32	1a	241.33	1.58	12	9213
01qqlm	1	33	2b	262.83	1.61	18	5490
01qqlm	1	34	2b	290.1	1.3	20	6438
01qqlm	1	35	2b	310.53	1.55	15	10581
01qqlm	1	36	2b	365.4	1.64	15	5874
01qqlm	1	37	2b	299.69	1.32	16	5277
01qqlm	1	38	2b	313.18	1.54	17	9522
01qqlm	1	39	2b	281.62	1.5	16	5309
01qqlm	1	40	2b	291.06	1.22	16	7801
01qqlm	1	41	2b	270.5	1.57	12	4010
01qqlm	1	42	2b	280.76	1.61	17	5498
01qqlm	1	43	2b	233.53	1.94	15	9344
01qqlm	1	44	2b	297.09	1.54	11	3707
01qqlm	1	45	2b	248.79	1.78	19	5535
01qqlm	1	46	2b	297.76	1.55	17	9396
01qqlm	1	47	2b	322.73	1.82	11	4034
01qqlm	1	48	2b	291.27	1.93	15	7168
01qqlm	1	49	2b	312.81	1.62	16	5761
01qqlm	1	50	2b	318.64	1.37	11	3744
01qqlm	1	51	2b	306.22	1.4	18	10120
01qqlm	1	52	2b	272.31	1.73	13	4042
01qqlm	1	53	4d	380.62	1.33	34	15387
01qqlm	1	54	4d	379.69	1.37	13	5450
01qqlm	1	55	4d	306.39	1.94	23	7776
01qqlm	1	56	4d	406.21	1.37	14	6136
01qqlm	1	57	4d	328.29	1.43	17	6134
01qqlm	1	58	4d	387.47	1.36	15	9886
01qqlm	1	59	4d	335.5	1.51	20	7725
01qqlm	1	60	4d	292.91	1.17	22	7216
01qqlm	1	61	4d	329	1.2	19	10063
01qqlm	1	62	4d	393.56	1.36	16	15445
01qqlm	1	63	4d	369	1.6	15	6137
01qqlm	1	64	4d	300.96	2.18	23	8264
01qqlm	1	65	4d	233.53	1.18	15	4380
01qqlm	1	66	4d	283.47	1.19	19	15416
01qqlm	1	67	4d	258.39	1.33	18	5755
01qqlm	1	68	4d	290.32	1.43	22	11838
01qqlm	1	69	4d	323.73	1.31	15	5515
01qqlm	1	70	4d	307.47	1.23	17	5750
01qqlm	1	71	4d	322.79	3.4	19	7156
01qqlm	1	72	4d	361.94	2.42	17	10420
01qqlm	1	73	3c	465.08	1.44	12	6185
01qqlm	1	74	3c	316.28	1.24	18	14060
01qqlm	1	75	3c	333.43	1.47	14	5179
01qqlm	1	76	3c	324.05	1.24	20	16899
01qqlm	1	77	3c	356.65	1.31	17	6769
01qqlm	1	78	3c	329.5	1.85	14	5158
01qqlm	1	79	3c	306.39	1.56	18	18397
01qqlm	1	80	3c	265.88	1.94	17	5224
01qqlm	1	81	3c	271.71	1.68	14	4310
01qqlm	1	82	3c	298	1.58	12	4023
01qqlm	1	83	3c	314.33	1.76	24	14489
01qqlm	1	84	3c	264.88	1.25	17	5394
01qqlm	1	85	3c	289.56	1.55	16	11093
01qqlm	1	86	3c	281.96	1.18	27	8969
01qqlm	1	87	3c	286	1.39	14	8784
01qqlm	1	88	3c	278.26	2.11	19	5990
01qqlm	1	89	3c	402.64	1.16	14	5903
01qqlm	1	90	3c	451.15	1.5	13	11331
01qqlm	1	91	3c	342.04	1.79	25	9424
01qqlm	1	92	3c	321.6	1.41	20	7212
02bmqz	2	13	2b	204.58	1.25	24	9016
02bmqz	2	14	2b	265.23	1.4	26	8471
02bmqz	2	15	2b	246.79	2.13	33	13038
02bmqz	2	16	2b	217.76	1	25	7362
02bmqz	2	17	2b	230.92	1.13	13	3604
02bmqz	2	18	2b	206.82	1.86	17	4235
02bmqz	2	19	2b	241.81	1.69	21	11445
02bmqz	2	20	2b	250.21	1.7	19	5716
02bmqz	2	21	2b	245.7	1.02	20	9322
02bmqz	2	22	2b	227.35	1.8	17	4660
02bmqz	2	23	2b	230.55	1.39	20	5363
02bmqz	2	24	2b	209.28	1.72	18	4726
02bmqz	2	25	2b	187.95	1.58	19	11040
02bmqz	2	26	2b	183.25	1.25	12	2701
02bmqz	2	27	2b	180.65	1.6	17	7315
02bmqz	2	28	2b	262.16	1.73	19	5745
02bmqz	2	29	2b	234.19	2	16	4233
02bmqz	2	30	2b	257	1.51	17	5846
02bmqz	2	31	2b	228.33	1.64	30	8208
02bmqz	2	32	2b	238.76	1.59	17	9515
02bmqz	2	33	3c	233.42	1.35	43	13141
02bmqz	2	34	3c	226.04	1.5	24	7129
02bmqz	2	35	3c	229.6	1.43	25	14188
02bmqz	2	36	3c	242.88	1.79	17	4973
02bmqz	2	37	3c	222.03	1.5	32	8135
02bmqz	2	38	3c	230.64	1.37	22	9813
02bmqz	2	39	3c	211.81	1.68	26	6703
02bmqz	2	40	3c	195.93	1.81	15	8381
02bmqz	2	41	3c	301	0	1	343
02bmqz	2	42	3c	244.3	2.62	47	13960
02bmqz	2	43	3c	252.24	1.4	25	11978
02bmqz	2	44	3c	198.05	1.06	20	4574
02bmqz	2	45	3c	205.64	1.36	25	6511
02bmqz	2	46	3c	256.38	1.85	13	7418
02bmqz	2	47	3c	212.9	1.46	21	6160
02bmqz	2	48	3c	211.04	1.38	26	9174
02bmqz	2	49	3c	245.63	2.43	27	8009
02bmqz	2	50	3c	238.5	1.16	18	4938
02bmqz	2	51	3c	250.3	1.12	23	13232
02bmqz	2	52	3c	219.03	2.73	31	8204
02bmqz	2	53	1a	200.29	1.67	24	5856
02bmqz	2	54	1a	240.87	1.8	15	4457
02bmqz	2	55	1a	224.12	1.81	24	6234
02bmqz	2	56	1a	236.76	1.72	17	4779
02bmqz	2	57	1a	247.91	1.52	23	6475
02bmqz	2	58	1a	241.27	1.62	22	8439
02bmqz	2	59	1a	194.68	1.38	31	7507
02bmqz	2	60	1a	208.86	1.73	14	3646
02bmqz	2	61	1a	185.68	1.65	22	7855
02bmqz	2	62	1a	207.5	1.74	18	8591
02bmqz	2	63	1a	220.38	2.97	21	5558
02bmqz	2	64	1a	174.2	1.62	20	4292
02bmqz	2	65	1a	194	1.79	17	4191
02bmqz	2	66	1a	227.9	1.85	20	8928
02bmqz	2	67	1a	199.44	1.68	18	4673
02bmqz	2	68	1a	195.85	1.7	27	9588
02bmqz	2	69	1a	194.67	1.62	24	5849
02bmqz	2	70	1a	234.82	1.31	34	8888
02bmqz	2	71	1a	211.07	1.14	15	3723
02bmqz	2	72	1a	235.53	1.63	17	9044
02bmqz	2	73	4d	211.76	1.46	33	8231
02bmqz	2	74	4d	265.21	1.4	29	12457
02bmqz	2	75	4d	214.74	1.74	19	4817
02bmqz	2	76	4d	255.95	1.4	22	9529
02bmqz	2	77	4d	238	2.14	15	4403
02bmqz	2	78	4d	219.47	1.01	19	5054
02bmqz	2	79	4d	199.12	1.59	16	8420
02bmqz	2	80	4d	229.17	2.04	24	6931
02bmqz	2	81	4d	272.73	1.79	22	7091
02bmqz	2	82	4d	218.29	1.17	17	4498
02bmqz	2	83	4d	228.53	1.32	19	9635
02bmqz	2	84	4d	242.22	1.79	18	5490
02bmqz	2	85	4d	215	1.38	23	9516
02bmqz	2	86	4d	241.8	1.16	41	11660
02bmqz	2	87	4d	240.1	1.23	29	14559
02bmqz	2	88	4d	235.78	1.52	18	4976
02bmqz	2	89	4d	251.75	1.51	20	5907
02bmqz	2	90	4d	247.5	1.25	14	7867
02bmqz	2	91	4d	214.5	1.13	16	3972
02bmqz	2	92	4d	222.94	1.58	18	5270
06gscm	2	13	2b	228.5	2.06	10	6631
06gscm	2	14	2b	232.39	2.12	23	6727
06gscm	2	15	2b	232.44	1.98	18	7753
06gscm	2	16	2b	224.69	2.24	13	3989
06gscm	2	17	2b	211.64	2.37	11	3021
06gscm	2	18	2b	234.08	2.39	12	3278
06gscm	2	19	2b	188.58	3.44	12	5763
06gscm	2	20	2b	199.31	2.63	13	3539
06gscm	2	21	2b	191.56	2.01	18	6140
06gscm	2	22	2b	227.53	2.21	15	4251
06gscm	2	23	2b	206.53	1.92	15	3944
06gscm	2	24	2b	234.2	2.62	10	3062
06gscm	2	25	2b	215.07	2.18	15	6535
06gscm	2	26	2b	198.46	2	13	3445
06gscm	2	27	2b	204.33	1.32	12	6590
06gscm	2	28	2b	187.73	2.02	15	4469
06gscm	2	29	2b	239.56	2.15	18	5258
06gscm	2	30	2b	226.21	1.8	29	8488
06gscm	2	31	2b	264.46	1.51	13	4177
06gscm	2	32	2b	287.8	2.78	10	6263
06gscm	2	33	3c	240.1	2.01	30	9727
06gscm	2	34	3c	240.44	2.01	16	4980
06gscm	2	35	3c	211.13	2.1	15	7494
06gscm	2	36	3c	234.79	2.28	14	4156
06gscm	2	37	3c	239.79	2.19	14	3988
06gscm	2	38	3c	251.2	1.37	20	8800
06gscm	2	39	3c	239.46	2.06	13	3809
06gscm	2	40	3c	215.39	1.86	18	7329
06gscm	2	41	3c	226.64	2.42	11	2962
06gscm	2	42	3c	214.88	2.17	26	6926
06gscm	2	43	3c	210.31	2	13	5144
06gscm	2	44	3c	213.8	1.46	10	2562
06gscm	2	45	3c	252.33	1.67	9	2645
06gscm	2	46	3c	207.6	1.39	10	4648
06gscm	2	47	3c	183.5	2.37	14	3260
06gscm	2	48	3c	229	1.52	27	9294
06gscm	2	49	3c	278.31	1.79	13	4029
06gscm	2	50	3c	218.25	2.14	16	4392
06gscm	2	51	3c	313.8	1.39	10	7055
06gscm	2	52	3c	216.69	1.98	16	4353
06gscm	2	53	1a	240.07	1.46	15	4210
06gscm	2	54	1a	259.31	1.72	13	4006
06gscm	2	55	1a	236.82	1.74	17	4688
06gscm	2	56	1a	243.09	1.54	11	3608
06gscm	2	57	1a	258.44	2.25	16	4748
06gscm	2	58	1a	229	2.1	19	6383
06gscm	2	59	1a	239.33	1.42	18	5443
06gscm	2	60	1a	260	1.35	13	3736
06gscm	2	61	1a	229.6	1.48	10	4564
06gscm	2	62	1a	211.3	1.41	10	6488
06gscm	2	63	1a	221.23	1.63	13	3509
06gscm	2	64	1a	246.91	2.32	11	3058
06gscm	2	65	1a	242.33	2.46	12	3668
06gscm	2	66	1a	266.57	1.36	14	8592
06gscm	2	67	1a	195.25	1.5	12	2979
06gscm	2	68	1a	262.18	1.41	11	4721
06gscm	2	69	1a	254.77	2.11	13	4523
06gscm	2	70	1a	194.47	1.52	19	4715
06gscm	2	71	1a	257.05	2.12	19	5812
06gscm	2	72	1a	216.64	1.68	11	5901
06gscm	2	73	4d	257.68	1.95	25	7801
06gscm	2	74	4d	240.4	2.03	15	14399
06gscm	2	75	4d	248.07	1.37	14	4110
06gscm	2	76	4d	207.43	1.46	14	6206
06gscm	2	77	4d	219.3	1.67	10	3044
06gscm	2	78	4d	220.55	1.36	20	5330
06gscm	2	79	4d	266.93	2.3	15	8041
06gscm	2	80	4d	212.77	2.08	13	3944
06gscm	2	81	4d	239.42	1.35	12	3793
06gscm	2	82	4d	194.67	3.19	9	2580
06gscm	2	83	4d	242.5	1.29	12	12574
06gscm	2	84	4d	200.08	1.32	13	3379
06gscm	2	85	4d	223.42	1.49	12	5276
06gscm	2	86	4d	220.07	1.19	14	3765
06gscm	2	87	4d	249.44	1.35	16	8680
06gscm	2	88	4d	181	2.18	8	2653
06gscm	2	89	4d	238.3	2.23	10	3095
06gscm	2	90	4d	242.53	2.04	17	9044
06gscm	2	91	4d	239.64	1.29	11	3562
06gscm	2	92	4d	221.09	1.44	11	3228
10wm	2	13	2b	221.06	1.23	17	9709
10wm	2	14	2b	233.38	1.45	21	6019
10wm	2	15	2b	210.93	1.84	14	7339
10wm	2	16	2b	233.8	1.51	20	5439
10wm	2	17	2b	200	1.81	18	4133
10wm	2	18	2b	192.07	1.87	15	3578
10wm	2	19	2b	206.53	1.85	19	9663
10wm	2	20	2b	213.62	1.96	16	4211
10wm	2	21	2b	204.33	2.11	15	7174
10wm	2	22	2b	241.22	1.91	18	5111
10wm	2	23	2b	212.69	1.91	13	3229
10wm	2	24	2b	182.25	2.28	12	2756
10wm	2	25	2b	191.3	1.49	10	6582
10wm	2	26	2b	249.31	1.63	13	3730
10wm	2	27	2b	193.6	2.05	15	7596
10wm	2	28	2b	238.88	1.38	33	8849
10wm	2	29	2b	184.93	2.02	15	3378
10wm	2	30	2b	225.76	1.7	29	7659
10wm	2	31	2b	197	1.96	13	3146
10wm	2	32	2b	206	1.38	12	6833
10wm	2	33	3c	213.8	1.81	15	3783
10wm	2	34	3c	212.83	1.77	18	4438
10wm	2	35	3c	201.73	1.94	15	12552
10wm	2	36	3c	221.52	1.6	21	5435
10wm	2	37	3c	184.83	1.61	24	5325
10wm	2	38	3c	241.12	1.83	17	7925
10wm	2	39	3c	194.32	1.2	19	4509
10wm	2	40	3c	199.65	1.71	17	6951
10wm	2	41	3c	213.06	1.68	16	3940
10wm	2	42	3c	223.73	2.01	15	4026
10wm	2	43	3c	222.76	1.76	21	10673
10wm	2	44	3c	183.92	1.85	13	2917
10wm	2	45	3c	169.62	1.13	13	2864
10wm	2	46	3c	263.07	2.54	15	13365
10wm	2	47	3c	164.26	1.97	19	3930
10wm	2	48	3c	200.7	1.65	20	8804
10wm	2	49	3c	179.14	1.69	21	4681
10wm	2	50	3c	184.74	1.79	19	4317
10wm	2	51	3c	218.18	1.65	22	10709
10wm	2	52	3c	221.54	2.22	13	4250
10wm	2	53	1a	220.31	1.23	13	3555
10wm	2	54	1a	188.89	1.46	27	5984
10wm	2	55	1a	195.48	1.75	23	5394
10wm	2	56	1a	199.44	1.8	16	3734
10wm	2	57	1a	222.93	1.47	15	3922
10wm	2	58	1a	192.13	1.21	15	6106
10wm	2	59	1a	231.86	2.06	14	3884
10wm	2	60	1a	234.33	1.37	15	3958
10wm	2	61	1a	200.5	2.05	12	5064
10wm	2	62	1a	207.21	1.88	19	8865
10wm	2	63	1a	194.92	1.94	12	2962
10wm	2	64	1a	166.7	2.24	10	2395
10wm	2	65	1a	189.67	1.98	12	2852
10wm	2	66	1a	216	1.31	16	8925
10wm	2	67	1a	194.2	1.96	15	3527
10wm	2	68	1a	221.64	2.06	11	5645
10wm	2	69	1a	207.93	1.92	15	3864
10wm	2	70	1a	201.63	1.8	19	4396
10wm	2	71	1a	220.61	1.75	18	4733
10wm	2	72	1a	213.23	1.32	13	6287
10wm	2	73	4d	241.62	1.36	16	4485
10wm	2	74	4d	219.73	1.54	22	11258
10wm	2	75	4d	212.68	1.91	22	6043
10wm	2	76	4d	188.11	1.67	18	7298
10wm	2	77	4d	209.07	2.09	14	3628
10wm	2	78	4d	210.22	1.7	27	6809
10wm	2	79	4d	217.88	1.66	17	6980
10wm	2	80	4d	233.44	1.41	34	9264
10wm	2	81	4d	241.78	1.72	18	4821
10wm	2	82	4d	180.08	2.01	13	2704
10wm	2	83	4d	207.68	1.61	19	15407
10wm	2	84	4d	195.95	1.47	21	4990
10wm	2	85	4d	214.36	1.43	14	5414
10wm	2	86	4d	234.05	1.75	20	5795
10wm	2	87	4d	209.84	1.78	19	9990
10wm	2	88	4d	213.05	1.72	19	4830
10wm	2	89	4d	226.32	1.25	19	4890
10wm	2	90	4d	212.54	2.27	13	6044
10wm	2	91	4d	218.97	1.75	30	7858
10wm	2	92	4d	231.41	1.57	22	6208
14mmpc	2	13	2b	274.55	2.22	11	7414
14mmpc	2	14	2b	244.11	2.25	19	5869
14mmpc	2	15	2b	264.59	2.25	17	7726
14mmpc	2	16	2b	333.14	2.19	14	5022
14mmpc	2	17	2b	247.27	2.51	11	2999
14mmpc	2	18	2b	293	2.16	12	3812
14mmpc	2	19	2b	292.86	2.46	14	8385
14mmpc	2	20	2b	297.46	2.3	13	4197
14mmpc	2	21	2b	262.47	1.84	15	8485
14mmpc	2	22	2b	261.42	2.54	12	3466
14mmpc	2	23	2b	281.85	2.17	13	4416
14mmpc	2	24	2b	291.73	1.57	11	3479
14mmpc	2	25	2b	266.92	2.21	13	7362
14mmpc	2	26	2b	229.71	2.05	14	3682
14mmpc	2	27	2b	277.08	2.2	12	7762
14mmpc	2	28	2b	259.57	2.33	14	3981
14mmpc	2	29	2b	288.54	2.61	13	4114
14mmpc	2	30	2b	310	2.11	17	6103
14mmpc	2	31	2b	294.5	2.64	12	4287
14mmpc	2	32	2b	246.21	3.05	14	9652
14mmpc	2	33	3c	257.05	1.75	20	6071
14mmpc	2	34	3c	312.33	2.36	12	4056
14mmpc	2	35	3c	327.44	2.11	16	11273
14mmpc	2	36	3c	303.07	2.29	14	4692
14mmpc	2	37	3c	305.36	2.44	14	4713
14mmpc	2	38	3c	343	1.96	16	8865
14mmpc	2	39	3c	279.33	1.36	12	3602
14mmpc	2	40	3c	292.67	2.25	12	6997
14mmpc	2	41	3c	276.12	1.98	16	4785
14mmpc	2	42	3c	285.85	1.64	13	4033
14mmpc	2	43	3c	327.19	1.91	16	12942
14mmpc	2	44	3c	283.6	2.21	10	3197
14mmpc	2	45	3c	321.24	1.91	17	5902
14mmpc	2	46	3c	283.65	2	17	8953
14mmpc	2	47	3c	311.56	2.5	16	5435
14mmpc	2	48	3c	283	2.08	17	8031
14mmpc	2	49	3c	274.17	2.15	18	5353
14mmpc	2	50	3c	306.62	2.28	13	4322
14mmpc	2	51	3c	328.67	1.89	12	12884
14mmpc	2	52	3c	332.95	1.83	20	7106
14mmpc	2	53	1a	285.42	2.39	12	3782
14mmpc	2	54	1a	250.17	2.13	12	3393
14mmpc	2	55	1a	300.29	1.6	17	5787
14mmpc	2	56	1a	240.57	2.09	14	3840
14mmpc	2	57	1a	310.88	2.35	16	5497
14mmpc	2	58	1a	258.29	2.13	14	8776
14mmpc	2	59	1a	312.92	1.89	13	4687
14mmpc	2	60	1a	341.55	2.4	11	4036
14mmpc	2	61	1a	302.55	2.49	11	5816
14mmpc	2	62	1a	285.8	2.48	10	6481
14mmpc	2	63	1a	341.67	2.29	12	4400
14mmpc	2	64	1a	308.45	1.43	11	3622
14mmpc	2	65	1a	337.9	1.57	10	3617
14mmpc	2	66	1a	305.33	2.17	15	10158
14mmpc	2	67	1a	258.6	2.19	15	4933
14mmpc	2	68	1a	284.31	2.44	13	7383
14mmpc	2	69	1a	330.67	2.78	12	4323
14mmpc	2	70	1a	324.71	2.39	14	5157
14mmpc	2	71	1a	337.18	2.7	11	4002
14mmpc	2	72	1a	319.7	2.74	10	7216
14mmpc	2	73	4d	333.64	2.39	11	4023
14mmpc	2	74	4d	301.77	2.15	13	11650
14mmpc	2	75	4d	257.12	2.63	17	5634
14mmpc	2	76	4d	314.58	2.33	12	8585
14mmpc	2	77	4d	327	1.81	19	7065
14mmpc	2	78	4d	315.11	1.94	19	6396
14mmpc	2	79	4d	292	2.01	12	7639
14mmpc	2	80	4d	350.85	1.78	13	5430
14mmpc	2	81	4d	248.14	2.14	14	4163
14mmpc	2	82	4d	417.22	2.3	9	3959
14mmpc	2	83	4d	302.29	1.74	21	11376
14mmpc	2	84	4d	337.85	2.28	13	4776
14mmpc	2	85	4d	344	1.86	17	9596
14mmpc	2	86	4d	341.39	1.55	23	8773
14mmpc	2	87	4d	301.04	1.49	24	12303
14mmpc	2	88	4d	327.59	2.23	27	11080
14mmpc	2	89	4d	297.4	2.03	15	5003
14mmpc	2	90	4d	319.42	2.43	12	8412
14mmpc	2	91	4d	279.89	1.88	19	6127
14mmpc	2	92	4d	293.67	2.31	12	3854
22bz	2	13	2b	215.8	2.12	10	9319
22bz	2	14	2b	222.46	2.05	13	3817
22bz	2	15	2b	218.21	2.07	14	7712
22bz	2	16	2b	206.61	1.67	18	4791
22bz	2	17	2b	218.33	2.18	12	3529
22bz	2	18	2b	216.44	1.85	18	5035
22bz	2	19	2b	202.42	2.22	12	6146
22bz	2	20	2b	226.2	1.95	15	4280
22bz	2	21	2b	216.35	1.68	17	7760
22bz	2	22	2b	192.6	1.97	15	3619
22bz	2	23	2b	196.85	2.12	13	3457
22bz	2	24	2b	233.06	1.85	16	4493
22bz	2	25	2b	203.08	2.42	13	7881
22bz	2	26	2b	211.38	1.72	13	3550
22bz	2	27	2b	272.9	2.61	10	6478
22bz	2	28	2b	251	1.94	11	3396
22bz	2	29	2b	233.36	2.22	11	3387
22bz	2	30	2b	259.62	1.92	13	4367
22bz	2	31	2b	192.13	1.88	15	3726
22bz	2	32	2b	261.54	2	13	8868
22bz	2	33	3c	275.21	1.87	14	4560
22bz	2	34	3c	241.64	1.63	14	4207
22bz	2	35	3c	210.92	2.29	12	6510
22bz	2	36	3c	219.08	2.38	12	3559
22bz	2	37	3c	217.29	2	14	4117
22bz	2	38	3c	252.56	2.33	9	7981
22bz	2	39	3c	234.38	1.92	13	3967
22bz	2	40	3c	216.92	2.19	13	7944
22bz	2	41	3c	252.9	2.35	10	3173
22bz	2	42	3c	238.42	2.23	12	3603
22bz	2	43	3c	225.33	1.85	15	9222
22bz	2	44	3c	224	2.28	11	3151
22bz	2	45	3c	222.77	2.12	13	3833
22bz	2	46	3c	196.83	1.85	12	7454
22bz	2	47	3c	232.6	2.38	10	2817
22bz	2	48	3c	270.5	1.31	12	8890
22bz	2	49	3c	263	2.3	12	4138
22bz	2	50	3c	235.64	1.73	14	4293
22bz	2	51	3c	205.73	1.95	15	7442
22bz	2	52	3c	238.46	2.11	13	4036
22bz	2	53	1a	249.23	2.24	13	4183
22bz	2	54	1a	215.91	2.1	11	3111
22bz	2	55	1a	204.93	2.07	15	4110
22bz	2	56	1a	282.82	2.45	11	4067
22bz	2	57	1a	230.43	2.08	14	4182
22bz	2	58	1a	211.38	2.18	13	6486
22bz	2	59	1a	283.45	2.22	11	4128
22bz	2	60	1a	203	2.04	14	3807
22bz	2	61	1a	277.75	2.09	12	7077
22bz	2	62	1a	218.64	2.01	14	9731
22bz	2	63	1a	201	1.83	11	2966
22bz	2	64	1a	212.1	2.65	10	2843
22bz	2	65	1a	219.91	2.11	11	3147
22bz	2	66	1a	231.62	2.09	13	7253
22bz	2	67	1a	228.2	1.93	15	4373
22bz	2	68	1a	232.33	2.21	12	6566
22bz	2	69	1a	209.33	2.32	12	3888
22bz	2	70	1a	256.71	1.95	14	4403
22bz	2	71	1a	234.55	2.19	11	3352
22bz	2	72	1a	214.5	2.26	10	6232
22bz	2	73	4d	228.08	1.68	13	3631
22bz	2	74	4d	241.53	1.7	15	9602
22bz	2	75	4d	227.54	2.12	13	3767
22bz	2	76	4d	256.7	1.02	10	6423
22bz	2	77	4d	208.5	1.16	10	2838
22bz	2	78	4d	226.56	1.83	18	5241
22bz	2	79	4d	290.69	1.97	13	8443
22bz	2	80	4d	223.58	1.89	12	3415
22bz	2	81	4d	221.61	1.71	23	6608
22bz	2	82	4d	245.62	1.78	16	4807
22bz	2	83	4d	277.29	1.57	17	10578
22bz	2	84	4d	271.39	1.54	18	6012
22bz	2	85	4d	285.07	1.89	14	8420
22bz	2	86	4d	256.13	0.99	15	4870
22bz	2	87	4d	291.77	1.74	13	9225
22bz	2	88	4d	225.21	1.92	14	4268
22bz	2	89	4d	221.5	1.6	18	5089
22bz	2	90	4d	276.44	1.9	18	10318
22bz	2	91	4d	255.12	1.7	16	5131
22bz	2	92	4d	258.83	2.06	12	3829
26dzdw	2	13	2b	196.33	2.37	12	8041
26dzdw	2	14	2b	205.29	2.01	17	4276
26dzdw	2	15	2b	226.28	2.24	18	7529
26dzdw	2	16	2b	209.12	2.03	17	4397
26dzdw	2	17	2b	189.92	2.36	13	2961
26dzdw	2	18	2b	195.8	2.31	15	3568
26dzdw	2	19	2b	185.41	2.06	17	7031
26dzdw	2	20	2b	211.18	2.49	11	2948
26dzdw	2	21	2b	269.43	2.26	14	6925
26dzdw	2	22	2b	190.55	2.76	11	2552
26dzdw	2	23	2b	247	2.06	14	3980
26dzdw	2	24	2b	211.83	2.75	12	2980
26dzdw	2	25	2b	245.73	2.26	15	8263
26dzdw	2	26	2b	267.5	2.12	22	6872
26dzdw	2	27	2b	225.23	2.23	13	6124
26dzdw	2	28	2b	264.53	1.9	19	5833
26dzdw	2	29	2b	213.08	2.14	13	3098
26dzdw	2	30	2b	220.08	1.81	25	6282
26dzdw	2	31	2b	244.74	2.41	23	6694
26dzdw	2	32	2b	225	2.54	11	5828
26dzdw	2	33	3c	206	2.07	15	3721
26dzdw	2	34	3c	265	1.72	32	9903
26dzdw	2	35	3c	260.53	2.17	15	7991
26dzdw	2	36	3c	241.94	2.47	17	4688
26dzdw	2	37	3c	293.57	1.98	21	7109
26dzdw	2	38	3c	271.45	2.53	11	5842
26dzdw	2	39	3c	204.81	2	16	3906
26dzdw	2	40	3c	242.33	2.17	15	6309
26dzdw	2	41	3c	228.77	2.36	13	3557
26dzdw	2	42	3c	218.83	2.65	30	9377
26dzdw	2	43	3c	247.67	2.04	15	7193
26dzdw	2	44	3c	193.5	2.37	12	2667
26dzdw	2	45	3c	169.5	2.45	14	2931
26dzdw	2	46	3c	204.1	2.12	20	6781
26dzdw	2	47	3c	196.83	2.53	18	4219
26dzdw	2	48	3c	250.3	2.6	20	8654
26dzdw	2	49	3c	217.8	1.4	15	4010
26dzdw	2	50	3c	200.22	1.94	18	4039
26dzdw	2	51	3c	199.14	2.06	22	9661
26dzdw	2	52	3c	222.33	2.28	12	3438
26dzdw	2	53	1a	230.43	2.34	14	3740
26dzdw	2	54	1a	207.94	1.94	17	4299
26dzdw	2	55	1a	193.07	1.41	15	3383
26dzdw	2	56	1a	229.29	2.21	14	3779
26dzdw	2	57	1a	237.25	1.48	12	3311
26dzdw	2	58	1a	189.31	1.43	13	4463
26dzdw	2	59	1a	197.62	1.84	16	3904
26dzdw	2	60	1a	213.78	1.56	9	2147
26dzdw	2	61	1a	203.46	1.87	13	4593
26dzdw	2	62	1a	253.7	2.57	10	6868
26dzdw	2	63	1a	194.92	3.05	13	2899
26dzdw	2	64	1a	198.78	1.91	9	2116
26dzdw	2	65	1a	222.9	2.78	10	2533
26dzdw	2	66	1a	279.08	2.48	13	11097
26dzdw	2	67	1a	231.5	2.41	12	3150
26dzdw	2	68	1a	192.81	2.19	16	5775
26dzdw	2	69	1a	233.92	2.67	13	3594
26dzdw	2	70	1a	255.69	2.45	13	3868
26dzdw	2	71	1a	264.56	3.17	18	5446
26dzdw	2	72	1a	302	1.59	13	7294
26dzdw	2	73	4d	181.06	2.1	16	3499
26dzdw	2	74	4d	200.19	1.63	16	8103
26dzdw	2	75	4d	200.21	1.4	14	3155
26dzdw	2	76	4d	237.1	1.57	10	6531
26dzdw	2	77	4d	184.69	1.7	16	3741
26dzdw	2	78	4d	204.36	1.41	14	3227
26dzdw	2	79	4d	216.2	1.79	20	8331
26dzdw	2	80	4d	211.57	1.7	14	3536
26dzdw	2	81	4d	223.57	1.46	14	3470
26dzdw	2	82	4d	208	1.6	11	2591
26dzdw	2	83	4d	186.82	1.17	17	7388
26dzdw	2	84	4d	232.08	1.39	12	3135
26dzdw	2	85	4d	274.82	1.21	17	15451
26dzdw	2	86	4d	255	1.67	26	7905
26dzdw	2	87	4d	213.3	1.67	20	9351
26dzdw	2	88	4d	200.79	1.9	19	5024
26dzdw	2	89	4d	237.88	1.76	16	5242
26dzdw	2	90	4d	226.47	2.34	15	6343
26dzdw	2	91	4d	235.28	2.05	18	4983
26dzdw	2	92	4d	243.77	2.68	13	3732
30cl	2	13	2b	221.95	1.23	20	12748
30cl	2	14	2b	205.48	1.52	25	7135
30cl	2	15	2b	194.67	2.17	24	9782
30cl	2	16	2b	209.95	1.3	41	11527
30cl	2	17	2b	195.15	1.45	20	5151
30cl	2	18	2b	188.33	1.65	21	5317
30cl	2	19	2b	227.6	1.55	30	14031
30cl	2	20	2b	192.79	2.34	19	5035
30cl	2	21	2b	175.86	1.35	28	10528
30cl	2	22	2b	165.38	1.72	16	3796
30cl	2	23	2b	191.29	1.75	24	6014
30cl	2	24	2b	180.08	1.66	24	6526
30cl	2	25	2b	175.64	1.72	14	7256
30cl	2	26	2b	174.17	1.17	12	2864
30cl	2	27	2b	199.21	1.48	29	10423
30cl	2	28	2b	195.44	0.94	16	4228
30cl	2	29	2b	180.36	2.07	14	3521
30cl	2	30	2b	197.53	2.02	36	10099
30cl	2	31	2b	200.86	1.71	21	5800
30cl	2	32	2b	189.94	0.99	17	7406
30cl	2	33	3c	193.17	1.63	29	7899
30cl	2	34	3c	188.94	1.12	16	4148
30cl	2	35	3c	187.28	1.57	25	11335
30cl	2	36	3c	204	1.78	16	4413
30cl	2	37	3c	177	1.14	26	6228
30cl	2	38	3c	229.92	1.43	52	20561
30cl	2	39	3c	203.15	1.07	13	3305
30cl	2	40	3c	212.05	1.38	22	9123
30cl	2	41	3c	233.27	1.13	11	3035
30cl	2	42	3c	195.87	1.69	30	7731
30cl	2	43	3c	208.23	1.24	40	15187
30cl	2	44	3c	185.25	1.71	16	3947
30cl	2	45	3c	207.54	1.64	13	3856
30cl	2	46	3c	190.12	1.54	32	11379
30cl	2	47	3c	216.89	1.23	18	5277
30cl	2	48	3c	221.62	1.69	24	17320
30cl	2	49	3c	190.4	1.47	20	5611
30cl	2	50	3c	185.94	1.26	18	4417
30cl	2	51	3c	180.07	1.38	27	10785
30cl	2	52	3c	205.07	1.47	44	12767
30cl	2	53	1a	188.4	1.65	48	13953
30cl	2	54	1a	232.36	1.62	14	4538
30cl	2	55	1a	202.04	1.98	28	8036
30cl	2	56	1a	174.4	1.69	20	5203
30cl	2	57	1a	221.53	1.02	15	4346
30cl	2	58	1a	182.83	1.25	12	5899
30cl	2	59	1a	212.72	1.13	18	5392
30cl	2	60	1a	191.08	1.24	13	3316
30cl	2	61	1a	188.33	1.73	18	6631
30cl	2	62	1a	193.13	1.23	15	11259
30cl	2	63	1a	219.04	1.81	25	7332
30cl	2	64	1a	201.55	2.01	11	2897
30cl	2	65	1a	223.92	0.96	13	3671
30cl	2	66	1a	194.33	1.4	33	14303
30cl	2	67	1a	197.28	1.37	18	4549
30cl	2	68	1a	0	0	0	9311
30cl	2	69	1a	187.63	1.63	30	7614
30cl	2	70	1a	201.84	1.44	19	5024
30cl	2	71	1a	186.53	1.1	15	3890
30cl	2	72	1a	194.2	2.06	15	7467
30cl	2	73	4d	188.09	1.57	34	9008
30cl	2	74	4d	218.22	1.35	51	19327
30cl	2	75	4d	231.26	1.66	46	14275
30cl	2	76	4d	219.03	1.14	31	16525
30cl	2	77	4d	226.14	0.91	14	4484
30cl	2	78	4d	193.37	1.03	19	4807
30cl	2	79	4d	183.78	1.41	23	9350
30cl	2	80	4d	229.67	1.23	43	14019
30cl	2	81	4d	215.04	1.44	45	13471
30cl	2	82	4d	188.32	1.08	19	4570
30cl	2	83	4d	190.12	0.98	16	23712
30cl	2	84	4d	211.18	2.1	57	16319
30cl	2	85	4d	182.79	0.98	14	11562
30cl	2	86	4d	201.1	1.37	50	14119
30cl	2	87	4d	208.67	1.34	30	14200
30cl	2	88	4d	199.69	1.64	16	4075
30cl	2	89	4d	193.78	1.36	18	4791
30cl	2	90	4d	229.26	1.5	31	15148
30cl	2	91	4d	203.09	1.39	43	12074
[truncated: 3,761 more rows]
