# Supplementary material for: The Effect of Visual Word Segmentation Cues in Tibetan Reading
Source: Brain Sci. 2024 Sep 25;14(10):964. doi: 10.3390/brainsci14100964 (PMC11505889; doi:10.3390/brainsci14100964)
Supplement: Supplementary file 1 [file brainsci-14-00964-s001.zip › local analysis in experiment 1.csv]

subject	block	trial	xs	zzhushi	zc	ffd	gd	x	IA_LEFT	wz1	wz3	zz
01bbdj	1	13	1a	371	2	186	186	557.8	510	47.8	1.77037037	0
01bbdj	1	14	1a	175	1	175	175	987	956	31	1.148148148	0
01bbdj	1	15	1a	571	3	191	191	737.4	730	7.4	0.274074074	0
01bbdj	1	16	1a	219	1	219	219	735.2	685	50.2	1.859259259	0
01bbdj	1	17	1a	138	1	138	138	662.1	635	27.1	1.003703704	0
01bbdj	1	18	1a	214	1	214	214	803.4	780	23.4	0.866666667	0
01bbdj	1	19	1a	623	2	374	374	585.8	577	8.8	0.325925926	0
01bbdj	1	20	1a	336	2	179	336	545.6	500	45.6	1.688888889	1
01bbdj	1	21	1a	324	2	119	119	763	755	8	0.296296296	0
01bbdj	1	22	1a	325	2	162	325	778.9	765	13.9	0.514814815	1
01bbdj	1	23	1a	0	0	0	0	0	0	0	0	0
01bbdj	1	24	1a	141	1	141	141	859.1	778	81.1	3.003703704	0
01bbdj	1	25	1a	201	1	201	201	838.4	777	61.4	2.274074074	0
01bbdj	1	26	1a	921	4	153	471	761.1	702	59.1	2.188888889	1
01bbdj	1	27	1a	416	2	222	416	618.4	601	17.4	0.644444444	1
01bbdj	1	28	1a	1038	5	223	669	785.5	785	0.5	0.018518519	1
01bbdj	1	29	1a	153	1	153	153	862.8	835	27.8	1.02962963	0
01bbdj	1	30	1a	1204	8	131	131	490.9	485	5.9	0.218518519	0
01bbdj	1	31	1a	208	1	208	208	574.6	570	4.6	0.17037037	0
01bbdj	1	32	1a	152	1	152	152	611.8	568	43.8	1.622222222	0
01bbdj	1	33	2b	211	1	211	211	1013	931	82	3.037037037	0
01bbdj	1	34	2b	289	1	289	289	547.6	483	64.6	2.392592593	0
01bbdj	1	35	2b	157	1	157	157	505.2	403	102.2	3.785185185	0
01bbdj	1	36	2b	272	1	272	272	1020.6	903	117.6	4.355555556	0
01bbdj	1	37	2b	206	1	206	206	672.8	651	21.8	0.807407407	0
01bbdj	1	38	2b	171	1	171	171	889	827	62	2.296296296	0
01bbdj	1	39	2b	530	3	138	138	711.6	674	37.6	1.392592593	0
01bbdj	1	40	2b	281	2	198	281	714.8	693	21.8	0.807407407	1
01bbdj	1	41	2b	252	1	252	252	917.6	827	90.6	3.355555556	0
01bbdj	1	42	2b	450	2	252	450	833.5	753	80.5	2.981481481	1
01bbdj	1	43	2b	187	1	187	187	986.7	878	108.7	4.025925926	0
01bbdj	1	44	2b	208	1	208	208	959.1	857	102.1	3.781481481	0
01bbdj	1	45	2b	282	1	282	282	1001.4	929	72.4	2.681481481	0
01bbdj	1	46	2b	0	0	0	0	0	0	0	0	0
01bbdj	1	47	2b	172	1	172	172	611.8	589	22.8	0.844444444	0
01bbdj	1	48	2b	424	3	142	331	1043.8	1003	40.8	1.511111111	1
01bbdj	1	49	2b	1577	6	476	476	798.3	768	30.3	1.122222222	0
01bbdj	1	50	2b	176	1	176	176	839.4	794	45.4	1.681481481	0
01bbdj	1	51	2b	0	0	0	0	0	0	0	0	0
01bbdj	1	52	2b	188	1	188	188	410.2	381	29.2	1.081481481	0
09sllx	1	13	1a	1018	3	474	1018	529.4	510	19.4	0.718518519	1
09sllx	1	14	1a	650	3	237	650	970.1	956	14.1	0.522222222	1
09sllx	1	15	1a	1765	8	254	1354	732.1	730	2.1	0.077777778	1
09sllx	1	16	1a	1429	6	196	980	698.1	685	13.1	0.485185185	1
09sllx	1	17	1a	925	3	111	267	636.8	635	1.8	0.066666667	1
09sllx	1	18	1a	468	2	362	468	836.5	780	56.5	2.092592593	1
09sllx	1	19	1a	1206	7	102	504	601.3	577	24.3	0.9	1
09sllx	1	20	1a	515	3	127	515	500	500	0	0	1
09sllx	1	21	1a	1368	6	336	931	770.2	755	15.2	0.562962963	1
09sllx	1	22	1a	486	2	351	486	782.7	765	17.7	0.655555556	1
09sllx	1	23	1a	1905	6	179	1664	635.4	595	40.4	1.496296296	1
09sllx	1	24	1a	721	2	215	721	801.4	778	23.4	0.866666667	1
09sllx	1	25	1a	446	2	284	446	795.5	777	18.5	0.685185185	1
09sllx	1	26	1a	517	2	379	517	745.8	702	43.8	1.622222222	1
09sllx	1	27	1a	977	4	375	528	631.4	601	30.4	1.125925926	1
09sllx	1	28	1a	859	4	221	416	813.8	785	28.8	1.066666667	1
09sllx	1	29	1a	555	2	222	555	835.1	835	0.1	0.003703704	1
09sllx	1	30	1a	1100	4	252	614	509.8	485	24.8	0.918518519	1
09sllx	1	31	1a	440	3	159	440	592.5	570	22.5	0.833333333	1
09sllx	1	32	1a	531	2	277	531	619.7	568	51.7	1.914814815	1
09sllx	1	33	2b	319	2	175	319	934.7	931	3.7	0.137037037	1
09sllx	1	34	2b	1545	6	190	931	509.3	483	26.3	0.974074074	1
09sllx	1	35	2b	111	1	111	111	429.4	403	26.4	0.977777778	0
09sllx	1	36	2b	252	2	156	252	927.2	903	24.2	0.896296296	1
09sllx	1	37	2b	653	3	162	162	699.2	651	48.2	1.785185185	0
09sllx	1	38	2b	276	2	157	157	873.8	827	46.8	1.733333333	0
09sllx	1	39	2b	390	2	238	238	712	674	38	1.407407407	0
09sllx	1	40	2b	497	2	369	369	725.1	693	32.1	1.188888889	0
09sllx	1	41	2b	710	3	283	283	888.9	827	61.9	2.292592593	0
09sllx	1	42	2b	496	2	211	211	817.6	753	64.6	2.392592593	0
09sllx	1	43	2b	145	1	145	145	941.1	878	63.1	2.337037037	0
09sllx	1	44	2b	455	2	257	455	874.9	857	17.9	0.662962963	1
09sllx	1	45	2b	330	1	330	330	994.3	929	65.3	2.418518519	0
09sllx	1	46	2b	0	0	0	0	0	0	0	0	0
09sllx	1	47	2b	770	3	321	321	620	589	31	1.148148148	0
09sllx	1	48	2b	673	3	308	529	1011.3	1003	8.3	0.307407407	1
09sllx	1	49	2b	652	2	408	652	773.6	768	5.6	0.207407407	1
09sllx	1	50	2b	115	1	115	115	866.3	794	72.3	2.677777778	0
09sllx	1	51	2b	174	1	174	174	662.3	605	57.3	2.122222222	0
09sllx	1	52	2b	899	3	267	899	415.2	381	34.2	1.266666667	1
25zxcm	1	13	1a	809	3	233	233	600.9	510	90.9	3.366666667	0
25zxcm	1	14	1a	553	2	233	553	1012.8	956	56.8	2.103703704	1
25zxcm	1	15	1a	390	2	160	390	763.3	730	33.3	1.233333333	1
25zxcm	1	16	1a	894	4	199	894	693.1	685	8.1	0.3	1
25zxcm	1	17	1a	1344	5	306	597	643.1	635	8.1	0.3	1
25zxcm	1	18	1a	745	3	164	164	813.4	780	33.4	1.237037037	0
25zxcm	1	19	1a	430	2	281	430	640.6	577	63.6	2.355555556	1
25zxcm	1	20	1a	996	4	241	646	511.7	500	11.7	0.433333333	1
25zxcm	1	21	1a	360	1	360	360	783.1	755	28.1	1.040740741	0
25zxcm	1	22	1a	703	2	446	703	787.8	765	22.8	0.844444444	1
25zxcm	1	23	1a	1133	4	251	1133	607.3	595	12.3	0.455555556	1
25zxcm	1	24	1a	442	3	156	442	782.5	778	4.5	0.166666667	1
25zxcm	1	25	1a	578	3	218	578	784.2	777	7.2	0.266666667	1
25zxcm	1	26	1a	962	3	475	651	749.2	702	47.2	1.748148148	1
25zxcm	1	27	1a	523	2	161	523	615.6	601	14.6	0.540740741	1
25zxcm	1	28	1a	821	3	402	821	809.9	785	24.9	0.922222222	1
25zxcm	1	29	1a	793	3	326	793	869.7	835	34.7	1.285185185	1
25zxcm	1	30	1a	777	3	122	777	487.6	485	2.6	0.096296296	1
25zxcm	1	31	1a	817	4	151	525	588.3	570	18.3	0.677777778	1
25zxcm	1	32	1a	602	2	331	602	572.6	568	4.6	0.17037037	1
25zxcm	1	33	2b	722	3	329	552	986.3	931	55.3	2.048148148	1
25zxcm	1	34	2b	1244	3	520	764	494.5	483	11.5	0.425925926	1
25zxcm	1	35	2b	375	2	212	375	429.9	403	26.9	0.996296296	1
25zxcm	1	36	2b	238	1	238	238	971.4	903	68.4	2.533333333	0
25zxcm	1	37	2b	162	1	162	162	693.3	651	42.3	1.566666667	0
25zxcm	1	38	2b	450	2	229	450	879.4	827	52.4	1.940740741	1
25zxcm	1	39	2b	435	2	209	435	725.6	674	51.6	1.911111111	1
25zxcm	1	40	2b	191	1	191	191	731.3	693	38.3	1.418518519	0
25zxcm	1	41	2b	468	2	302	468	885.4	827	58.4	2.162962963	1
25zxcm	1	42	2b	445	2	238	445	807.6	753	54.6	2.022222222	1
25zxcm	1	43	2b	371	2	149	371	913.3	878	35.3	1.307407407	1
25zxcm	1	44	2b	225	1	225	225	932.5	857	75.5	2.796296296	0
25zxcm	1	45	2b	716	4	177	716	940.4	929	11.4	0.422222222	1
25zxcm	1	46	2b	605	2	378	605	839.4	782	57.4	2.125925926	1
25zxcm	1	47	2b	388	2	219	388	632	589	43	1.592592593	1
25zxcm	1	48	2b	568	2	359	568	1053.2	1003	50.2	1.859259259	1
25zxcm	1	49	2b	220	1	220	220	845	768	77	2.851851852	0
25zxcm	1	50	2b	420	2	114	420	833.4	794	39.4	1.459259259	1
25zxcm	1	51	2b	368	2	213	368	635.8	605	30.8	1.140740741	1
25zxcm	1	52	2b	740	4	166	166	469.2	381	88.2	3.266666667	0
29dj	1	13	1a	645	3	187	645	516.1	510	6.1	0.225925926	1
29dj	1	14	1a	422	2	222	422	1000.8	956	44.8	1.659259259	1
29dj	1	15	1a	237	1	237	237	763.7	730	33.7	1.248148148	0
29dj	1	16	1a	460	2	229	460	724.7	685	39.7	1.47037037	1
29dj	1	17	1a	203	1	203	203	677.7	635	42.7	1.581481481	0
29dj	1	18	1a	269	1	269	269	809.8	780	29.8	1.103703704	0
29dj	1	19	1a	1023	4	284	284	603.3	577	26.3	0.974074074	0
29dj	1	20	1a	1084	3	625	625	570.7	500	70.7	2.618518519	0
29dj	1	21	1a	0	0	0	0	0	0	0	0	0
29dj	1	22	1a	551	2	392	551	766.4	765	1.4	0.051851852	1
29dj	1	23	1a	287	1	287	287	681.6	595	86.6	3.207407407	0
29dj	1	24	1a	389	2	220	389	789.8	778	11.8	0.437037037	1
29dj	1	25	1a	420	2	213	420	777.7	777	0.7	0.025925926	1
29dj	1	26	1a	436	2	228	436	733.4	702	31.4	1.162962963	1
29dj	1	27	1a	237	1	237	237	651.6	601	50.6	1.874074074	0
29dj	1	28	1a	224	1	224	224	844.8	785	59.8	2.214814815	0
29dj	1	29	1a	525	2	288	525	875.3	835	40.3	1.492592593	1
29dj	1	30	1a	557	2	262	262	493.8	485	8.8	0.325925926	0
29dj	1	31	1a	511	2	243	243	576.4	570	6.4	0.237037037	0
29dj	1	32	1a	235	1	235	235	608.3	568	40.3	1.492592593	0
29dj	1	33	2b	416	2	172	416	934	931	3	0.111111111	1
29dj	1	34	2b	527	3	250	250	556.5	483	73.5	2.722222222	0
29dj	1	35	2b	394	2	174	174	426.3	403	23.3	0.862962963	0
29dj	1	36	2b	241	1	241	241	980.6	903	77.6	2.874074074	0
29dj	1	37	2b	0	0	0	0	0	0	0	0	0
29dj	1	38	2b	770	4	133	535	901.6	827	74.6	2.762962963	1
29dj	1	39	2b	379	2	243	379	711.8	674	37.8	1.4	1
29dj	1	40	2b	482	2	329	482	697.7	693	4.7	0.174074074	1
29dj	1	41	2b	242	1	242	242	863.8	827	36.8	1.362962963	0
29dj	1	42	2b	681	3	270	270	816.7	753	63.7	2.359259259	0
29dj	1	43	2b	285	1	285	285	925.6	878	47.6	1.762962963	0
29dj	1	44	2b	394	2	178	178	892.4	857	35.4	1.311111111	0
29dj	1	45	2b	225	1	225	225	975.9	929	46.9	1.737037037	0
29dj	1	46	2b	222	1	222	222	839.9	782	57.9	2.144444444	0
29dj	1	47	2b	343	1	343	343	652.8	589	63.8	2.362962963	0
29dj	1	48	2b	316	2	184	184	1059.8	1003	56.8	2.103703704	0
29dj	1	49	2b	669	3	277	277	783.9	768	15.9	0.588888889	0
29dj	1	50	2b	284	1	284	284	839.6	794	45.6	1.688888889	0
29dj	1	51	2b	202	1	202	202	615.6	605	10.6	0.392592593	0
29dj	1	52	2b	758	3	273	441	427.5	381	46.5	1.722222222	1
33bp	1	13	1a	263	1	263	263	615	510	105	3.888888889	0
33bp	1	14	1a	177	1	177	177	1031.7	956	75.7	2.803703704	0
33bp	1	15	1a	207	1	207	207	761.7	730	31.7	1.174074074	0
33bp	1	16	1a	184	1	184	184	761.2	685	76.2	2.822222222	0
33bp	1	17	1a	216	1	216	216	700.8	635	65.8	2.437037037	0
33bp	1	18	1a	356	1	356	356	853	780	73	2.703703704	0
33bp	1	19	1a	239	1	239	239	646.5	577	69.5	2.574074074	0
33bp	1	20	1a	320	2	151	320	506	500	6	0.222222222	1
33bp	1	21	1a	217	1	217	217	800.2	755	45.2	1.674074074	0
33bp	1	22	1a	688	3	272	272	822.2	765	57.2	2.118518519	0
33bp	1	23	1a	364	1	364	364	708.9	595	113.9	4.218518519	0
33bp	1	24	1a	1515	7	241	1515	797.7	778	19.7	0.72962963	1
33bp	1	25	1a	217	1	217	217	822.2	777	45.2	1.674074074	0
33bp	1	26	1a	274	1	274	274	771.7	702	69.7	2.581481481	0
33bp	1	27	1a	473	1	473	473	686.9	601	85.9	3.181481481	0
33bp	1	28	1a	771	4	161	517	832.2	785	47.2	1.748148148	1
33bp	1	29	1a	477	2	231	477	877	835	42	1.555555556	1
33bp	1	30	1a	491	2	235	491	520.3	485	35.3	1.307407407	1
33bp	1	31	1a	238	1	238	238	573.6	570	3.6	0.133333333	0
33bp	1	32	1a	236	1	236	236	622	568	54	2	0
33bp	1	33	2b	275	1	275	275	975.9	931	44.9	1.662962963	0
33bp	1	34	2b	427	2	214	427	570.7	483	87.7	3.248148148	1
33bp	1	35	2b	215	1	215	215	505.5	403	102.5	3.796296296	0
33bp	1	36	2b	249	1	249	249	977.4	903	74.4	2.755555556	0
33bp	1	37	2b	226	1	226	226	747.9	651	96.9	3.588888889	0
33bp	1	38	2b	216	1	216	216	910.5	827	83.5	3.092592593	0
33bp	1	39	2b	449	2	185	449	678.2	674	4.2	0.155555556	1
33bp	1	40	2b	203	1	203	203	737.2	693	44.2	1.637037037	0
33bp	1	41	2b	232	1	232	232	931.8	827	104.8	3.881481481	0
33bp	1	42	2b	407	2	232	232	869.8	753	116.8	4.325925926	0
33bp	1	43	2b	268	1	268	268	907.4	878	29.4	1.088888889	0
33bp	1	44	2b	171	1	171	171	883.7	857	26.7	0.988888889	0
33bp	1	45	2b	220	1	220	220	962.6	929	33.6	1.244444444	0
33bp	1	46	2b	430	1	430	430	882.1	782	100.1	3.707407407	0
33bp	1	47	2b	235	1	235	235	676.6	589	87.6	3.244444444	0
33bp	1	48	2b	335	2	162	335	1022.6	1003	19.6	0.725925926	1
33bp	1	49	2b	217	1	217	217	826.8	768	58.8	2.177777778	0
33bp	1	50	2b	123	1	123	123	812.7	794	18.7	0.692592593	0
33bp	1	51	2b	0	0	0	0	0	0	0	0	0
33bp	1	52	2b	129	1	129	129	406.8	381	25.8	0.955555556	0
37tdlm	1	13	1a	94	1	94	94	562.7	510	52.7	1.951851852	0
37tdlm	1	14	1a	183	1	183	183	1028.9	956	72.9	2.7	0
37tdlm	1	15	1a	101	1	101	101	824.3	730	94.3	3.492592593	0
37tdlm	1	16	1a	460	2	261	460	695.9	685	10.9	0.403703704	1
37tdlm	1	17	1a	217	2	113	217	666.3	635	31.3	1.159259259	1
37tdlm	1	18	1a	292	1	292	292	850.2	780	70.2	2.6	0
37tdlm	1	19	1a	519	2	274	519	580.5	577	3.5	0.12962963	1
37tdlm	1	20	1a	157	1	157	157	550.4	500	50.4	1.866666667	0
37tdlm	1	21	1a	168	1	168	168	834.4	755	79.4	2.940740741	0
37tdlm	1	22	1a	243	1	243	243	781.2	765	16.2	0.6	0
37tdlm	1	23	1a	552	3	183	183	655.6	595	60.6	2.244444444	0
37tdlm	1	24	1a	385	2	178	385	812	778	34	1.259259259	1
37tdlm	1	25	1a	182	1	182	182	803.6	777	26.6	0.985185185	0
37tdlm	1	26	1a	345	1	345	345	725.4	702	23.4	0.866666667	0
37tdlm	1	27	1a	273	1	273	273	662.2	601	61.2	2.266666667	0
37tdlm	1	28	1a	368	2	183	183	834.2	785	49.2	1.822222222	0
37tdlm	1	29	1a	278	1	278	278	860.2	835	25.2	0.933333333	0
37tdlm	1	30	1a	940	4	240	858	500	485	15	0.555555556	1
37tdlm	1	31	1a	192	1	192	192	619.3	570	49.3	1.825925926	0
37tdlm	1	32	1a	179	1	179	179	628.6	568	60.6	2.244444444	0
37tdlm	1	33	2b	240	1	240	240	978.5	931	47.5	1.759259259	0
37tdlm	1	34	2b	176	1	176	176	518	483	35	1.296296296	0
37tdlm	1	35	2b	325	1	325	325	423.4	403	20.4	0.755555556	0
37tdlm	1	36	2b	496	2	241	241	977.1	903	74.1	2.744444444	0
37tdlm	1	37	2b	379	1	379	379	705	651	54	2	0
37tdlm	1	38	2b	614	2	412	412	830.7	827	3.7	0.137037037	0
37tdlm	1	39	2b	949	3	436	949	689.2	674	15.2	0.562962963	1
37tdlm	1	40	2b	145	1	145	145	790.7	693	97.7	3.618518519	0
37tdlm	1	41	2b	109	1	109	109	838.5	827	11.5	0.425925926	0
37tdlm	1	42	2b	378	1	378	378	784.2	753	31.2	1.155555556	0
37tdlm	1	43	2b	519	1	519	519	921.4	878	43.4	1.607407407	0
37tdlm	1	44	2b	281	2	129	281	868.7	857	11.7	0.433333333	1
37tdlm	1	45	2b	204	1	204	204	964.1	929	35.1	1.3	0
37tdlm	1	46	2b	352	2	226	226	792.4	782	10.4	0.385185185	0
37tdlm	1	47	2b	169	1	169	169	602.6	589	13.6	0.503703704	0
37tdlm	1	48	2b	421	2	281	421	1016.4	1003	13.4	0.496296296	1
37tdlm	1	49	2b	519	2	308	308	791.8	768	23.8	0.881481481	0
37tdlm	1	50	2b	281	1	281	281	815.4	794	21.4	0.792592593	0
37tdlm	1	51	2b	146	1	146	146	642	605	37	1.37037037	0
37tdlm	1	52	2b	584	3	180	306	485.5	381	104.5	3.87037037	1
41pqcr	1	13	1a	380	2	203	203	555	510	45	1.666666667	0
41pqcr	1	14	1a	532	2	160	532	986.7	956	30.7	1.137037037	1
41pqcr	1	15	1a	385	1	385	385	776	730	46	1.703703704	0
41pqcr	1	16	1a	799	2	338	799	701.4	685	16.4	0.607407407	1
41pqcr	1	17	1a	461	2	211	461	658.8	635	23.8	0.881481481	1
41pqcr	1	18	1a	744	3	275	275	841.6	780	61.6	2.281481481	0
41pqcr	1	19	1a	1458	5	518	911	583.3	577	6.3	0.233333333	1
41pqcr	1	20	1a	1684	6	341	1684	524.4	500	24.4	0.903703704	1
41pqcr	1	21	1a	568	2	250	250	783.9	755	28.9	1.07037037	0
41pqcr	1	22	1a	456	1	456	456	815.5	765	50.5	1.87037037	0
41pqcr	1	23	1a	196	1	196	196	661.2	595	66.2	2.451851852	0
41pqcr	1	24	1a	203	1	203	203	818.2	778	40.2	1.488888889	0
41pqcr	1	25	1a	254	1	254	254	820.5	777	43.5	1.611111111	0
41pqcr	1	26	1a	561	3	159	313	713.5	702	11.5	0.425925926	1
41pqcr	1	27	1a	111	1	111	111	675	601	74	2.740740741	0
41pqcr	1	28	1a	1839	4	527	1839	833.8	785	48.8	1.807407407	1
41pqcr	1	29	1a	260	1	260	260	893.1	835	58.1	2.151851852	0
41pqcr	1	30	1a	556	2	246	246	502.1	485	17.1	0.633333333	0
41pqcr	1	31	1a	645	3	258	469	595.6	570	25.6	0.948148148	1
41pqcr	1	32	1a	779	2	300	300	625.7	568	57.7	2.137037037	0
41pqcr	1	33	2b	536	2	181	181	945.7	931	14.7	0.544444444	0
41pqcr	1	34	2b	705	2	503	503	490	483	7	0.259259259	0
41pqcr	1	35	2b	166	1	166	166	502.6	407	95.6	3.540740741	0
41pqcr	1	36	2b	571	1	571	571	956.4	903	53.4	1.977777778	0
41pqcr	1	37	2b	690	2	533	690	673.4	651	22.4	0.82962963	1
41pqcr	1	38	2b	295	1	295	295	878.8	827	51.8	1.918518519	0
41pqcr	1	39	2b	1654	7	494	993	713.1	674	39.1	1.448148148	1
41pqcr	1	40	2b	461	2	223	461	717.7	693	24.7	0.914814815	1
41pqcr	1	41	2b	415	2	245	245	870.5	827	43.5	1.611111111	0
41pqcr	1	42	2b	792	3	334	792	797	753	44	1.62962963	1
41pqcr	1	43	2b	1303	3	336	1303	912.1	878	34.1	1.262962963	1
41pqcr	1	44	2b	171	1	171	171	887.3	857	30.3	1.122222222	0
41pqcr	1	45	2b	321	1	321	321	986.6	936	50.6	1.874074074	0
41pqcr	1	46	2b	568	1	568	568	821.5	782	39.5	1.462962963	0
41pqcr	1	47	2b	625	3	278	625	600.8	589	11.8	0.437037037	1
41pqcr	1	48	2b	646	3	287	646	1060.9	1003	57.9	2.144444444	1
41pqcr	1	49	2b	436	2	176	436	775.4	768	7.4	0.274074074	1
41pqcr	1	50	2b	617	4	120	478	839.8	794	45.8	1.696296296	1
41pqcr	1	51	2b	246	1	246	246	623.6	605	18.6	0.688888889	0
41pqcr	1	52	2b	263	2	148	263	381.1	381	0.1	0.003703704	1
45crzhm	1	13	1a	214	1	214	214	566.2	510	56.2	2.081481481	0
45crzhm	1	14	1a	0	0	0	0	0	0	0	0	0
45crzhm	1	15	1a	627	3	200	370	831.2	730	101.2	3.748148148	1
45crzhm	1	16	1a	556	2	184	556	686.8	685	1.8	0.066666667	1
45crzhm	1	17	1a	812	4	180	635	660.3	635	25.3	0.937037037	1
45crzhm	1	18	1a	928	3	438	438	851.3	780	71.3	2.640740741	0
45crzhm	1	19	1a	645	3	181	181	638.2	577	61.2	2.266666667	0
45crzhm	1	20	1a	793	2	407	793	508.9	500	8.9	0.32962963	1
45crzhm	1	21	1a	401	2	144	401	861.9	755	106.9	3.959259259	1
45crzhm	1	22	1a	224	1	224	224	778.6	765	13.6	0.503703704	0
45crzhm	1	23	1a	443	2	237	443	692.9	595	97.9	3.625925926	1
45crzhm	1	24	1a	661	1	661	661	851.6	778	73.6	2.725925926	0
45crzhm	1	25	1a	556	2	190	190	811.9	777	34.9	1.292592593	0
45crzhm	1	26	1a	357	1	357	357	772.1	702	70.1	2.596296296	0
45crzhm	1	27	1a	372	1	372	372	648.4	601	47.4	1.755555556	0
45crzhm	1	28	1a	642	2	209	642	789.9	785	4.9	0.181481481	1
45crzhm	1	29	1a	220	1	220	220	921	835	86	3.185185185	0
45crzhm	1	30	1a	142	1	142	142	506.7	485	21.7	0.803703704	0
45crzhm	1	31	1a	458	2	83	83	573.9	570	3.9	0.144444444	0
45crzhm	1	32	1a	311	2	131	311	624.1	568	56.1	2.077777778	1
45crzhm	1	33	2b	530	2	155	530	963.8	931	32.8	1.214814815	1
45crzhm	1	34	2b	381	1	381	381	517.9	483	34.9	1.292592593	0
45crzhm	1	35	2b	338	1	338	338	475.5	403	72.5	2.685185185	0
45crzhm	1	36	2b	331	1	331	331	954.5	903	51.5	1.907407407	0
45crzhm	1	37	2b	550	3	220	220	705.6	651	54.6	2.022222222	0
45crzhm	1	38	2b	344	1	344	344	903.9	827	76.9	2.848148148	0
45crzhm	1	39	2b	0	0	0	0	0	0	0	0	0
45crzhm	1	40	2b	447	2	155	447	797.9	693	104.9	3.885185185	1
45crzhm	1	41	2b	0	0	0	0	0	0	0	0	0
45crzhm	1	42	2b	564	2	297	564	835.7	753	82.7	3.062962963	1
45crzhm	1	43	2b	247	1	247	247	971.8	878	93.8	3.474074074	0
45crzhm	1	44	2b	197	1	197	197	930.9	857	73.9	2.737037037	0
45crzhm	1	45	2b	416	2	243	416	1032.9	929	103.9	3.848148148	1
45crzhm	1	46	2b	666	2	445	445	858.7	782	76.7	2.840740741	0
45crzhm	1	47	2b	0	0	0	0	0	0	0	0	0
45crzhm	1	48	2b	500	1	500	500	1056.2	1003	53.2	1.97037037	0
45crzhm	1	49	2b	1346	5	214	527	859.5	768	91.5	3.388888889	1
45crzhm	1	50	2b	286	2	186	286	894.4	794	100.4	3.718518519	1
45crzhm	1	51	2b	259	1	259	259	606.1	605	1.1	0.040740741	0
45crzhm	1	52	2b	360	2	169	169	405	381	24	0.888888889	0
49zxlc	1	13	1a	419	2	267	419	538.7	510	28.7	1.062962963	1
49zxlc	1	14	1a	224	1	224	224	1021.1	956	65.1	2.411111111	0
49zxlc	1	15	1a	1801	4	242	482	787	730	57	2.111111111	1
49zxlc	1	16	1a	1335	4	477	704	721.1	685	36.1	1.337037037	1
49zxlc	1	17	1a	506	2	242	506	692	635	57	2.111111111	1
49zxlc	1	18	1a	631	2	287	631	814.2	780	34.2	1.266666667	1
49zxlc	1	19	1a	1020	5	213	347	577.6	577	0.6	0.022222222	1
49zxlc	1	20	1a	613	3	149	149	528.5	500	28.5	1.055555556	0
49zxlc	1	21	1a	765	3	277	277	801.1	755	46.1	1.707407407	0
49zxlc	1	22	1a	500	2	321	500	802.9	765	37.9	1.403703704	1
49zxlc	1	23	1a	400	2	218	400	600.3	595	5.3	0.196296296	1
49zxlc	1	24	1a	417	2	230	417	808.4	778	30.4	1.125925926	1
49zxlc	1	25	1a	358	2	174	358	777.2	777	0.2	0.007407407	1
49zxlc	1	26	1a	610	2	286	610	728.1	702	26.1	0.966666667	1
49zxlc	1	27	1a	656	3	220	409	626.3	601	25.3	0.937037037	1
49zxlc	1	28	1a	430	2	202	430	785.2	785	0.2	0.007407407	1
49zxlc	1	29	1a	0	0	0	0	0	0	0	0	0
49zxlc	1	30	1a	1552	7	179	442	529.9	485	44.9	1.662962963	1
49zxlc	1	31	1a	179	1	179	179	618.8	570	48.8	1.807407407	0
49zxlc	1	32	1a	591	3	194	366	623.3	568	55.3	2.048148148	1
49zxlc	1	33	2b	420	2	182	420	952.5	931	21.5	0.796296296	1
49zxlc	1	34	2b	1137	4	242	242	547.9	483	64.9	2.403703704	0
49zxlc	1	35	2b	182	1	182	182	473.6	403	70.6	2.614814815	0
49zxlc	1	36	2b	570	2	243	243	984.7	903	81.7	3.025925926	0
49zxlc	1	37	2b	700	3	198	376	701.8	651	50.8	1.881481481	1
49zxlc	1	38	2b	453	2	228	228	906.8	827	79.8	2.955555556	0
49zxlc	1	39	2b	554	2	234	234	728.4	674	54.4	2.014814815	0
49zxlc	1	40	2b	396	2	225	396	747.1	693	54.1	2.003703704	1
49zxlc	1	41	2b	234	1	234	234	878.6	827	51.6	1.911111111	0
49zxlc	1	42	2b	465	2	188	465	771.7	753	18.7	0.692592593	1
49zxlc	1	43	2b	516	2	235	235	946.2	878	68.2	2.525925926	0
49zxlc	1	44	2b	236	1	236	236	923.3	857	66.3	2.455555556	0
49zxlc	1	45	2b	614	2	229	229	1008.5	929	79.5	2.944444444	0
49zxlc	1	46	2b	272	1	272	272	836.8	782	54.8	2.02962963	0
49zxlc	1	47	2b	490	2	244	490	617.3	589	28.3	1.048148148	1
49zxlc	1	48	2b	766	3	109	463	1035.6	1003	32.6	1.207407407	1
49zxlc	1	49	2b	788	3	94	287	815.1	768	47.1	1.744444444	1
49zxlc	1	50	2b	233	1	233	233	833.6	794	39.6	1.466666667	0
49zxlc	1	51	2b	345	2	168	345	613.2	605	8.2	0.303703704	1
49zxlc	1	52	2b	534	3	177	177	438.3	381	57.3	2.122222222	0
53wsqx	1	13	1a	923	2	288	923	550.2	510	40.2	1.488888889	1
53wsqx	1	14	1a	616	3	219	406	983.3	956	27.3	1.011111111	1
53wsqx	1	15	1a	532	2	320	532	733.5	730	3.5	0.12962963	1
53wsqx	1	16	1a	571	2	321	321	722.3	685	37.3	1.381481481	0
53wsqx	1	17	1a	347	2	128	128	640.2	635	5.2	0.192592593	0
53wsqx	1	18	1a	301	1	301	301	837	780	57	2.111111111	0
53wsqx	1	19	1a	815	4	173	173	603.9	577	26.9	0.996296296	0
53wsqx	1	20	1a	353	2	138	353	525.2	500	25.2	0.933333333	1
53wsqx	1	21	1a	402	1	402	402	789.9	755	34.9	1.292592593	0
53wsqx	1	22	1a	801	3	223	801	839.6	765	74.6	2.762962963	1
53wsqx	1	23	1a	167	1	167	167	645.9	595	50.9	1.885185185	0
53wsqx	1	24	1a	570	3	223	383	798.7	778	20.7	0.766666667	1
53wsqx	1	25	1a	503	2	253	503	781.4	777	4.4	0.162962963	1
53wsqx	1	26	1a	428	2	213	428	742.8	702	40.8	1.511111111	1
53wsqx	1	27	1a	367	1	367	367	649.5	601	48.5	1.796296296	0
53wsqx	1	28	1a	564	2	214	564	843.6	785	58.6	2.17037037	1
53wsqx	1	29	1a	270	1	270	270	915.6	835	80.6	2.985185185	0
53wsqx	1	30	1a	564	3	197	350	502.4	485	17.4	0.644444444	1
53wsqx	1	31	1a	308	2	150	308	578.4	570	8.4	0.311111111	1
53wsqx	1	32	1a	0	0	0	0	0	0	0	0	0
53wsqx	1	33	2b	1129	4	189	189	939.3	931	8.3	0.307407407	0
53wsqx	1	34	2b	1343	6	283	283	497.4	483	14.4	0.533333333	0
53wsqx	1	35	2b	802	3	162	162	430.7	403	27.7	1.025925926	0
53wsqx	1	36	2b	137	1	137	137	990	903	87	3.222222222	0
53wsqx	1	37	2b	0	0	0	0	0	0	0	0	0
53wsqx	1	38	2b	499	2	259	499	852	827	25	0.925925926	1
53wsqx	1	39	2b	526	3	147	147	696.3	674	22.3	0.825925926	0
53wsqx	1	40	2b	600	2	195	195	695.4	693	2.4	0.088888889	0
53wsqx	1	41	2b	178	1	178	178	861.1	827	34.1	1.262962963	0
53wsqx	1	42	2b	562	2	164	562	819	753	66	2.444444444	1
53wsqx	1	43	2b	377	1	377	377	922.3	878	44.3	1.640740741	0
53wsqx	1	44	2b	550	2	241	550	872.5	857	15.5	0.574074074	1
53wsqx	1	45	2b	218	1	218	218	999.4	929	70.4	2.607407407	0
53wsqx	1	46	2b	405	2	101	405	797.7	782	15.7	0.581481481	1
53wsqx	1	47	2b	330	2	161	161	634.5	589	45.5	1.685185185	0
53wsqx	1	48	2b	1168	4	456	1168	1039.6	1003	36.6	1.355555556	1
53wsqx	1	49	2b	797	5	179	394	803.8	768	35.8	1.325925926	1
53wsqx	1	50	2b	644	3	313	511	813.6	794	19.6	0.725925926	1
53wsqx	1	51	2b	272	1	272	272	639.2	605	34.2	1.266666667	0
53wsqx	1	52	2b	259	1	259	259	405.8	381	24.8	0.918518519	0
57qzh	1	13	1a	683	3	250	250	522.4	510	12.4	0.459259259	0
57qzh	1	14	1a	679	2	362	362	1026	956	70	2.592592593	0
57qzh	1	15	1a	458	1	458	458	777.9	730	47.9	1.774074074	0
57qzh	1	16	1a	617	2	268	617	714.3	685	29.3	1.085185185	1
57qzh	1	17	1a	0	0	0	0	0	0	0	0	0
57qzh	1	18	1a	628	2	292	628	790.8	780	10.8	0.4	1
57qzh	1	19	1a	394	1	394	394	618.9	577	41.9	1.551851852	0
57qzh	1	20	1a	446	2	127	446	520.7	500	20.7	0.766666667	1
57qzh	1	21	1a	595	1	595	595	818.9	755	63.9	2.366666667	0
57qzh	1	22	1a	348	1	348	348	849.9	765	84.9	3.144444444	0
57qzh	1	23	1a	1312	4	330	674	615.4	595	20.4	0.755555556	1
57qzh	1	24	1a	803	3	283	629	784.1	778	6.1	0.225925926	1
57qzh	1	25	1a	1378	4	292	292	788.8	777	11.8	0.437037037	0
57qzh	1	26	1a	493	2	205	493	751.2	702	49.2	1.822222222	1
57qzh	1	27	1a	524	2	284	284	657.3	601	56.3	2.085185185	0
57qzh	1	28	1a	552	2	299	552	817.5	785	32.5	1.203703704	1
57qzh	1	29	1a	401	1	401	401	931.9	835	96.9	3.588888889	0
57qzh	1	30	1a	932	2	472	472	530.8	485	45.8	1.696296296	0
57qzh	1	31	1a	916	3	267	561	586.2	570	16.2	0.6	1
57qzh	1	32	1a	1723	5	310	838	609.6	568	41.6	1.540740741	1
57qzh	1	33	2b	283	1	283	283	995.9	931	64.9	2.403703704	0
57qzh	1	34	2b	579	2	251	251	574.1	483	91.1	3.374074074	0
57qzh	1	35	2b	245	1	245	245	469	403	66	2.444444444	0
57qzh	1	36	2b	356	1	356	356	971.8	903	68.8	2.548148148	0
57qzh	1	37	2b	377	1	377	377	716.5	651	65.5	2.425925926	0
57qzh	1	38	2b	298	1	298	298	899.2	827	72.2	2.674074074	0
57qzh	1	39	2b	430	2	168	430	689.3	674	15.3	0.566666667	1
57qzh	1	40	2b	540	2	328	328	700.9	693	7.9	0.292592593	0
57qzh	1	41	2b	221	1	221	221	939.5	827	112.5	4.166666667	0
57qzh	1	42	2b	493	2	158	493	794.9	753	41.9	1.551851852	1
57qzh	1	43	2b	327	1	327	327	949	878	71	2.62962963	0
57qzh	1	44	2b	289	1	289	289	910	857	53	1.962962963	0
57qzh	1	45	2b	313	1	313	313	992.8	929	63.8	2.362962963	0
57qzh	1	46	2b	475	2	190	190	858.5	782	76.5	2.833333333	0
57qzh	1	47	2b	258	1	258	258	662.6	589	73.6	2.725925926	0
57qzh	1	48	2b	516	2	366	366	1039.3	1003	36.3	1.344444444	0
57qzh	1	49	2b	0	0	0	0	0	0	0	0	0
57qzh	1	50	2b	319	1	319	319	867.7	794	73.7	2.72962963	0
57qzh	1	51	2b	444	2	158	444	606	605	1	0.037037037	1
57qzh	1	52	2b	682	2	363	363	402.4	381	21.4	0.792592593	0
61yzh	1	13	1a	527	1	527	527	554.4	510	44.4	1.644444444	0
61yzh	1	14	1a	308	1	308	308	1019.1	956	63.1	2.337037037	0
61yzh	1	15	1a	853	3	267	518	742.2	730	12.2	0.451851852	1
61yzh	1	16	1a	612	2	253	612	722.2	685	37.2	1.377777778	1
61yzh	1	17	1a	160	1	160	160	714.8	635	79.8	2.955555556	0
61yzh	1	18	1a	405	1	405	405	827.8	780	47.8	1.77037037	0
61yzh	1	19	1a	718	3	161	501	629.4	577	52.4	1.940740741	1
61yzh	1	20	1a	95	1	95	95	563.5	500	63.5	2.351851852	0
61yzh	1	21	1a	239	1	239	239	871.9	755	116.9	4.32962963	0
61yzh	1	22	1a	289	1	289	289	798.1	765	33.1	1.225925926	0
61yzh	1	23	1a	569	2	253	569	624	595	29	1.074074074	1
61yzh	1	24	1a	549	3	89	305	845.8	778	67.8	2.511111111	1
61yzh	1	25	1a	0	0	0	0	0	0	0	0	0
61yzh	1	26	1a	727	3	213	213	750.1	702	48.1	1.781481481	0
61yzh	1	27	1a	452	1	452	452	638.3	601	37.3	1.381481481	0
61yzh	1	28	1a	886	2	456	886	843.3	785	58.3	2.159259259	1
61yzh	1	29	1a	1242	4	433	540	863.7	835	28.7	1.062962963	1
61yzh	1	30	1a	1122	4	313	313	520.3	485	35.3	1.307407407	0
61yzh	1	31	1a	218	1	218	218	628.2	570	58.2	2.155555556	0
61yzh	1	32	1a	286	1	286	286	599.9	568	31.9	1.181481481	0
61yzh	1	33	2b	605	3	291	291	1000.3	931	69.3	2.566666667	0
61yzh	1	34	2b	1032	3	461	461	503.1	483	20.1	0.744444444	0
61yzh	1	35	2b	349	1	349	349	422.3	403	19.3	0.714814815	0
61yzh	1	36	2b	424	2	261	424	976.2	903	73.2	2.711111111	1
61yzh	1	37	2b	656	3	250	656	748	651	97	3.592592593	1
61yzh	1	38	2b	391	2	162	391	854.4	827	27.4	1.014814815	1
61yzh	1	39	2b	332	1	332	332	758.2	674	84.2	3.118518519	0
61yzh	1	40	2b	680	2	410	410	754.7	693	61.7	2.285185185	0
61yzh	1	41	2b	350	2	198	350	911	827	84	3.111111111	1
61yzh	1	42	2b	1105	3	507	507	816.6	753	63.6	2.355555556	0
61yzh	1	43	2b	972	4	263	972	942.2	878	64.2	2.377777778	1
61yzh	1	44	2b	0	0	0	0	0	0	0	0	0
61yzh	1	45	2b	283	1	283	283	961.7	929	32.7	1.211111111	0
61yzh	1	46	2b	271	1	271	271	868.3	782	86.3	3.196296296	0
61yzh	1	47	2b	757	4	173	173	606.9	589	17.9	0.662962963	0
61yzh	1	48	2b	519	2	268	268	1096.7	1003	93.7	3.47037037	0
61yzh	1	49	2b	889	3	618	618	843.6	768	75.6	2.8	0
61yzh	1	50	2b	509	2	277	509	810.2	794	16.2	0.6	1
61yzh	1	51	2b	247	1	247	247	664.3	605	59.3	2.196296296	0
61yzh	1	52	2b	273	2	94	94	449	381	68	2.518518519	0
65nmlm	1	13	1a	705	2	497	705	522.1	510	12.1	0.448148148	1
65nmlm	1	14	1a	1191	3	191	674	962.4	956	6.4	0.237037037	1
65nmlm	1	15	1a	442	2	258	442	776.3	730	46.3	1.714814815	1
65nmlm	1	16	1a	486	1	486	486	757.9	685	72.9	2.7	0
65nmlm	1	17	1a	549	2	238	238	697.5	635	62.5	2.314814815	0
65nmlm	1	18	1a	205	1	205	205	833.9	780	53.9	1.996296296	0
65nmlm	1	19	1a	1031	3	397	397	626.4	577	49.4	1.82962963	0
65nmlm	1	20	1a	424	2	247	424	532.4	500	32.4	1.2	1
65nmlm	1	21	1a	241	1	241	241	839.2	755	84.2	3.118518519	0
65nmlm	1	22	1a	388	1	388	388	853.4	765	88.4	3.274074074	0
65nmlm	1	23	1a	678	3	239	239	634.7	595	39.7	1.47037037	0
65nmlm	1	24	1a	210	1	210	210	848.9	778	70.9	2.625925926	0
65nmlm	1	25	1a	379	2	200	379	801.7	777	24.7	0.914814815	1
65nmlm	1	26	1a	723	3	225	420	715.2	702	13.2	0.488888889	1
65nmlm	1	27	1a	864	4	286	448	623.8	601	22.8	0.844444444	1
65nmlm	1	28	1a	903	5	289	550	790	785	5	0.185185185	1
65nmlm	1	29	1a	249	1	249	249	914.8	835	79.8	2.955555556	0
65nmlm	1	30	1a	1436	6	237	414	488.4	485	3.4	0.125925926	1
65nmlm	1	31	1a	135	1	135	135	639	570	69	2.555555556	0
65nmlm	1	32	1a	294	2	131	294	602.4	568	34.4	1.274074074	1
65nmlm	1	33	2b	513	2	172	513	933.6	931	2.6	0.096296296	1
65nmlm	1	34	2b	626	3	188	467	486.3	483	3.3	0.122222222	1
65nmlm	1	35	2b	325	2	220	220	437.8	403	34.8	1.288888889	0
65nmlm	1	36	2b	322	1	322	322	987.1	903	84.1	3.114814815	0
65nmlm	1	37	2b	291	1	291	291	694.2	651	43.2	1.6	0
65nmlm	1	38	2b	1206	5	215	396	855.8	827	28.8	1.066666667	1
65nmlm	1	39	2b	732	3	310	310	745.7	674	71.7	2.655555556	0
65nmlm	1	40	2b	1212	5	291	291	700.5	693	7.5	0.277777778	0
65nmlm	1	41	2b	195	1	195	195	908.9	827	81.9	3.033333333	0
65nmlm	1	42	2b	1469	5	198	734	795.4	753	42.4	1.57037037	1
65nmlm	1	43	2b	350	2	160	350	887	878	9	0.333333333	1
65nmlm	1	44	2b	305	1	305	305	936.6	857	79.6	2.948148148	0
65nmlm	1	45	2b	370	2	164	370	963.4	929	34.4	1.274074074	1
65nmlm	1	46	2b	477	2	277	277	861.8	782	79.8	2.955555556	0
65nmlm	1	47	2b	398	2	232	232	632.7	589	43.7	1.618518519	0
65nmlm	1	48	2b	1101	3	616	1101	1077	1003	74	2.740740741	1
65nmlm	1	49	2b	626	2	326	326	834.4	768	66.4	2.459259259	0
65nmlm	1	50	2b	672	2	526	672	795.9	794	1.9	0.07037037	1
65nmlm	1	51	2b	419	2	252	252	630.4	605	25.4	0.940740741	0
65nmlm	1	52	2b	628	3	256	256	428.5	381	47.5	1.759259259	0
69tj	1	13	1a	269	1	269	269	533.3	510	23.3	0.862962963	0
69tj	1	14	1a	259	1	259	259	1021.6	956	65.6	2.42962963	0
69tj	1	15	1a	427	2	173	427	732.8	730	2.8	0.103703704	1
69tj	1	16	1a	334	1	334	334	740	685	55	2.037037037	0
69tj	1	17	1a	457	2	362	457	669.9	635	34.9	1.292592593	1
69tj	1	18	1a	551	1	551	551	858.9	780	78.9	2.922222222	0
69tj	1	19	1a	510	2	421	510	587	577	10	0.37037037	1
69tj	1	20	1a	597	2	280	280	549.3	500	49.3	1.825925926	0
69tj	1	21	1a	415	1	415	415	794.6	755	39.6	1.466666667	0
69tj	1	22	1a	128	1	128	128	837.6	765	72.6	2.688888889	0
69tj	1	23	1a	226	1	226	226	629.1	595	34.1	1.262962963	0
69tj	1	24	1a	526	2	254	526	799.5	778	21.5	0.796296296	1
69tj	1	25	1a	231	1	231	231	853.5	777	76.5	2.833333333	0
69tj	1	26	1a	1074	4	309	603	728.3	702	26.3	0.974074074	1
69tj	1	27	1a	498	2	211	498	638.3	601	37.3	1.381481481	1
69tj	1	28	1a	178	1	178	178	845.9	785	60.9	2.255555556	0
69tj	1	29	1a	415	2	182	415	872.7	835	37.7	1.396296296	1
69tj	1	30	1a	766	4	324	766	541	485	56	2.074074074	1
69tj	1	31	1a	499	3	200	499	577.2	570	7.2	0.266666667	1
69tj	1	32	1a	354	2	194	354	572.5	568	4.5	0.166666667	1
69tj	1	33	2b	292	1	292	292	1031.1	931	100.1	3.707407407	0
69tj	1	34	2b	471	2	184	471	491.9	483	8.9	0.32962963	1
69tj	1	35	2b	162	1	162	162	469.7	403	66.7	2.47037037	0
69tj	1	36	2b	353	1	353	353	975.7	903	72.7	2.692592593	0
69tj	1	37	2b	388	1	388	388	710.4	651	59.4	2.2	0
69tj	1	38	2b	388	2	153	388	835.4	827	8.4	0.311111111	1
69tj	1	39	2b	719	3	271	271	714.9	674	40.9	1.514814815	0
69tj	1	40	2b	217	1	217	217	778.3	693	85.3	3.159259259	0
69tj	1	41	2b	186	1	186	186	875.2	827	48.2	1.785185185	0
69tj	1	42	2b	228	1	228	228	819.3	753	66.3	2.455555556	0
69tj	1	43	2b	213	1	213	213	919.6	878	41.6	1.540740741	0
69tj	1	44	2b	186	1	186	186	905.4	857	48.4	1.792592593	0
69tj	1	45	2b	454	2	238	454	955.6	929	26.6	0.985185185	1
69tj	1	46	2b	616	3	178	464	809.2	782	27.2	1.007407407	1
69tj	1	47	2b	350	2	210	350	632.3	589	43.3	1.603703704	1
69tj	1	48	2b	639	2	307	639	1049.1	1003	46.1	1.707407407	1
69tj	1	49	2b	300	1	300	300	817.8	768	49.8	1.844444444	0
69tj	1	50	2b	266	1	266	266	861.8	794	67.8	2.511111111	0
69tj	1	51	2b	174	1	174	174	626.4	605	21.4	0.792592593	0
69tj	1	52	2b	418	2	186	418	457	381	76	2.814814815	1
86tdlm	1	13	1a	658	4	157	157	544.9	510	34.9	1.292592593	0
86tdlm	1	14	1a	499	2	276	276	1028	956	72	2.666666667	0
86tdlm	1	15	1a	447	2	269	447	734.3	730	4.3	0.159259259	1
86tdlm	1	16	1a	0	0	0	0	0	0	0	0	0
86tdlm	1	17	1a	184	1	184	184	656.4	635	21.4	0.792592593	0
86tdlm	1	18	1a	442	2	265	442	784.8	780	4.8	0.177777778	1
86tdlm	1	19	1a	351	1	351	351	610.3	577	33.3	1.233333333	0
86tdlm	1	20	1a	117	1	117	117	572.3	500	72.3	2.677777778	0
86tdlm	1	21	1a	461	2	199	461	796	755	41	1.518518519	1
86tdlm	1	22	1a	235	2	87	235	795.8	765	30.8	1.140740741	1
86tdlm	1	23	1a	261	2	121	261	641.2	595	46.2	1.711111111	1
86tdlm	1	24	1a	471	2	238	471	791.5	778	13.5	0.5	1
86tdlm	1	25	1a	170	1	170	170	890.4	777	113.4	4.2	0
86tdlm	1	26	1a	596	3	246	478	733.6	702	31.6	1.17037037	1
86tdlm	1	27	1a	128	1	128	128	611.7	601	10.7	0.396296296	0
86tdlm	1	28	1a	199	1	199	199	850.2	785	65.2	2.414814815	0
86tdlm	1	29	1a	515	3	212	212	836.6	835	1.6	0.059259259	0
86tdlm	1	30	1a	893	4	173	296	537.2	485	52.2	1.933333333	1
86tdlm	1	31	1a	540	3	164	164	650.6	570	80.6	2.985185185	0
86tdlm	1	32	1a	154	1	154	154	637.2	568	69.2	2.562962963	0
86tdlm	1	33	2b	346	2	225	225	976	931	45	1.666666667	0
86tdlm	1	34	2b	165	1	165	165	546.2	483	63.2	2.340740741	0
86tdlm	1	35	2b	172	1	172	172	426.5	403	23.5	0.87037037	0
86tdlm	1	36	2b	255	2	100	255	939.8	903	36.8	1.362962963	1
86tdlm	1	37	2b	175	1	175	175	704.2	651	53.2	1.97037037	0
86tdlm	1	38	2b	390	2	212	212	877.7	827	50.7	1.877777778	0
86tdlm	1	39	2b	417	3	124	417	685	674	11	0.407407407	1
86tdlm	1	40	2b	206	1	206	206	795.1	693	102.1	3.781481481	0
86tdlm	1	41	2b	95	1	95	95	906.9	827	79.9	2.959259259	0
86tdlm	1	42	2b	699	1	699	699	799.6	753	46.6	1.725925926	0
86tdlm	1	43	2b	412	1	412	412	960.8	878	82.8	3.066666667	0
86tdlm	1	44	2b	450	2	299	450	858.4	857	1.4	0.051851852	1
86tdlm	1	45	2b	124	1	124	124	999	929	70	2.592592593	0
86tdlm	1	46	2b	311	2	108	108	787	782	5	0.185185185	0
86tdlm	1	47	2b	198	1	198	198	617.9	589	28.9	1.07037037	0
86tdlm	1	48	2b	811	4	121	349	1054	1003	51	1.888888889	1
86tdlm	1	49	2b	323	2	225	323	808.9	768	40.9	1.514814815	1
86tdlm	1	50	2b	250	1	250	250	833.3	794	39.3	1.455555556	0
86tdlm	1	51	2b	284	1	284	284	612	605	7	0.259259259	0
86tdlm	1	52	2b	338	2	157	157	434.7	381	53.7	1.988888889	0
87dzqzh	1	13	1a	624	3	266	509	522.5	510	12.5	0.462962963	1
87dzqzh	1	14	1a	853	4	157	157	970.1	956	14.1	0.522222222	0
87dzqzh	1	15	1a	1508	6	532	826	741	730	11	0.407407407	1
87dzqzh	1	16	1a	1173	2	838	838	712.9	685	27.9	1.033333333	0
87dzqzh	1	17	1a	631	2	344	631	636.8	635	1.8	0.066666667	1
87dzqzh	1	18	1a	456	2	263	456	840.3	780	60.3	2.233333333	1
87dzqzh	1	19	1a	1599	6	177	634	584.3	577	7.3	0.27037037	1
87dzqzh	1	20	1a	177	1	177	177	541	500	41	1.518518519	0
87dzqzh	1	21	1a	783	4	235	783	823.4	755	68.4	2.533333333	1
87dzqzh	1	22	1a	1310	5	338	1149	819.3	765	54.3	2.011111111	1
87dzqzh	1	23	1a	1561	6	214	527	598.8	595	3.8	0.140740741	1
87dzqzh	1	24	1a	1375	4	393	393	851.5	778	73.5	2.722222222	0
87dzqzh	1	25	1a	173	1	173	173	802.5	777	25.5	0.944444444	0
87dzqzh	1	26	1a	912	4	276	632	717.6	702	15.6	0.577777778	1
87dzqzh	1	27	1a	1115	6	98	612	627.8	601	26.8	0.992592593	1
87dzqzh	1	28	1a	1953	8	246	1953	811.6	785	26.6	0.985185185	1
87dzqzh	1	29	1a	498	2	228	228	888.6	835	53.6	1.985185185	0
87dzqzh	1	30	1a	953	4	244	525	491	485	6	0.222222222	1
87dzqzh	1	31	1a	884	4	223	426	583	570	13	0.481481481	1
87dzqzh	1	32	1a	605	3	263	450	593.6	568	25.6	0.948148148	1
87dzqzh	1	33	2b	459	2	193	193	961.3	931	30.3	1.122222222	0
87dzqzh	1	34	2b	1423	7	276	836	501.6	483	18.6	0.688888889	1
87dzqzh	1	35	2b	294	2	184	184	427.3	403	24.3	0.9	0
87dzqzh	1	36	2b	273	1	273	273	958.7	903	55.7	2.062962963	0
87dzqzh	1	37	2b	1801	8	229	229	672.2	651	21.2	0.785185185	0
87dzqzh	1	38	2b	2570	10	204	825	845.3	827	18.3	0.677777778	1
87dzqzh	1	39	2b	1648	6	136	1648	710.5	674	36.5	1.351851852	1
87dzqzh	1	40	2b	295	1	295	295	716.9	693	23.9	0.885185185	0
87dzqzh	1	41	2b	448	2	191	448	866.1	827	39.1	1.448148148	1
87dzqzh	1	42	2b	611	3	175	611	804.6	753	51.6	1.911111111	1
87dzqzh	1	43	2b	737	3	330	737	940.7	878	62.7	2.322222222	1
87dzqzh	1	44	2b	457	2	264	264	923	857	66	2.444444444	0
87dzqzh	1	45	2b	397	2	213	397	982.1	929	53.1	1.966666667	1
87dzqzh	1	46	2b	646	3	198	198	842.3	782	60.3	2.233333333	0
87dzqzh	1	47	2b	796	4	239	239	630	589	41	1.518518519	0
87dzqzh	1	48	2b	584	3	145	396	1008.3	1003	5.3	0.196296296	1
87dzqzh	1	49	2b	516	2	274	516	786.6	768	18.6	0.688888889	1
87dzqzh	1	50	2b	435	2	285	435	829.7	794	35.7	1.322222222	1
87dzqzh	1	51	2b	386	1	386	386	609.2	605	4.2	0.155555556	0
87dzqzh	1	52	2b	559	2	300	559	414.5	381	33.5	1.240740741	1
91crqd	1	13	1a	705	2	329	705	514.6	510	4.6	0.17037037	1
91crqd	1	14	1a	512	2	354	354	991.5	956	35.5	1.314814815	0
91crqd	1	15	1a	697	3	173	394	754.9	730	24.9	0.922222222	1
91crqd	1	16	1a	565	2	220	565	702.1	685	17.1	0.633333333	1
91crqd	1	17	1a	621	2	327	621	659.2	635	24.2	0.896296296	1
91crqd	1	18	1a	607	3	189	607	782	780	2	0.074074074	1
91crqd	1	19	1a	292	1	292	292	648.5	577	71.5	2.648148148	0
91crqd	1	20	1a	1329	4	354	354	525.8	500	25.8	0.955555556	0
91crqd	1	21	1a	0	0	0	0	0	0	0	0	0
91crqd	1	22	1a	574	2	271	574	775.5	765	10.5	0.388888889	1
91crqd	1	23	1a	282	1	282	282	662.1	595	67.1	2.485185185	0
91crqd	1	24	1a	493	2	253	493	798.7	778	20.7	0.766666667	1
91crqd	1	25	1a	224	1	224	224	820.5	777	43.5	1.611111111	0
91crqd	1	26	1a	819	2	314	819	715.1	702	13.1	0.485185185	1
91crqd	1	27	1a	741	2	331	741	673.7	601	72.7	2.692592593	1
91crqd	1	28	1a	541	2	244	541	834.8	785	49.8	1.844444444	1
91crqd	1	29	1a	234	1	234	234	912.1	835	77.1	2.855555556	0
91crqd	1	30	1a	3600	13	313	313	541	485	56	2.074074074	0
91crqd	1	31	1a	491	2	178	178	641.8	570	71.8	2.659259259	0
91crqd	1	32	1a	631	2	298	631	606.1	568	38.1	1.411111111	1
91crqd	1	33	2b	549	2	201	549	966.5	931	35.5	1.314814815	1
91crqd	1	34	2b	530	2	341	341	521.4	483	38.4	1.422222222	0
91crqd	1	35	2b	352	2	186	352	403.5	403	0.5	0.018518519	1
91crqd	1	36	2b	733	2	431	431	915.1	903	12.1	0.448148148	0
91crqd	1	37	2b	545	2	227	545	684.2	651	33.2	1.22962963	1
91crqd	1	38	2b	403	2	245	245	888.9	827	61.9	2.292592593	0
91crqd	1	39	2b	1313	4	232	669	692.3	674	18.3	0.677777778	1
91crqd	1	40	2b	669	3	186	669	744.6	693	51.6	1.911111111	1
91crqd	1	41	2b	1017	3	295	796	907.5	827	80.5	2.981481481	1
91crqd	1	42	2b	647	4	177	177	789.8	753	36.8	1.362962963	0
91crqd	1	43	2b	0	0	0	0	0	0	0	0	0
91crqd	1	44	2b	459	2	225	225	870.6	857	13.6	0.503703704	0
91crqd	1	45	2b	294	2	134	134	939.6	929	10.6	0.392592593	0
91crqd	1	46	2b	283	1	283	283	829.2	782	47.2	1.748148148	0
91crqd	1	47	2b	576	2	297	576	639.5	589	50.5	1.87037037	1
91crqd	1	48	2b	381	1	381	381	1072.3	1003	69.3	2.566666667	0
91crqd	1	49	2b	250	1	250	250	823.7	768	55.7	2.062962963	0
91crqd	1	50	2b	645	2	214	645	803.5	794	9.5	0.351851852	1
91crqd	1	51	2b	217	1	217	217	684.9	605	79.9	2.959259259	0
91crqd	1	52	2b	1171	5	181	310	405.8	381	24.8	0.918518519	1
94rqzhg	1	13	1a	430	2	212	212	553.4	510	43.4	1.607407407	0
94rqzhg	1	14	1a	240	1	240	240	1014.8	956	58.8	2.177777778	0
94rqzhg	1	15	1a	257	1	257	257	738.6	730	8.6	0.318518519	0
94rqzhg	1	16	1a	488	2	312	488	706.2	685	21.2	0.785185185	1
94rqzhg	1	17	1a	529	3	195	379	660.6	635	25.6	0.948148148	1
94rqzhg	1	18	1a	206	2	83	206	817.7	780	37.7	1.396296296	1
94rqzhg	1	19	1a	572	3	318	572	598.2	577	21.2	0.785185185	1
94rqzhg	1	20	1a	222	1	222	222	558.2	500	58.2	2.155555556	0
94rqzhg	1	21	1a	840	3	286	840	768.9	755	13.9	0.514814815	1
94rqzhg	1	22	1a	197	1	197	197	795.6	765	30.6	1.133333333	0
94rqzhg	1	23	1a	422	2	177	422	608.4	595	13.4	0.496296296	1
94rqzhg	1	24	1a	369	2	200	369	815.9	778	37.9	1.403703704	1
94rqzhg	1	25	1a	223	1	223	223	816	777	39	1.444444444	0
94rqzhg	1	26	1a	442	2	230	442	732.3	702	30.3	1.122222222	1
94rqzhg	1	27	1a	779	3	363	363	658.8	601	57.8	2.140740741	0
94rqzhg	1	28	1a	384	1	384	384	842.9	785	57.9	2.144444444	0
94rqzhg	1	29	1a	416	2	185	185	873.1	835	38.1	1.411111111	0
94rqzhg	1	30	1a	394	2	153	394	512.3	485	27.3	1.011111111	1
94rqzhg	1	31	1a	436	2	202	436	580.9	570	10.9	0.403703704	1
94rqzhg	1	32	1a	581	2	405	581	573.3	568	5.3	0.196296296	1
94rqzhg	1	33	2b	225	1	225	225	1002	931	71	2.62962963	0
94rqzhg	1	34	2b	484	2	314	314	538.8	483	55.8	2.066666667	0
94rqzhg	1	35	2b	761	4	263	263	434.2	403	31.2	1.155555556	0
94rqzhg	1	36	2b	394	2	252	394	936.7	903	33.7	1.248148148	1
94rqzhg	1	37	2b	236	1	236	236	747.7	651	96.7	3.581481481	0
94rqzhg	1	38	2b	228	1	228	228	888.6	827	61.6	2.281481481	0
94rqzhg	1	39	2b	228	1	228	228	702	674	28	1.037037037	0
94rqzhg	1	40	2b	478	2	344	478	726.2	693	33.2	1.22962963	1
94rqzhg	1	41	2b	191	1	191	191	871.1	827	44.1	1.633333333	0
94rqzhg	1	42	2b	0	0	0	0	0	0	0	0	0
94rqzhg	1	43	2b	325	1	325	325	902.3	878	24.3	0.9	0
94rqzhg	1	44	2b	319	1	319	319	899.6	857	42.6	1.577777778	0
94rqzhg	1	45	2b	258	1	258	258	989.2	929	60.2	2.22962963	0
94rqzhg	1	46	2b	247	1	247	247	822.6	782	40.6	1.503703704	0
94rqzhg	1	47	2b	336	2	163	163	616.6	589	27.6	1.022222222	0
94rqzhg	1	48	2b	250	1	250	250	1062.3	1003	59.3	2.196296296	0
94rqzhg	1	49	2b	248	1	248	248	839.7	768	71.7	2.655555556	0
94rqzhg	1	50	2b	253	1	253	253	820.6	794	26.6	0.985185185	0
94rqzhg	1	51	2b	0	0	0	0	0	0	0	0	0
94rqzhg	1	52	2b	322	2	157	157	396.4	381	15.4	0.57037037	0
18awls	2	13	2b	220	1	220	220	603.6	560	43.6	1.614814815	0
18awls	2	14	2b	368	2	197	368	1091.2	1061	30.2	1.118518519	1
18awls	2	15	2b	292	1	292	292	824.7	796	28.7	1.062962963	0
18awls	2	16	2b	264	1	264	264	808.1	732	76.1	2.818518519	0
18awls	2	17	2b	239	1	239	239	741	682	59	2.185185185	0
18awls	2	18	2b	232	1	232	232	871.2	810	61.2	2.266666667	0
18awls	2	19	2b	0	0	0	0	0	0	0	0	0
18awls	2	20	2b	153	1	153	153	556.4	534	22.4	0.82962963	0
18awls	2	21	2b	587	2	252	587	850.5	837	13.5	0.5	1
18awls	2	22	2b	106	1	106	106	930.5	834	96.5	3.574074074	0
18awls	2	23	2b	689	3	210	471	681.5	644	37.5	1.388888889	1
18awls	2	24	2b	445	2	198	198	893.8	846	47.8	1.77037037	0
18awls	2	25	2b	186	1	186	186	876.7	841	35.7	1.322222222	0
18awls	2	26	2b	217	1	217	217	756.8	709	47.8	1.77037037	0
18awls	2	27	2b	351	1	351	351	660.1	591	69.1	2.559259259	0
18awls	2	28	2b	0	0	0	0	0	0	0	0	0
18awls	2	29	2b	305	1	305	305	979.3	920	59.3	2.196296296	0
18awls	2	30	2b	607	2	266	266	589.9	515	74.9	2.774074074	0
18awls	2	31	2b	255	1	255	255	690.8	622	68.8	2.548148148	0
18awls	2	32	2b	0	0	0	0	0	0	0	0	0
18awls	2	53	1a	0	0	0	0	0	0	0	0	0
18awls	2	54	1a	879	3	223	879	420.1	412	8.1	0.3	1
18awls	2	55	1a	0	0	0	0	0	0	0	0	0
18awls	2	56	1a	278	1	278	278	768.8	716	52.8	1.955555556	0
18awls	2	57	1a	0	0	0	0	0	0	0	0	0
18awls	2	58	1a	519	2	261	519	458.1	451	7.1	0.262962963	1
18awls	2	59	1a	727	2	359	359	698.3	690	8.3	0.307407407	0
18awls	2	60	1a	272	2	131	272	453.1	420	33.1	1.225925926	1
18awls	2	61	1a	743	3	134	134	555.8	545	10.8	0.4	0
18awls	2	62	1a	772	3	340	772	691.2	690	1.2	0.044444444	1
18awls	2	63	1a	0	0	0	0	0	0	0	0	0
18awls	2	64	1a	333	2	164	333	750.4	748	2.4	0.088888889	1
18awls	2	65	1a	247	1	247	247	456.8	412	44.8	1.659259259	0
18awls	2	66	1a	422	2	210	210	599.4	591	8.4	0.311111111	0
18awls	2	67	1a	433	2	170	433	518.4	493	25.4	0.940740741	1
18awls	2	68	1a	299	1	299	299	654.5	628	26.5	0.981481481	0
18awls	2	69	1a	879	2	521	521	734.5	713	21.5	0.796296296	0
18awls	2	70	1a	1197	4	406	860	411.6	385	26.6	0.985185185	1
18awls	2	71	1a	516	2	259	516	682	667	15	0.555555556	1
18awls	2	72	1a	617	3	167	167	447.3	440	7.3	0.27037037	0
26sldj	2	13	2b	144	1	144	144	584.6	560	24.6	0.911111111	0
26sldj	2	14	2b	250	1	250	250	1127.6	1061	66.6	2.466666667	0
26sldj	2	15	2b	268	2	167	268	868.3	796	72.3	2.677777778	1
26sldj	2	16	2b	318	1	318	318	777.5	732	45.5	1.685185185	0
26sldj	2	17	2b	201	1	201	201	706.4	682	24.4	0.903703704	0
26sldj	2	18	2b	313	2	172	313	831.7	810	21.7	0.803703704	1
26sldj	2	19	2b	372	2	222	222	625.2	616	9.2	0.340740741	0
26sldj	2	20	2b	133	1	133	133	613.1	534	79.1	2.92962963	0
26sldj	2	21	2b	539	3	242	242	910	837	73	2.703703704	0
26sldj	2	22	2b	434	2	184	184	859.4	834	25.4	0.940740741	0
26sldj	2	23	2b	339	2	250	339	725.8	644	81.8	3.02962963	1
26sldj	2	24	2b	249	1	249	249	909.8	846	63.8	2.362962963	0
26sldj	2	25	2b	224	1	224	224	884.9	841	43.9	1.625925926	0
26sldj	2	26	2b	245	1	245	245	814.9	709	105.9	3.922222222	0
26sldj	2	27	2b	426	2	170	426	599.1	591	8.1	0.3	1
26sldj	2	28	2b	305	2	207	305	924.1	862	62.1	2.3	1
26sldj	2	29	2b	243	1	243	243	985.8	920	65.8	2.437037037	0
26sldj	2	30	2b	603	3	140	140	539.5	515	24.5	0.907407407	0
26sldj	2	31	2b	141	1	141	141	646.5	622	24.5	0.907407407	0
26sldj	2	32	2b	402	2	217	402	627.4	618	9.4	0.348148148	1
26sldj	2	53	1a	430	2	255	430	591.1	581	10.1	0.374074074	1
26sldj	2	54	1a	405	2	225	405	468	412	56	2.074074074	1
26sldj	2	55	1a	220	1	220	220	863.5	841	22.5	0.833333333	0
26sldj	2	56	1a	703	2	377	703	723.1	716	7.1	0.262962963	1
26sldj	2	57	1a	700	3	254	488	732.2	714	18.2	0.674074074	1
26sldj	2	58	1a	353	2	215	353	460.6	451	9.6	0.355555556	1
26sldj	2	59	1a	449	2	178	178	741.5	690	51.5	1.907407407	0
26sldj	2	60	1a	366	2	149	366	452.5	420	32.5	1.203703704	1
26sldj	2	61	1a	406	2	221	221	546.8	545	1.8	0.066666667	0
26sldj	2	62	1a	357	2	153	153	762.5	690	72.5	2.685185185	0
26sldj	2	63	1a	425	2	172	425	524.5	510	14.5	0.537037037	1
26sldj	2	64	1a	171	1	171	171	834.6	748	86.6	3.207407407	0
26sldj	2	65	1a	139	1	139	139	442.3	412	30.3	1.122222222	0
26sldj	2	66	1a	142	1	142	142	678.9	591	87.9	3.255555556	0
26sldj	2	67	1a	487	2	178	487	510.2	493	17.2	0.637037037	1
26sldj	2	68	1a	534	3	172	534	630.1	628	2.1	0.077777778	1
26sldj	2	69	1a	362	2	127	362	728.9	713	15.9	0.588888889	1
26sldj	2	70	1a	596	3	142	142	392.4	385	7.4	0.274074074	0
26sldj	2	71	1a	164	1	164	164	748.1	667	81.1	3.003703704	0
26sldj	2	72	1a	294	1	294	294	495.5	440	55.5	2.055555556	0
38bmsj	2	13	2b	0	0	0	0	0	0	0	0	0
38bmsj	2	14	2b	0	0	0	0	0	0	0	0	0
38bmsj	2	15	2b	380	2	157	157	840.7	796	44.7	1.655555556	0
38bmsj	2	16	2b	922	3	417	609	754.6	732	22.6	0.837037037	1
38bmsj	2	17	2b	689	2	453	689	703.8	682	21.8	0.807407407	1
38bmsj	2	18	2b	500	1	500	500	858.9	810	48.9	1.811111111	0
38bmsj	2	19	2b	569	1	569	569	642	616	26	0.962962963	0
38bmsj	2	20	2b	481	1	481	481	566.6	534	32.6	1.207407407	0
38bmsj	2	21	2b	548	2	164	548	846.9	837	9.9	0.366666667	1
38bmsj	2	22	2b	506	1	506	506	908	834	74	2.740740741	0
38bmsj	2	23	2b	342	1	342	342	682	644	38	1.407407407	0
38bmsj	2	24	2b	539	2	291	291	876.4	846	30.4	1.125925926	0
38bmsj	2	25	2b	266	1	266	266	887.1	841	46.1	1.707407407	0
38bmsj	2	26	2b	0	0	0	0	0	0	0	0	0
38bmsj	2	27	2b	760	2	529	760	604.8	591	13.8	0.511111111	1
38bmsj	2	28	2b	769	4	129	418	919.5	862	57.5	2.12962963	1
38bmsj	2	29	2b	343	1	343	343	973.5	920	53.5	1.981481481	0
38bmsj	2	30	2b	1221	5	169	446	551	515	36	1.333333333	1
38bmsj	2	31	2b	296	1	296	296	679.6	622	57.6	2.133333333	0
38bmsj	2	32	2b	651	1	651	651	656.9	618	38.9	1.440740741	0
38bmsj	2	53	1a	459	2	228	459	611.1	581	30.1	1.114814815	1
38bmsj	2	54	1a	1031	2	606	1031	420	412	8	0.296296296	1
38bmsj	2	55	1a	523	2	219	523	849.8	841	8.8	0.325925926	1
38bmsj	2	56	1a	375	1	375	375	769.4	716	53.4	1.977777778	0
38bmsj	2	57	1a	2255	5	733	733	802.1	714	88.1	3.262962963	0
38bmsj	2	58	1a	914	2	584	584	494.6	451	43.6	1.614814815	0
38bmsj	2	59	1a	475	1	475	475	756.7	690	66.7	2.47037037	0
38bmsj	2	60	1a	880	2	374	880	460.9	420	40.9	1.514814815	1
38bmsj	2	61	1a	512	2	221	512	574.8	545	29.8	1.103703704	1
38bmsj	2	62	1a	280	1	280	280	701.8	690	11.8	0.437037037	0
38bmsj	2	63	1a	418	1	418	418	572	510	62	2.296296296	0
38bmsj	2	64	1a	321	1	321	321	856.5	748	108.5	4.018518519	0
38bmsj	2	65	1a	300	1	300	300	509.4	412	97.4	3.607407407	0
38bmsj	2	66	1a	376	1	376	376	603.7	591	12.7	0.47037037	0
38bmsj	2	67	1a	740	3	233	495	494.9	493	1.9	0.07037037	1
38bmsj	2	68	1a	1563	4	462	1563	644.8	628	16.8	0.622222222	1
38bmsj	2	69	1a	372	1	372	372	798.5	713	85.5	3.166666667	0
38bmsj	2	70	1a	1157	4	305	305	432.2	385	47.2	1.748148148	0
38bmsj	2	71	1a	368	1	368	368	763	667	96	3.555555556	0
38bmsj	2	72	1a	819	4	187	668	442.5	440	2.5	0.092592593	1
42crzhm	2	13	2b	509	2	128	128	596.7	560	36.7	1.359259259	0
42crzhm	2	14	2b	718	3	261	261	1111	1061	50	1.851851852	0
42crzhm	2	15	2b	729	3	272	272	868.6	796	72.6	2.688888889	0
42crzhm	2	16	2b	775	3	306	306	828	732	96	3.555555556	0
42crzhm	2	17	2b	513	3	128	128	701.6	682	19.6	0.725925926	0
42crzhm	2	18	2b	584	2	244	584	838.6	810	28.6	1.059259259	1
42crzhm	2	19	2b	220	1	220	220	659.6	616	43.6	1.614814815	0
42crzhm	2	20	2b	657	2	407	407	580.9	534	46.9	1.737037037	0
42crzhm	2	21	2b	135	1	135	135	868.4	837	31.4	1.162962963	0
42crzhm	2	22	2b	455	2	251	251	867	834	33	1.222222222	0
42crzhm	2	23	2b	244	1	244	244	662.2	644	18.2	0.674074074	0
42crzhm	2	24	2b	253	1	253	253	936.6	846	90.6	3.355555556	0
42crzhm	2	25	2b	422	1	422	422	909.4	841	68.4	2.533333333	0
42crzhm	2	26	2b	381	1	381	381	735	709	26	0.962962963	0
42crzhm	2	27	2b	275	1	275	275	655.3	591	64.3	2.381481481	0
42crzhm	2	28	2b	447	1	447	447	904.1	862	42.1	1.559259259	0
42crzhm	2	29	2b	180	1	180	180	985.5	920	65.5	2.425925926	0
42crzhm	2	30	2b	906	3	489	489	564.7	515	49.7	1.840740741	0
42crzhm	2	31	2b	189	1	189	189	671.2	622	49.2	1.822222222	0
42crzhm	2	32	2b	791	3	241	241	653.7	618	35.7	1.322222222	0
42crzhm	2	53	1a	739	2	401	401	672.2	581	91.2	3.377777778	0
42crzhm	2	54	1a	934	3	193	663	452.2	412	40.2	1.488888889	1
42crzhm	2	55	1a	247	1	247	247	868.6	841	27.6	1.022222222	0
42crzhm	2	56	1a	274	1	274	274	777.1	716	61.1	2.262962963	0
42crzhm	2	57	1a	258	1	258	258	783.7	714	69.7	2.581481481	0
42crzhm	2	58	1a	230	1	230	230	499.9	451	48.9	1.811111111	0
42crzhm	2	59	1a	803	2	542	542	756	690	66	2.444444444	0
42crzhm	2	60	1a	210	1	210	210	478.1	420	58.1	2.151851852	0
42crzhm	2	61	1a	880	3	249	249	599.6	545	54.6	2.022222222	0
42crzhm	2	62	1a	437	2	298	298	743.1	690	53.1	1.966666667	0
42crzhm	2	63	1a	503	3	164	332	514.1	510	4.1	0.151851852	1
42crzhm	2	64	1a	252	1	252	252	828.6	748	80.6	2.985185185	0
42crzhm	2	65	1a	367	2	245	245	423.1	412	11.1	0.411111111	0
42crzhm	2	66	1a	263	1	263	263	681.5	591	90.5	3.351851852	0
42crzhm	2	67	1a	436	2	135	436	497.4	493	4.4	0.162962963	1
42crzhm	2	68	1a	578	3	233	461	683.2	628	55.2	2.044444444	1
42crzhm	2	69	1a	0	0	0	0	0	0	0	0	0
42crzhm	2	70	1a	1183	5	242	242	445.4	385	60.4	2.237037037	0
42crzhm	2	71	1a	209	1	209	209	766	667	99	3.666666667	0
42crzhm	2	72	1a	354	1	354	354	497.1	440	57.1	2.114814815	0
46bslm	2	13	2b	816	3	264	586	576.3	560	16.3	0.603703704	1
46bslm	2	14	2b	488	3	233	233	1148.9	1061	87.9	3.255555556	0
46bslm	2	15	2b	1311	7	172	311	858	796	62	2.296296296	1
46bslm	2	16	2b	699	3	131	131	743.3	732	11.3	0.418518519	0
46bslm	2	17	2b	477	2	318	477	691.8	682	9.8	0.362962963	1
46bslm	2	18	2b	655	3	283	460	839.8	810	29.8	1.103703704	1
46bslm	2	19	2b	1012	5	137	602	661.2	616	45.2	1.674074074	1
46bslm	2	20	2b	407	1	407	407	561.8	534	27.8	1.02962963	0
46bslm	2	21	2b	743	3	338	485	874.7	837	37.7	1.396296296	1
46bslm	2	22	2b	174	1	174	174	848.4	834	14.4	0.533333333	0
46bslm	2	23	2b	139	1	139	139	708.8	644	64.8	2.4	0
46bslm	2	24	2b	434	2	164	434	897.4	846	51.4	1.903703704	1
46bslm	2	25	2b	357	2	175	357	913.6	841	72.6	2.688888889	1
46bslm	2	26	2b	692	3	161	161	753.3	709	44.3	1.640740741	0
46bslm	2	27	2b	552	3	224	367	623.4	591	32.4	1.2	1
46bslm	2	28	2b	525	3	226	525	893.4	862	31.4	1.162962963	1
46bslm	2	29	2b	782	3	145	782	970.8	920	50.8	1.881481481	1
46bslm	2	30	2b	661	2	498	498	559.8	515	44.8	1.659259259	0
46bslm	2	31	2b	877	5	240	362	666.5	622	44.5	1.648148148	1
46bslm	2	32	2b	493	2	259	493	619	618	1	0.037037037	1
46bslm	2	53	1a	930	5	180	180	588.3	581	7.3	0.27037037	0
46bslm	2	54	1a	1037	4	198	1037	465.6	412	53.6	1.985185185	1
46bslm	2	55	1a	1181	3	821	1181	851.5	841	10.5	0.388888889	1
46bslm	2	56	1a	540	3	111	111	745.5	716	29.5	1.092592593	0
46bslm	2	57	1a	288	1	288	288	791.9	714	77.9	2.885185185	0
46bslm	2	58	1a	752	3	175	752	473.4	451	22.4	0.82962963	1
46bslm	2	59	1a	562	3	279	279	703	690	13	0.481481481	0
46bslm	2	60	1a	935	5	174	935	420.9	420	0.9	0.033333333	1
46bslm	2	61	1a	434	3	126	434	549.7	545	4.7	0.174074074	1
46bslm	2	62	1a	803	4	168	292	690	690	0	0	1
46bslm	2	63	1a	0	0	0	0	0	0	0	0	0
46bslm	2	64	1a	207	1	207	207	805.9	748	57.9	2.144444444	0
46bslm	2	65	1a	1381	8	118	379	416.3	412	4.3	0.159259259	1
46bslm	2	66	1a	138	1	138	138	659.4	591	68.4	2.533333333	0
46bslm	2	67	1a	395	2	151	151	557.4	493	64.4	2.385185185	0
46bslm	2	68	1a	1343	6	244	1097	655.9	628	27.9	1.033333333	1
46bslm	2	69	1a	643	3	324	519	793	713	80	2.962962963	1
46bslm	2	70	1a	757	4	229	332	452.8	385	67.8	2.511111111	1
46bslm	2	71	1a	1102	3	580	934	764	667	97	3.592592593	1
46bslm	2	72	1a	494	3	137	494	472.3	440	32.3	1.196296296	1
54bb	2	13	2b	847	3	239	239	587.8	560	27.8	1.02962963	0
54bb	2	14	2b	484	2	202	484	1084.6	1061	23.6	0.874074074	1
54bb	2	15	2b	224	1	224	224	819.3	796	23.3	0.862962963	0
54bb	2	16	2b	437	2	251	437	779.3	732	47.3	1.751851852	1
54bb	2	17	2b	421	2	216	421	694.6	682	12.6	0.466666667	1
54bb	2	18	2b	408	2	225	408	839.1	810	29.1	1.077777778	1
54bb	2	19	2b	407	2	219	407	654.9	616	38.9	1.440740741	1
54bb	2	20	2b	384	2	279	384	553.9	534	19.9	0.737037037	1
54bb	2	21	2b	778	3	362	778	863.5	837	26.5	0.981481481	1
54bb	2	22	2b	339	2	172	172	837.9	834	3.9	0.144444444	0
54bb	2	23	2b	192	1	192	192	698.2	644	54.2	2.007407407	0
54bb	2	24	2b	172	1	172	172	914.7	846	68.7	2.544444444	0
54bb	2	25	2b	228	1	228	228	862.5	841	21.5	0.796296296	0
54bb	2	26	2b	383	2	233	383	742.9	709	33.9	1.255555556	1
54bb	2	27	2b	0	0	0	0	0	0	0	0	0
54bb	2	28	2b	383	2	210	383	899.7	862	37.7	1.396296296	1
54bb	2	29	2b	419	1	419	419	990.8	920	70.8	2.622222222	0
54bb	2	30	2b	373	2	212	373	563.4	515	48.4	1.792592593	1
54bb	2	31	2b	316	2	174	316	656.7	622	34.7	1.285185185	1
54bb	2	32	2b	748	3	282	748	667.4	618	49.4	1.82962963	1
54bb	2	53	1a	423	2	219	423	611.9	581	30.9	1.144444444	1
54bb	2	54	1a	594	2	207	594	415.9	412	3.9	0.144444444	1
54bb	2	55	1a	433	2	229	433	852.4	841	11.4	0.422222222	1
54bb	2	56	1a	274	1	274	274	788.8	716	72.8	2.696296296	0
54bb	2	57	1a	386	1	386	386	765.9	714	51.9	1.922222222	0
54bb	2	58	1a	647	2	277	647	475	451	24	0.888888889	1
54bb	2	59	1a	341	2	227	227	725.5	690	35.5	1.314814815	0
54bb	2	60	1a	987	3	231	833	454.4	420	34.4	1.274074074	1
54bb	2	61	1a	1591	6	222	1591	568.7	545	23.7	0.877777778	1
54bb	2	62	1a	628	3	231	231	692.7	690	2.7	0.1	0
54bb	2	63	1a	938	4	226	735	543.4	510	33.4	1.237037037	1
54bb	2	64	1a	386	2	242	386	782.3	748	34.3	1.27037037	1
54bb	2	65	1a	1081	4	291	291	455.1	412	43.1	1.596296296	0
54bb	2	66	1a	365	2	214	365	628.8	591	37.8	1.4	1
54bb	2	67	1a	486	2	226	486	508.4	493	15.4	0.57037037	1
54bb	2	68	1a	512	2	213	512	636.4	628	8.4	0.311111111	1
54bb	2	69	1a	1449	6	317	684	756.6	713	43.6	1.614814815	1
54bb	2	70	1a	985	4	147	147	389	385	4	0.148148148	0
54bb	2	71	1a	429	2	168	429	668	667	1	0.037037037	1
54bb	2	72	1a	834	4	172	834	481.5	440	41.5	1.537037037	1
66nmcm	2	13	2b	909	4	281	492	561.6	560	1.6	0.059259259	1
66nmcm	2	14	2b	411	1	411	411	1093.7	1061	32.7	1.211111111	0
66nmcm	2	15	2b	284	1	284	284	850.4	796	54.4	2.014814815	0
66nmcm	2	16	2b	689	2	292	292	817.3	732	85.3	3.159259259	0
66nmcm	2	17	2b	511	1	511	511	763.1	682	81.1	3.003703704	0
66nmcm	2	18	2b	740	2	466	466	850.4	810	40.4	1.496296296	0
66nmcm	2	19	2b	1513	4	656	810	709	616	93	3.444444444	1
66nmcm	2	20	2b	402	2	172	402	590.4	534	56.4	2.088888889	1
66nmcm	2	21	2b	533	2	150	533	855.8	837	18.8	0.696296296	1
66nmcm	2	22	2b	540	2	267	267	868.2	834	34.2	1.266666667	0
66nmcm	2	23	2b	533	2	388	388	699.8	644	55.8	2.066666667	0
66nmcm	2	24	2b	1110	3	570	960	930.7	846	84.7	3.137037037	1
66nmcm	2	25	2b	163	1	163	163	917.9	841	76.9	2.848148148	0
66nmcm	2	26	2b	358	1	358	358	787.3	709	78.3	2.9	0
66nmcm	2	27	2b	802	2	245	245	663	591	72	2.666666667	0
66nmcm	2	28	2b	212	1	212	212	902.9	862	40.9	1.514814815	0
66nmcm	2	29	2b	1075	3	586	778	963.7	920	43.7	1.618518519	1
66nmcm	2	30	2b	874	3	242	601	521.9	515	6.9	0.255555556	1
66nmcm	2	31	2b	851	4	210	210	624	622	2	0.074074074	0
66nmcm	2	32	2b	0	0	0	0	0	0	0	0	0
66nmcm	2	53	1a	814	4	243	243	651.2	581	70.2	2.6	0
66nmcm	2	54	1a	1785	7	386	386	413.9	412	1.9	0.07037037	0
66nmcm	2	55	1a	109	1	109	109	896.4	841	55.4	2.051851852	0
66nmcm	2	56	1a	618	2	246	246	766.5	716	50.5	1.87037037	0
66nmcm	2	57	1a	797	2	182	797	732.6	714	18.6	0.688888889	1
66nmcm	2	58	1a	1117	4	526	916	491.3	451	40.3	1.492592593	1
66nmcm	2	59	1a	457	2	207	457	712.1	690	22.1	0.818518519	1
66nmcm	2	60	1a	653	3	156	156	429.6	420	9.6	0.355555556	0
66nmcm	2	61	1a	750	3	346	479	596.3	545	51.3	1.9	1
66nmcm	2	62	1a	105	1	105	105	725.4	690	35.4	1.311111111	0
66nmcm	2	63	1a	646	2	195	195	567.4	510	57.4	2.125925926	0
66nmcm	2	64	1a	243	1	243	243	811.2	748	63.2	2.340740741	0
66nmcm	2	65	1a	0	0	0	0	0	0	0	0	0
66nmcm	2	66	1a	259	1	259	259	669.7	591	78.7	2.914814815	0
66nmcm	2	67	1a	929	4	314	488	502.7	493	9.7	0.359259259	1
66nmcm	2	68	1a	174	1	174	174	712.7	628	84.7	3.137037037	0
66nmcm	2	69	1a	514	2	231	514	738.2	713	25.2	0.933333333	1
66nmcm	2	70	1a	1030	4	310	707	452	385	67	2.481481481	1
66nmcm	2	71	1a	243	1	243	243	770	667	103	3.814814815	0
66nmcm	2	72	1a	785	2	328	328	512.2	440	72.2	2.674074074	0
70djczh	2	13	2b	300	1	300	300	611.6	560	51.6	1.911111111	0
70djczh	2	14	2b	1691	5	456	1691	1099.9	1061	38.9	1.440740741	1
70djczh	2	15	2b	466	2	293	466	836.4	796	40.4	1.496296296	1
70djczh	2	16	2b	247	1	247	247	792.1	732	60.1	2.225925926	0
70djczh	2	17	2b	445	1	445	445	738.2	682	56.2	2.081481481	0
70djczh	2	18	2b	230	1	230	230	845	810	35	1.296296296	0
70djczh	2	19	2b	252	1	252	252	684.8	616	68.8	2.548148148	0
70djczh	2	20	2b	492	3	218	492	541.7	534	7.7	0.285185185	1
70djczh	2	21	2b	444	2	266	444	868.9	837	31.9	1.181481481	1
70djczh	2	22	2b	305	1	305	305	857.8	834	23.8	0.881481481	0
70djczh	2	23	2b	949	4	358	496	668.5	644	24.5	0.907407407	1
70djczh	2	24	2b	285	1	285	285	884.8	846	38.8	1.437037037	0
70djczh	2	25	2b	270	1	270	270	886.7	841	45.7	1.692592593	0
70djczh	2	26	2b	1263	5	448	888	735.4	709	26.4	0.977777778	1
70djczh	2	27	2b	425	2	194	425	607	591	16	0.592592593	1
70djczh	2	28	2b	801	4	177	177	910.2	862	48.2	1.785185185	0
70djczh	2	29	2b	335	1	335	335	943.1	920	23.1	0.855555556	0
70djczh	2	30	2b	1410	6	339	339	518	515	3	0.111111111	0
70djczh	2	31	2b	251	1	251	251	666.5	622	44.5	1.648148148	0
70djczh	2	32	2b	186	1	186	186	702.6	618	84.6	3.133333333	0
70djczh	2	53	1a	496	2	268	268	605.1	581	24.1	0.892592593	0
70djczh	2	54	1a	831	3	177	282	430	412	18	0.666666667	1
70djczh	2	55	1a	249	1	249	249	892	841	51	1.888888889	0
70djczh	2	56	1a	587	1	587	587	722.4	716	6.4	0.237037037	0
70djczh	2	57	1a	363	1	363	363	789.3	714	75.3	2.788888889	0
70djczh	2	58	1a	0	0	0	0	0	0	0	0	0
70djczh	2	59	1a	868	3	294	589	711.6	690	21.6	0.8	1
70djczh	2	60	1a	191	1	191	191	471.3	420	51.3	1.9	0
70djczh	2	61	1a	283	1	283	283	604.2	545	59.2	2.192592593	0
70djczh	2	62	1a	972	3	318	640	699.3	690	9.3	0.344444444	1
70djczh	2	63	1a	349	1	349	349	584.6	510	74.6	2.762962963	0
70djczh	2	64	1a	503	1	503	503	754.4	748	6.4	0.237037037	0
70djczh	2	65	1a	475	2	248	475	415.9	412	3.9	0.144444444	1
70djczh	2	66	1a	266	1	266	266	595.5	591	4.5	0.166666667	0
70djczh	2	67	1a	160	1	160	160	534.6	493	41.6	1.540740741	0
70djczh	2	68	1a	344	1	344	344	635.1	628	7.1	0.262962963	0
70djczh	2	69	1a	212	1	212	212	774.3	713	61.3	2.27037037	0
70djczh	2	70	1a	908	3	288	550	500.9	385	115.9	4.292592593	1
70djczh	2	71	1a	195	1	195	195	771.3	667	104.3	3.862962963	0
70djczh	2	72	1a	413	2	170	413	448.7	440	8.7	0.322222222	1
74dzbs	2	13	2b	395	1	395	395	631.8	560	71.8	2.659259259	0
74dzbs	2	14	2b	290	1	290	290	1139.2	1061	78.2	2.896296296	0
74dzbs	2	15	2b	339	1	339	339	891.3	796	95.3	3.52962963	0
74dzbs	2	16	2b	274	1	274	274	817.3	732	85.3	3.159259259	0
74dzbs	2	17	2b	255	1	255	255	759.8	682	77.8	2.881481481	0
74dzbs	2	18	2b	0	0	0	0	0	0	0	0	0
74dzbs	2	19	2b	276	1	276	276	686.1	616	70.1	2.596296296	0
74dzbs	2	20	2b	165	1	165	165	615.1	534	81.1	3.003703704	0
74dzbs	2	21	2b	217	1	217	217	920.1	837	83.1	3.077777778	0
74dzbs	2	22	2b	185	1	185	185	850.7	834	16.7	0.618518519	0
74dzbs	2	23	2b	232	1	232	232	688.7	644	44.7	1.655555556	0
74dzbs	2	24	2b	198	1	198	198	919	846	73	2.703703704	0
74dzbs	2	25	2b	0	0	0	0	0	0	0	0	0
74dzbs	2	26	2b	305	1	305	305	784.1	709	75.1	2.781481481	0
74dzbs	2	27	2b	363	2	161	363	694.4	591	103.4	3.82962963	1
74dzbs	2	28	2b	369	2	148	369	881	862	19	0.703703704	1
74dzbs	2	29	2b	161	1	161	161	962.6	920	42.6	1.577777778	0
74dzbs	2	30	2b	489	2	180	180	581.3	515	66.3	2.455555556	0
74dzbs	2	31	2b	291	2	155	291	633.1	622	11.1	0.411111111	1
74dzbs	2	32	2b	173	1	173	173	676.2	618	58.2	2.155555556	0
74dzbs	2	53	1a	160	1	160	160	624.6	581	43.6	1.614814815	0
74dzbs	2	54	1a	550	3	214	550	450.9	412	38.9	1.440740741	1
74dzbs	2	55	1a	192	1	192	192	926.8	841	85.8	3.177777778	0
74dzbs	2	56	1a	161	1	161	161	768.2	716	52.2	1.933333333	0
74dzbs	2	57	1a	246	1	246	246	791.5	714	77.5	2.87037037	0
74dzbs	2	58	1a	363	2	166	363	475.4	451	24.4	0.903703704	1
74dzbs	2	59	1a	698	2	347	347	777.5	690	87.5	3.240740741	0
74dzbs	2	60	1a	538	3	206	206	484	420	64	2.37037037	0
74dzbs	2	61	1a	880	4	317	470	549.4	545	4.4	0.162962963	1
74dzbs	2	62	1a	250	1	250	250	733.5	690	43.5	1.611111111	0
74dzbs	2	63	1a	182	1	182	182	555.8	510	45.8	1.696296296	0
74dzbs	2	64	1a	197	1	197	197	768	748	20	0.740740741	0
74dzbs	2	65	1a	361	2	170	361	452.4	412	40.4	1.496296296	1
74dzbs	2	66	1a	363	2	214	214	593.6	591	2.6	0.096296296	0
74dzbs	2	67	1a	82	1	82	82	567.6	493	74.6	2.762962963	0
74dzbs	2	68	1a	279	1	279	279	683.1	628	55.1	2.040740741	0
74dzbs	2	69	1a	730	2	171	171	757.9	713	44.9	1.662962963	0
74dzbs	2	70	1a	745	4	227	745	434.2	385	49.2	1.822222222	1
74dzbs	2	71	1a	256	1	256	256	683.7	667	16.7	0.618518519	0
74dzbs	2	72	1a	404	1	404	404	486.6	440	46.6	1.725925926	0
78gsdz	2	13	2b	281	1	281	281	613.9	560	53.9	1.996296296	0
78gsdz	2	14	2b	145	1	145	145	1109.1	1061	48.1	1.781481481	0
78gsdz	2	15	2b	780	4	177	177	868.1	796	72.1	2.67037037	0
78gsdz	2	16	2b	278	1	278	278	761.3	732	29.3	1.085185185	0
78gsdz	2	17	2b	187	1	187	187	709	682	27	1	0
78gsdz	2	18	2b	438	2	220	438	826.4	810	16.4	0.607407407	1
78gsdz	2	19	2b	227	1	227	227	690.8	616	74.8	2.77037037	0
78gsdz	2	20	2b	346	2	207	346	543.1	534	9.1	0.337037037	1
78gsdz	2	21	2b	227	1	227	227	886.8	837	49.8	1.844444444	0
78gsdz	2	22	2b	373	2	203	373	839.1	834	5.1	0.188888889	1
78gsdz	2	23	2b	179	1	179	179	722.7	644	78.7	2.914814815	0
78gsdz	2	24	2b	274	1	274	274	923.8	846	77.8	2.881481481	0
78gsdz	2	25	2b	116	1	116	116	853.2	841	12.2	0.451851852	0
78gsdz	2	26	2b	244	1	244	244	740.3	709	31.3	1.159259259	0
78gsdz	2	27	2b	400	3	130	400	632.6	591	41.6	1.540740741	1
78gsdz	2	28	2b	348	2	188	348	920.6	862	58.6	2.17037037	1
78gsdz	2	29	2b	227	1	227	227	992.9	920	72.9	2.7	0
78gsdz	2	30	2b	156	1	156	156	605.6	515	90.6	3.355555556	0
78gsdz	2	31	2b	440	2	204	204	667.2	622	45.2	1.674074074	0
78gsdz	2	32	2b	416	2	200	416	639.2	618	21.2	0.785185185	1
78gsdz	2	53	1a	401	2	200	401	607.4	581	26.4	0.977777778	1
78gsdz	2	54	1a	330	2	150	330	450.1	412	38.1	1.411111111	1
78gsdz	2	55	1a	173	1	173	173	898.9	841	57.9	2.144444444	0
78gsdz	2	56	1a	428	2	263	428	746.6	716	30.6	1.133333333	1
78gsdz	2	57	1a	480	3	128	480	717.2	714	3.2	0.118518519	1
78gsdz	2	58	1a	391	2	166	391	480.2	451	29.2	1.081481481	1
78gsdz	2	59	1a	1118	4	294	570	721.4	690	31.4	1.162962963	1
78gsdz	2	60	1a	144	1	144	144	495.6	420	75.6	2.8	0
78gsdz	2	61	1a	504	3	211	364	557.2	545	12.2	0.451851852	1
78gsdz	2	62	1a	174	1	174	174	759.6	690	69.6	2.577777778	0
78gsdz	2	63	1a	535	3	212	535	522.2	510	12.2	0.451851852	1
78gsdz	2	64	1a	348	2	144	348	764.4	748	16.4	0.607407407	1
78gsdz	2	65	1a	107	1	107	107	474.4	412	62.4	2.311111111	0
78gsdz	2	66	1a	247	1	247	247	617.1	591	26.1	0.966666667	0
78gsdz	2	67	1a	292	2	121	292	537	493	44	1.62962963	1
78gsdz	2	68	1a	101	1	101	101	705.6	628	77.6	2.874074074	0
78gsdz	2	69	1a	312	2	105	312	739.2	713	26.2	0.97037037	1
78gsdz	2	70	1a	677	3	318	318	385.9	385	0.9	0.033333333	0
78gsdz	2	71	1a	546	2	321	546	690.4	667	23.4	0.866666667	1
78gsdz	2	72	1a	213	1	213	213	520.5	440	80.5	2.981481481	0
855lbql	2	13	2b	233	1	233	233	595.2	560	35.2	1.303703704	0
855lbql	2	14	2b	1104	2	522	522	1142.6	1061	81.6	3.022222222	0
855lbql	2	15	2b	110	1	110	110	907.2	796	111.2	4.118518519	0
855lbql	2	16	2b	239	1	239	239	732	732	0	0	0
855lbql	2	17	2b	946	4	181	493	742.5	682	60.5	2.240740741	1
855lbql	2	18	2b	388	1	388	388	888.5	810	78.5	2.907407407	0
855lbql	2	19	2b	738	3	302	454	639.9	616	23.9	0.885185185	1
855lbql	2	20	2b	497	2	314	314	594.5	534	60.5	2.240740741	0
855lbql	2	21	2b	0	0	0	0	0	0	0	0	0
855lbql	2	22	2b	280	1	280	280	888.5	834	54.5	2.018518519	0
855lbql	2	23	2b	633	2	396	396	721	644	77	2.851851852	0
855lbql	2	24	2b	271	1	271	271	920.1	846	74.1	2.744444444	0
855lbql	2	25	2b	281	1	281	281	927.8	841	86.8	3.214814815	0
855lbql	2	26	2b	401	2	287	287	774.2	709	65.2	2.414814815	0
855lbql	2	27	2b	219	2	132	132	694.2	591	103.2	3.822222222	0
855lbql	2	28	2b	289	1	289	289	967.9	862	105.9	3.922222222	0
855lbql	2	29	2b	296	1	296	296	1002.9	920	82.9	3.07037037	0
855lbql	2	30	2b	1501	4	135	1098	542.6	515	27.6	1.022222222	1
855lbql	2	31	2b	734	3	186	186	698.8	622	76.8	2.844444444	0
855lbql	2	32	2b	410	2	227	410	638.7	618	20.7	0.766666667	1
855lbql	2	53	1a	206	1	206	206	608.4	581	27.4	1.014814815	0
855lbql	2	54	1a	621	2	333	621	429.4	412	17.4	0.644444444	1
855lbql	2	55	1a	191	1	191	191	856.2	841	15.2	0.562962963	0
855lbql	2	56	1a	239	1	239	239	764.8	716	48.8	1.807407407	0
855lbql	2	57	1a	294	1	294	294	762.5	714	48.5	1.796296296	0
855lbql	2	58	1a	470	1	470	470	526.9	451	75.9	2.811111111	0
855lbql	2	59	1a	319	1	319	319	755	690	65	2.407407407	0
855lbql	2	60	1a	885	3	157	157	451.3	420	31.3	1.159259259	0
855lbql	2	61	1a	441	2	300	441	589.7	545	44.7	1.655555556	1
855lbql	2	62	1a	863	3	325	547	710.4	690	20.4	0.755555556	1
855lbql	2	63	1a	878	4	228	228	548.8	510	38.8	1.437037037	0
855lbql	2	64	1a	479	2	301	301	796.7	748	48.7	1.803703704	0
855lbql	2	65	1a	185	1	185	185	466	412	54	2	0
855lbql	2	66	1a	332	2	106	106	599.2	591	8.2	0.303703704	0
855lbql	2	67	1a	588	2	266	588	534.8	493	41.8	1.548148148	1
855lbql	2	68	1a	525	3	121	525	658.6	628	30.6	1.133333333	1
855lbql	2	69	1a	528	2	134	528	716.1	713	3.1	0.114814815	1
855lbql	2	70	1a	622	3	210	210	430.4	385	45.4	1.681481481	0
855lbql	2	71	1a	542	3	168	542	685.4	667	18.4	0.681481481	1
855lbql	2	72	1a	530	3	142	530	483	440	43	1.592592593	1
86zxyq	2	13	2b	296	1	296	296	576.5	560	16.5	0.611111111	0
86zxyq	2	14	2b	463	2	295	463	1106.3	1061	45.3	1.677777778	1
86zxyq	2	15	2b	1206	5	213	1206	843.7	796	47.7	1.766666667	1
86zxyq	2	16	2b	337	1	337	337	833.4	732	101.4	3.755555556	0
86zxyq	2	17	2b	182	1	182	182	713.4	682	31.4	1.162962963	0
86zxyq	2	18	2b	238	1	238	238	830.9	810	20.9	0.774074074	0
86zxyq	2	19	2b	603	2	314	603	632.4	616	16.4	0.607407407	1
86zxyq	2	20	2b	188	1	188	188	553.5	534	19.5	0.722222222	0
86zxyq	2	21	2b	254	1	254	254	894.7	837	57.7	2.137037037	0
86zxyq	2	22	2b	560	3	200	366	843.2	834	9.2	0.340740741	1
86zxyq	2	23	2b	267	1	267	267	674.8	644	30.8	1.140740741	0
86zxyq	2	24	2b	211	1	211	211	907.6	846	61.6	2.281481481	0
86zxyq	2	25	2b	236	1	236	236	930.8	841	89.8	3.325925926	0
86zxyq	2	26	2b	698	3	202	419	741.2	709	32.2	1.192592593	1
86zxyq	2	27	2b	389	1	389	389	643.1	591	52.1	1.92962963	0
86zxyq	2	28	2b	455	2	282	455	914.9	862	52.9	1.959259259	1
86zxyq	2	29	2b	323	1	323	323	986.6	920	66.6	2.466666667	0
86zxyq	2	30	2b	416	2	160	160	531.3	515	16.3	0.603703704	0
86zxyq	2	31	2b	199	1	199	199	656	622	34	1.259259259	0
86zxyq	2	32	2b	163	1	163	163	711.2	618	93.2	3.451851852	0
86zxyq	2	53	1a	443	2	200	443	614.1	581	33.1	1.225925926	1
86zxyq	2	54	1a	1079	5	289	949	425.1	412	13.1	0.485185185	1
86zxyq	2	55	1a	258	1	258	258	884	841	43	1.592592593	0
86zxyq	2	56	1a	226	1	226	226	818.2	716	102.2	3.785185185	0
86zxyq	2	57	1a	550	2	207	550	714.1	714	0.1	0.003703704	1
86zxyq	2	58	1a	426	2	180	426	455.1	451	4.1	0.151851852	1
86zxyq	2	59	1a	612	2	427	612	757.2	690	67.2	2.488888889	1
86zxyq	2	60	1a	371	1	371	371	492.6	420	72.6	2.688888889	0
86zxyq	2	61	1a	327	1	327	327	643.2	545	98.2	3.637037037	0
86zxyq	2	62	1a	378	2	191	378	701.6	690	11.6	0.42962963	1
86zxyq	2	63	1a	368	2	198	368	516.2	510	6.2	0.22962963	1
86zxyq	2	64	1a	440	2	243	440	774.1	748	26.1	0.966666667	1
86zxyq	2	65	1a	487	2	250	487	412.2	412	0.2	0.007407407	1
86zxyq	2	66	1a	0	0	0	0	0	0	0	0	0
86zxyq	2	67	1a	221	1	221	221	528.8	493	35.8	1.325925926	0
86zxyq	2	68	1a	667	2	217	667	628.9	628	0.9	0.033333333	1
86zxyq	2	69	1a	0	0	0	0	0	0	0	0	0
86zxyq	2	70	1a	1035	4	449	1035	404.1	385	19.1	0.707407407	1
86zxyq	2	71	1a	178	1	178	178	718.6	667	51.6	1.911111111	0
86zxyq	2	72	1a	227	1	227	227	510.3	440	70.3	2.603703704	0
87qzh	2	13	2b	274	1	274	274	666.9	560	106.9	3.959259259	0
87qzh	2	14	2b	442	2	241	442	1067.1	1061	6.1	0.225925926	1
87qzh	2	15	2b	556	1	556	556	889	796	93	3.444444444	0
87qzh	2	16	2b	318	1	318	318	756.8	732	24.8	0.918518519	0
87qzh	2	17	2b	696	3	204	510	721.5	682	39.5	1.462962963	1
87qzh	2	18	2b	269	1	269	269	814.2	810	4.2	0.155555556	0
87qzh	2	19	2b	303	1	303	303	683.1	616	67.1	2.485185185	0
87qzh	2	20	2b	374	1	374	374	581.1	534	47.1	1.744444444	0
87qzh	2	21	2b	262	1	262	262	850.9	837	13.9	0.514814815	0
87qzh	2	22	2b	0	0	0	0	0	0	0	0	0
87qzh	2	23	2b	258	1	258	258	672.4	644	28.4	1.051851852	0
87qzh	2	24	2b	243	1	243	243	871.1	846	25.1	0.92962963	0
87qzh	2	25	2b	274	1	274	274	885.7	841	44.7	1.655555556	0
87qzh	2	26	2b	320	1	320	320	784.6	702	82.6	3.059259259	0
87qzh	2	27	2b	360	1	360	360	643.5	591	52.5	1.944444444	0
87qzh	2	28	2b	268	1	268	268	899.5	862	37.5	1.388888889	0
87qzh	2	29	2b	378	1	378	378	976.6	920	56.6	2.096296296	0
87qzh	2	30	2b	537	1	537	537	565.7	515	50.7	1.877777778	0
87qzh	2	31	2b	334	1	334	334	636.5	622	14.5	0.537037037	0
87qzh	2	32	2b	652	2	335	652	620.5	618	2.5	0.092592593	1
87qzh	2	53	1a	515	2	365	365	672.8	581	91.8	3.4	0
87qzh	2	54	1a	694	2	425	694	440	412	28	1.037037037	1
87qzh	2	55	1a	419	1	419	419	879.8	841	38.8	1.437037037	0
87qzh	2	56	1a	281	1	281	281	751.8	716	35.8	1.325925926	0
87qzh	2	57	1a	534	2	263	263	762.8	714	48.8	1.807407407	0
87qzh	2	58	1a	227	1	227	227	551	451	100	3.703703704	0
87qzh	2	59	1a	573	2	333	333	726.2	690	36.2	1.340740741	0
87qzh	2	60	1a	372	2	269	372	488.1	420	68.1	2.522222222	1
87qzh	2	61	1a	522	2	340	522	626.9	545	81.9	3.033333333	1
87qzh	2	62	1a	495	2	323	495	697.2	690	7.2	0.266666667	1
87qzh	2	63	1a	328	1	328	328	524.5	510	14.5	0.537037037	0
87qzh	2	64	1a	358	1	358	358	797	748	49	1.814814815	0
87qzh	2	65	1a	171	1	171	171	499.2	412	87.2	3.22962963	0
87qzh	2	66	1a	280	1	280	280	618.3	591	27.3	1.011111111	0
87qzh	2	67	1a	585	2	264	585	506.2	493	13.2	0.488888889	1
87qzh	2	68	1a	394	2	216	394	644.8	628	16.8	0.622222222	1
87qzh	2	69	1a	640	2	265	265	715.8	713	2.8	0.103703704	0
87qzh	2	70	1a	313	1	313	313	414.8	385	29.8	1.103703704	0
87qzh	2	71	1a	617	2	263	617	696.1	667	29.1	1.077777778	1
87qzh	2	72	1a	697	2	378	697	519.7	440	79.7	2.951851852	1
88crqx	2	13	2b	266	1	266	266	594.1	560	34.1	1.262962963	0
88crqx	2	14	2b	290	1	290	290	1104.2	1061	43.2	1.6	0
88crqx	2	15	2b	251	1	251	251	850.5	796	54.5	2.018518519	0
88crqx	2	16	2b	312	1	312	312	787.5	732	55.5	2.055555556	0
88crqx	2	17	2b	472	2	239	472	694.5	682	12.5	0.462962963	1
88crqx	2	18	2b	327	1	327	327	879.5	810	69.5	2.574074074	0
88crqx	2	19	2b	546	2	187	546	625.3	616	9.3	0.344444444	1
88crqx	2	20	2b	549	3	233	549	603.1	534	69.1	2.559259259	1
88crqx	2	21	2b	345	1	345	345	899	837	62	2.296296296	0
88crqx	2	22	2b	373	1	373	373	889.2	834	55.2	2.044444444	0
88crqx	2	23	2b	495	2	295	495	671.4	644	27.4	1.014814815	1
88crqx	2	24	2b	424	1	424	424	901.3	846	55.3	2.048148148	0
88crqx	2	25	2b	264	1	264	264	918.2	841	77.2	2.859259259	0
88crqx	2	26	2b	277	1	277	277	769.3	709	60.3	2.233333333	0
88crqx	2	27	2b	434	1	434	434	631.6	591	40.6	1.503703704	0
88crqx	2	28	2b	545	2	159	159	879.2	862	17.2	0.637037037	0
88crqx	2	29	2b	207	1	207	207	991	920	71	2.62962963	0
88crqx	2	30	2b	230	1	230	230	575.1	515	60.1	2.225925926	0
88crqx	2	31	2b	240	1	240	240	674.9	622	52.9	1.959259259	0
88crqx	2	32	2b	481	2	303	481	639.6	618	21.6	0.8	1
88crqx	2	53	1a	162	1	162	162	628.5	581	47.5	1.759259259	0
88crqx	2	54	1a	681	2	325	681	459.8	412	47.8	1.77037037	1
88crqx	2	55	1a	386	1	386	386	876.6	841	35.6	1.318518519	0
88crqx	2	56	1a	637	2	264	637	730.2	716	14.2	0.525925926	1
88crqx	2	57	1a	1053	2	478	1053	749.4	714	35.4	1.311111111	1
88crqx	2	58	1a	677	2	448	677	482.9	451	31.9	1.181481481	1
88crqx	2	59	1a	320	1	320	320	740	690	50	1.851851852	0
88crqx	2	60	1a	789	3	251	789	438.8	420	18.8	0.696296296	1
88crqx	2	61	1a	213	1	213	213	606.3	545	61.3	2.27037037	0
88crqx	2	62	1a	345	1	345	345	721.8	690	31.8	1.177777778	0
88crqx	2	63	1a	684	2	339	684	537.4	510	27.4	1.014814815	1
88crqx	2	64	1a	405	1	405	405	833.1	748	85.1	3.151851852	0
88crqx	2	65	1a	227	1	227	227	469.1	412	57.1	2.114814815	0
88crqx	2	66	1a	406	2	246	406	595.3	591	4.3	0.159259259	1
88crqx	2	67	1a	259	1	259	259	498.6	493	5.6	0.207407407	0
88crqx	2	68	1a	640	2	348	640	630.3	628	2.3	0.085185185	1
88crqx	2	69	1a	295	1	295	295	761.1	713	48.1	1.781481481	0
88crqx	2	70	1a	239	1	239	239	456.9	385	71.9	2.662962963	0
88crqx	2	71	1a	275	1	275	275	723.6	667	56.6	2.096296296	0
88crqx	2	72	1a	322	1	322	322	496.7	440	56.7	2.1	0
89bsjb	2	13	2b	277	2	109	277	588.9	560	28.9	1.07037037	1
89bsjb	2	14	2b	563	2	335	335	1107.5	1061	46.5	1.722222222	0
89bsjb	2	15	2b	0	0	0	0	0	0	0	0	0
89bsjb	2	16	2b	516	2	355	355	774.7	732	42.7	1.581481481	0
89bsjb	2	17	2b	206	1	206	206	756.7	682	74.7	2.766666667	0
89bsjb	2	18	2b	165	1	165	165	839	810	29	1.074074074	0
89bsjb	2	19	2b	233	1	233	233	658.8	616	42.8	1.585185185	0
89bsjb	2	20	2b	252	2	151	151	583.3	534	49.3	1.825925926	0
89bsjb	2	21	2b	922	4	174	174	890.3	837	53.3	1.974074074	0
89bsjb	2	22	2b	192	1	192	192	878	834	44	1.62962963	0
89bsjb	2	23	2b	1310	4	329	329	692.4	644	48.4	1.792592593	0
89bsjb	2	24	2b	355	2	151	151	943.7	846	97.7	3.618518519	0
89bsjb	2	25	2b	402	2	170	170	843.8	841	2.8	0.103703704	0
89bsjb	2	26	2b	288	2	120	288	720	709	11	0.407407407	1
89bsjb	2	27	2b	805	3	407	407	619.3	591	28.3	1.048148148	0
89bsjb	2	28	2b	0	0	0	0	0	0	0	0	0
89bsjb	2	29	2b	206	1	206	206	997.7	920	77.7	2.877777778	0
89bsjb	2	30	2b	744	3	181	181	587.4	515	72.4	2.681481481	0
89bsjb	2	31	2b	687	3	144	144	731.9	622	109.9	4.07037037	0
89bsjb	2	32	2b	0	0	0	0	0	0	0	0	0
89bsjb	2	53	1a	511	2	307	511	603.6	581	22.6	0.837037037	1
89bsjb	2	54	1a	170	1	170	170	455.5	412	43.5	1.611111111	0
89bsjb	2	55	1a	166	1	166	166	931.3	841	90.3	3.344444444	0
89bsjb	2	56	1a	514	2	337	337	748.7	716	32.7	1.211111111	0
89bsjb	2	57	1a	300	1	300	300	767	714	53	1.962962963	0
89bsjb	2	58	1a	163	1	163	163	522.1	451	71.1	2.633333333	0
89bsjb	2	59	1a	244	1	244	244	747.8	690	57.8	2.140740741	0
89bsjb	2	60	1a	143	1	143	143	431.6	420	11.6	0.42962963	0
89bsjb	2	61	1a	627	3	134	409	553.6	545	8.6	0.318518519	1
89bsjb	2	62	1a	305	2	200	200	716.5	690	26.5	0.981481481	0
89bsjb	2	63	1a	837	3	208	208	564.7	510	54.7	2.025925926	0
89bsjb	2	64	1a	526	2	279	526	773.7	748	25.7	0.951851852	1
89bsjb	2	65	1a	1470	7	218	218	434.5	412	22.5	0.833333333	0
89bsjb	2	66	1a	672	3	314	314	620.4	591	29.4	1.088888889	0
89bsjb	2	67	1a	297	2	99	297	510.7	493	17.7	0.655555556	1
89bsjb	2	68	1a	284	1	284	284	715.6	628	87.6	3.244444444	0
89bsjb	2	69	1a	691	3	155	317	744.2	713	31.2	1.155555556	1
89bsjb	2	70	1a	174	1	174	174	418	385	33	1.222222222	0
89bsjb	2	71	1a	328	2	176	328	668.3	667	1.3	0.048148148	1
89bsjb	2	72	1a	208	2	89	89	513.2	440	73.2	2.711111111	0
90zhmszh	2	13	2b	252	1	252	252	567.5	560	7.5	0.277777778	0
90zhmszh	2	14	2b	429	2	204	429	1129.3	1061	68.3	2.52962963	1
90zhmszh	2	15	2b	712	3	291	291	837.7	796	41.7	1.544444444	0
90zhmszh	2	16	2b	320	1	320	320	792	732	60	2.222222222	0
90zhmszh	2	17	2b	156	1	156	156	710.1	682	28.1	1.040740741	0
90zhmszh	2	18	2b	382	2	141	382	823.4	810	13.4	0.496296296	1
90zhmszh	2	19	2b	494	2	335	494	654.1	616	38.1	1.411111111	1
90zhmszh	2	20	2b	474	3	249	249	558.3	534	24.3	0.9	0
90zhmszh	2	21	2b	364	2	125	125	858.5	837	21.5	0.796296296	0
90zhmszh	2	22	2b	210	1	210	210	913.6	834	79.6	2.948148148	0
90zhmszh	2	23	2b	686	4	210	357	671.3	644	27.3	1.011111111	1
90zhmszh	2	24	2b	390	2	144	390	852.5	846	6.5	0.240740741	1
90zhmszh	2	25	2b	293	1	293	293	921.9	841	80.9	2.996296296	0
90zhmszh	2	26	2b	284	1	284	284	716.7	709	7.7	0.285185185	0
90zhmszh	2	27	2b	899	5	152	298	610.6	591	19.6	0.725925926	1
90zhmszh	2	28	2b	717	3	223	717	865.8	862	3.8	0.140740741	1
90zhmszh	2	29	2b	535	3	270	270	975.4	920	55.4	2.051851852	0
90zhmszh	2	30	2b	699	3	278	278	538.7	515	23.7	0.877777778	0
90zhmszh	2	31	2b	305	1	305	305	661.7	622	39.7	1.47037037	0
90zhmszh	2	32	2b	382	2	224	382	632.1	618	14.1	0.522222222	1
90zhmszh	2	53	1a	221	1	221	221	629.4	581	48.4	1.792592593	0
90zhmszh	2	54	1a	790	3	261	564	459.7	412	47.7	1.766666667	1
90zhmszh	2	55	1a	0	0	0	0	0	0	0	0	0
90zhmszh	2	56	1a	465	2	249	465	727.6	716	11.6	0.42962963	1
90zhmszh	2	57	1a	307	1	307	307	765.6	714	51.6	1.911111111	0
90zhmszh	2	58	1a	1011	4	300	1011	496	451	45	1.666666667	1
90zhmszh	2	59	1a	575	2	310	310	751	690	61	2.259259259	0
90zhmszh	2	60	1a	460	2	248	460	446.2	420	26.2	0.97037037	1
90zhmszh	2	61	1a	546	3	180	546	576.6	545	31.6	1.17037037	1
90zhmszh	2	62	1a	450	2	321	450	726.9	690	36.9	1.366666667	1
90zhmszh	2	63	1a	538	2	266	538	510.4	510	0.4	0.014814815	1
90zhmszh	2	64	1a	455	2	251	455	759	748	11	0.407407407	1
90zhmszh	2	65	1a	208	1	208	208	476.2	412	64.2	2.377777778	0
90zhmszh	2	66	1a	233	1	233	233	615.9	591	24.9	0.922222222	0
90zhmszh	2	67	1a	462	2	226	462	530.6	493	37.6	1.392592593	1
90zhmszh	2	68	1a	681	2	536	536	639.6	628	11.6	0.42962963	0
90zhmszh	2	69	1a	852	3	271	516	723.7	713	10.7	0.396296296	1
90zhmszh	2	70	1a	733	3	281	624	392.9	385	7.9	0.292592593	1
90zhmszh	2	71	1a	879	4	283	497	669.5	667	2.5	0.092592593	1
90zhmszh	2	72	1a	575	2	273	575	444.6	440	4.6	0.17037037	1
92cryz	2	13	2b	567	2	370	567	585.8	560	25.8	0.955555556	1
92cryz	2	14	2b	399	2	196	399	1099.4	1061	38.4	1.422222222	1
92cryz	2	15	2b	305	1	305	305	844	796	48	1.777777778	0
92cryz	2	16	2b	1465	5	320	1465	759.8	732	27.8	1.02962963	1
92cryz	2	17	2b	226	1	226	226	729.8	682	47.8	1.77037037	0
92cryz	2	18	2b	169	1	169	169	880.3	810	70.3	2.603703704	0
92cryz	2	19	2b	423	2	225	225	640.3	616	24.3	0.9	0
92cryz	2	20	2b	353	2	214	353	549.2	534	15.2	0.562962963	1
92cryz	2	21	2b	287	2	131	287	846.2	837	9.2	0.340740741	1
92cryz	2	22	2b	220	1	220	220	897.8	834	63.8	2.362962963	0
92cryz	2	23	2b	441	2	238	441	677.7	644	33.7	1.248148148	1
92cryz	2	24	2b	184	1	184	184	886.9	846	40.9	1.514814815	0
92cryz	2	25	2b	269	1	269	269	896.2	841	55.2	2.044444444	0
92cryz	2	26	2b	974	4	203	974	763.8	709	54.8	2.02962963	1
92cryz	2	27	2b	974	5	204	622	628.9	591	37.9	1.403703704	1
92cryz	2	28	2b	498	2	184	498	912.5	862	50.5	1.87037037	1
92cryz	2	29	2b	467	2	248	467	991.5	920	71.5	2.648148148	1
92cryz	2	30	2b	658	3	287	455	570.4	515	55.4	2.051851852	1
92cryz	2	31	2b	346	2	165	346	648	622	26	0.962962963	1
92cryz	2	32	2b	625	2	297	625	655.8	618	37.8	1.4	1
92cryz	2	53	1a	327	2	174	327	638.5	581	57.5	2.12962963	1
92cryz	2	54	1a	1734	5	360	360	413	412	1	0.037037037	0
92cryz	2	55	1a	314	1	314	314	891.7	841	50.7	1.877777778	0
92cryz	2	56	1a	251	1	251	251	769.7	716	53.7	1.988888889	0
92cryz	2	57	1a	776	3	303	525	758.1	714	44.1	1.633333333	1
92cryz	2	58	1a	468	2	139	468	483.3	451	32.3	1.196296296	1
92cryz	2	59	1a	557	2	301	557	736.2	690	46.2	1.711111111	1
92cryz	2	60	1a	388	2	159	388	445.7	420	25.7	0.951851852	1
92cryz	2	61	1a	584	4	172	437	576	545	31	1.148148148	1
92cryz	2	62	1a	581	3	92	581	751.1	690	61.1	2.262962963	1
92cryz	2	63	1a	472	2	221	472	556	510	46	1.703703704	1
92cryz	2	64	1a	476	3	196	476	765.8	748	17.8	0.659259259	1
92cryz	2	65	1a	488	2	289	488	462	412	50	1.851851852	1
92cryz	2	66	1a	224	1	224	224	642.4	591	51.4	1.903703704	0
92cryz	2	67	1a	389	2	253	389	548.2	493	55.2	2.044444444	1
92cryz	2	68	1a	666	3	318	666	629.8	628	1.8	0.066666667	1
92cryz	2	69	1a	864	3	364	364	757.4	713	44.4	1.644444444	0
92cryz	2	70	1a	936	5	183	183	396.4	385	11.4	0.422222222	0
92cryz	2	71	1a	338	2	221	338	672.8	667	5.8	0.214814815	1
92cryz	2	72	1a	904	4	240	904	446.4	440	6.4	0.237037037	1
93qbzhx	2	13	2b	299	1	299	299	615.9	560	55.9	2.07037037	0
93qbzhx	2	14	2b	209	1	209	209	1123.4	1061	62.4	2.311111111	0
93qbzhx	2	15	2b	288	1	288	288	862.8	796	66.8	2.474074074	0
93qbzhx	2	16	2b	355	1	355	355	802	732	70	2.592592593	0
93qbzhx	2	17	2b	0	0	0	0	0	0	0	0	0
93qbzhx	2	18	2b	465	2	245	465	839.2	810	29.2	1.081481481	1
93qbzhx	2	19	2b	266	1	266	266	678	616	62	2.296296296	0
93qbzhx	2	20	2b	506	3	210	343	546.3	534	12.3	0.455555556	1
93qbzhx	2	21	2b	305	1	305	305	867.7	837	30.7	1.137037037	0
93qbzhx	2	22	2b	365	2	163	365	835.9	834	1.9	0.07037037	1
93qbzhx	2	23	2b	204	1	204	204	710.6	644	66.6	2.466666667	0
93qbzhx	2	24	2b	425	2	252	425	878.9	846	32.9	1.218518519	1
93qbzhx	2	25	2b	438	2	189	438	944.2	841	103.2	3.822222222	1
93qbzhx	2	26	2b	227	1	227	227	743.7	709	34.7	1.285185185	0
93qbzhx	2	27	2b	235	1	235	235	638.2	591	47.2	1.748148148	0
93qbzhx	2	28	2b	759	3	149	419	891.5	862	29.5	1.092592593	1
93qbzhx	2	29	2b	443	2	190	443	944.3	920	24.3	0.9	1
93qbzhx	2	30	2b	663	2	419	419	582.6	515	67.6	2.503703704	0
93qbzhx	2	31	2b	235	1	235	235	655.9	622	33.9	1.255555556	0
93qbzhx	2	32	2b	189	1	189	189	686.2	618	68.2	2.525925926	0
93qbzhx	2	53	1a	783	2	317	317	621	581	40	1.481481481	0
93qbzhx	2	54	1a	781	3	498	781	448.2	412	36.2	1.340740741	1
93qbzhx	2	55	1a	502	2	242	502	869.2	841	28.2	1.044444444	1
93qbzhx	2	56	1a	293	1	293	293	741.5	716	25.5	0.944444444	0
93qbzhx	2	57	1a	516	2	264	516	771.8	714	57.8	2.140740741	1
93qbzhx	2	58	1a	396	1	396	396	501.4	451	50.4	1.866666667	0
93qbzhx	2	59	1a	975	4	189	189	749.8	690	59.8	2.214814815	0
93qbzhx	2	60	1a	470	2	257	470	446.6	420	26.6	0.985185185	1
93qbzhx	2	61	1a	695	3	264	426	563.9	545	18.9	0.7	1
93qbzhx	2	62	1a	234	1	234	234	749.3	690	59.3	2.196296296	0
93qbzhx	2	63	1a	939	4	256	256	532.9	510	22.9	0.848148148	0
93qbzhx	2	64	1a	348	1	348	348	793.9	748	45.9	1.7	0
93qbzhx	2	65	1a	611	2	225	225	459.7	412	47.7	1.766666667	0
93qbzhx	2	66	1a	228	1	228	228	634.2	591	43.2	1.6	0
93qbzhx	2	67	1a	260	1	260	260	544.1	493	51.1	1.892592593	0
93qbzhx	2	68	1a	347	1	347	347	676.8	628	48.8	1.807407407	0
93qbzhx	2	69	1a	218	1	218	218	771	713	58	2.148148148	0
93qbzhx	2	70	1a	412	2	222	412	405.1	385	20.1	0.744444444	1
93qbzhx	2	71	1a	589	2	216	589	698.4	667	31.4	1.162962963	1
93qbzhx	2	72	1a	419	3	149	321	466.3	440	26.3	0.974074074	1
07gscm	3	53	2b	209	1	209	209	658.2	615	43.2	1.6	0
07gscm	3	54	2b	226	1	226	226	471.1	427	44.1	1.633333333	0
07gscm	3	55	2b	165	1	165	165	996.2	913	83.2	3.081481481	0
07gscm	3	56	2b	346	2	153	346	770.5	764	6.5	0.240740741	1
07gscm	3	57	2b	233	1	233	233	858.9	781	77.9	2.885185185	0
07gscm	3	58	2b	405	3	164	295	486.9	479	7.9	0.292592593	1
07gscm	3	59	2b	1049	5	157	509	767.1	753	14.1	0.522222222	1
07gscm	3	60	2b	126	1	126	126	517.2	454	63.2	2.340740741	0
07gscm	3	61	2b	96	1	96	96	674.4	594	80.4	2.977777778	0
07gscm	3	62	2b	183	1	183	183	799	753	46	1.703703704	0
07gscm	3	63	2b	434	2	143	434	597.3	540	57.3	2.122222222	1
07gscm	3	64	2b	362	2	236	362	829.7	812	17.7	0.655555556	1
07gscm	3	65	2b	178	1	178	178	466.9	425	41.9	1.551851852	0
07gscm	3	66	2b	425	2	284	284	681.9	639	42.9	1.588888889	0
07gscm	3	67	2b	0	0	0	0	0	0	0	0	0
07gscm	3	68	2b	226	1	226	226	734.2	678	56.2	2.081481481	0
07gscm	3	69	2b	285	1	285	285	851.9	775	76.9	2.848148148	0
07gscm	3	70	2b	272	2	191	272	459.7	402	57.7	2.137037037	1
07gscm	3	71	2b	319	2	184	319	749.7	729	20.7	0.766666667	1
07gscm	3	72	2b	186	1	186	186	498.2	450	48.2	1.785185185	0
07gscm	3	73	1a	422	1	422	422	775.9	720	55.9	2.07037037	0
07gscm	3	74	1a	784	5	370	459	422	386	36	1.333333333	1
07gscm	3	75	1a	686	3	185	686	541.2	533	8.2	0.303703704	1
07gscm	3	76	1a	224	1	224	224	656.1	601	55.1	2.040740741	0
07gscm	3	77	1a	517	3	183	517	703	685	18	0.666666667	1
07gscm	3	78	1a	557	2	313	557	528	474	54	2	1
07gscm	3	79	1a	335	2	103	335	681.4	676	5.4	0.2	1
07gscm	3	80	1a	832	3	403	832	534.5	470	64.5	2.388888889	1
07gscm	3	81	1a	332	1	332	332	748.7	700	48.7	1.803703704	0
07gscm	3	82	1a	212	1	212	212	986.7	906	80.7	2.988888889	0
07gscm	3	83	1a	273	1	273	273	562.7	510	52.7	1.951851852	0
07gscm	3	84	1a	194	1	194	194	896.7	833	63.7	2.359259259	0
07gscm	3	85	1a	587	3	234	234	628.6	592	36.6	1.355555556	0
07gscm	3	86	1a	257	1	257	257	869.8	819	50.8	1.881481481	0
07gscm	3	87	1a	1084	6	252	388	438.6	421	17.6	0.651851852	1
07gscm	3	88	1a	289	2	160	289	399.8	353	46.8	1.733333333	1
07gscm	3	89	1a	248	1	248	248	684.1	644	40.1	1.485185185	0
07gscm	3	90	1a	237	1	237	237	850.3	811	39.3	1.455555556	0
07gscm	3	91	1a	385	2	221	385	373.3	347	26.3	0.974074074	1
07gscm	3	92	1a	166	1	166	166	845.7	794	51.7	1.914814815	0
19qjzhm	3	53	2b	729	3	286	522	626.5	618	8.5	0.314814815	1
19qjzhm	3	54	2b	325	2	187	187	449.4	429	20.4	0.755555556	0
19qjzhm	3	55	2b	397	2	161	397	963.5	916	47.5	1.759259259	1
19qjzhm	3	56	2b	372	2	230	372	797.9	767	30.9	1.144444444	1
19qjzhm	3	57	2b	488	2	389	488	817.2	783	34.2	1.266666667	1
19qjzhm	3	58	2b	934	5	230	230	489.1	479	10.1	0.374074074	0
19qjzhm	3	59	2b	1132	4	323	1132	814.2	756	58.2	2.155555556	1
19qjzhm	3	60	2b	478	2	217	478	460.4	460	0.4	0.014814815	1
19qjzhm	3	61	2b	572	2	369	572	608.2	596	12.2	0.451851852	1
19qjzhm	3	62	2b	1143	3	387	1143	776.6	753	23.6	0.874074074	1
19qjzhm	3	63	2b	275	2	168	275	561.4	543	18.4	0.681481481	1
19qjzhm	3	64	2b	178	1	178	178	863.9	812	51.9	1.922222222	0
19qjzhm	3	65	2b	347	2	226	347	440.8	429	11.8	0.437037037	1
19qjzhm	3	66	2b	269	1	269	269	697.2	639	58.2	2.155555556	0
19qjzhm	3	67	2b	737	3	321	459	560.5	533	27.5	1.018518519	1
19qjzhm	3	68	2b	592	3	345	592	729	678	51	1.888888889	1
19qjzhm	3	69	2b	0	0	0	0	0	0	0	0	0
19qjzhm	3	70	2b	398	1	398	398	438.9	405	33.9	1.255555556	0
19qjzhm	3	71	2b	670	3	256	670	763.8	729	34.8	1.288888889	1
19qjzhm	3	72	2b	903	3	299	903	515.8	455	60.8	2.251851852	1
19qjzhm	3	73	1a	187	1	187	187	732.5	720	12.5	0.462962963	0
19qjzhm	3	74	1a	687	2	421	421	395.1	386	9.1	0.337037037	0
19qjzhm	3	75	1a	360	1	360	360	598.8	533	65.8	2.437037037	0
19qjzhm	3	76	1a	890	4	150	598	603.4	601	2.4	0.088888889	1
19qjzhm	3	77	1a	981	3	369	981	714	685	29	1.074074074	1
19qjzhm	3	78	1a	258	1	258	258	518.6	474	44.6	1.651851852	0
19qjzhm	3	79	1a	393	2	251	393	677.9	676	1.9	0.07037037	1
19qjzhm	3	80	1a	1467	5	524	886	510.5	470	40.5	1.5	1
19qjzhm	3	81	1a	703	2	316	703	714.7	700	14.7	0.544444444	1
19qjzhm	3	82	1a	368	2	221	368	926	906	20	0.740740741	1
19qjzhm	3	83	1a	633	2	161	633	558.7	510	48.7	1.803703704	1
19qjzhm	3	84	1a	1203	5	268	574	859.3	833	26.3	0.974074074	1
19qjzhm	3	85	1a	353	1	353	353	638.1	592	46.1	1.707407407	0
19qjzhm	3	86	1a	785	2	558	785	843.5	819	24.5	0.907407407	1
19qjzhm	3	87	1a	1762	5	753	753	437.6	421	16.6	0.614814815	0
19qjzhm	3	88	1a	2933	8	210	2192	357.3	350	7.3	0.27037037	1
19qjzhm	3	89	1a	465	2	178	465	656.5	644	12.5	0.462962963	1
19qjzhm	3	90	1a	409	2	202	409	842.3	811	31.3	1.159259259	1
19qjzhm	3	91	1a	652	3	270	484	400.1	347	53.1	1.966666667	1
19qjzhm	3	92	1a	442	2	279	442	814.5	794	20.5	0.759259259	1
27dzyc	3	53	2b	272	1	272	272	719.2	618	101.2	3.748148148	0
27dzyc	3	54	2b	398	2	172	172	492.8	429	63.8	2.362962963	0
27dzyc	3	55	2b	0	0	0	0	0	0	0	0	0
27dzyc	3	56	2b	269	1	269	269	878.8	767	111.8	4.140740741	0
27dzyc	3	57	2b	227	1	227	227	847.9	783	64.9	2.403703704	0
27dzyc	3	58	2b	116	1	116	116	576.4	479	97.4	3.607407407	0
27dzyc	3	59	2b	313	1	313	313	834.5	756	78.5	2.907407407	0
27dzyc	3	60	2b	412	2	273	412	496.6	460	36.6	1.355555556	1
27dzyc	3	61	2b	184	1	184	184	677.9	596	81.9	3.033333333	0
27dzyc	3	62	2b	174	1	174	174	792.8	753	39.8	1.474074074	0
27dzyc	3	63	2b	162	1	162	162	584.5	543	41.5	1.537037037	0
27dzyc	3	64	2b	317	1	317	317	904.7	812	92.7	3.433333333	0
27dzyc	3	65	2b	242	1	242	242	496.1	429	67.1	2.485185185	0
27dzyc	3	66	2b	167	1	167	167	740.4	639	101.4	3.755555556	0
27dzyc	3	67	2b	0	0	0	0	0	0	0	0	0
27dzyc	3	68	2b	0	0	0	0	0	0	0	0	0
27dzyc	3	69	2b	188	1	188	188	848.1	781	67.1	2.485185185	0
27dzyc	3	70	2b	588	2	325	325	489.6	405	84.6	3.133333333	0
27dzyc	3	71	2b	258	2	170	258	778	729	49	1.814814815	1
27dzyc	3	72	2b	545	3	166	545	525.6	455	70.6	2.614814815	1
27dzyc	3	73	1a	680	3	200	200	799	720	79	2.925925926	0
27dzyc	3	74	1a	438	3	147	147	400.5	386	14.5	0.537037037	0
27dzyc	3	75	1a	0	0	0	0	0	0	0	0	0
27dzyc	3	76	1a	607	2	171	607	624.2	601	23.2	0.859259259	1
27dzyc	3	77	1a	263	1	263	263	739.6	685	54.6	2.022222222	0
27dzyc	3	78	1a	332	2	205	332	483.1	474	9.1	0.337037037	1
27dzyc	3	79	1a	90	1	90	90	734.9	676	58.9	2.181481481	0
27dzyc	3	80	1a	379	2	259	379	586.1	470	116.1	4.3	1
27dzyc	3	81	1a	677	3	244	244	818.4	700	118.4	4.385185185	0
27dzyc	3	82	1a	207	1	207	207	1006.5	906	100.5	3.722222222	0
27dzyc	3	83	1a	97	1	97	97	565.9	510	55.9	2.07037037	0
27dzyc	3	84	1a	246	1	246	246	910.9	833	77.9	2.885185185	0
27dzyc	3	85	1a	189	1	189	189	629.7	592	37.7	1.396296296	0
27dzyc	3	86	1a	131	1	131	131	864.2	819	45.2	1.674074074	0
27dzyc	3	87	1a	361	2	180	361	451.2	421	30.2	1.118518519	1
27dzyc	3	88	1a	728	4	96	375	402.3	350	52.3	1.937037037	1
27dzyc	3	89	1a	621	2	354	354	723.3	644	79.3	2.937037037	0
27dzyc	3	90	1a	469	2	242	469	845.4	811	34.4	1.274074074	1
27dzyc	3	91	1a	697	4	141	311	405.8	347	58.8	2.177777778	1
27dzyc	3	92	1a	312	2	178	312	794.9	794	0.9	0.033333333	1
31dznzh	3	53	2b	183	1	183	183	629.5	618	11.5	0.425925926	0
31dznzh	3	54	2b	1450	4	189	1450	432.1	429	3.1	0.114814815	1
31dznzh	3	55	2b	382	2	173	382	957.2	916	41.2	1.525925926	1
31dznzh	3	56	2b	365	1	365	365	868.2	767	101.2	3.748148148	0
31dznzh	3	57	2b	575	2	409	409	868.8	783	85.8	3.177777778	0
31dznzh	3	58	2b	913	2	464	464	485.3	479	6.3	0.233333333	0
31dznzh	3	59	2b	700	3	311	311	809.3	756	53.3	1.974074074	0
31dznzh	3	60	2b	547	2	265	547	486.8	460	26.8	0.992592593	1
31dznzh	3	61	2b	416	2	200	200	597.9	596	1.9	0.07037037	0
31dznzh	3	62	2b	284	1	284	284	818.2	753	65.2	2.414814815	0
31dznzh	3	63	2b	833	4	169	314	625.7	543	82.7	3.062962963	1
31dznzh	3	64	2b	664	3	261	664	898.1	812	86.1	3.188888889	1
31dznzh	3	65	2b	214	1	214	214	502.2	429	73.2	2.711111111	0
31dznzh	3	66	2b	217	1	217	217	731.5	639	92.5	3.425925926	0
31dznzh	3	67	2b	379	2	264	379	604.8	533	71.8	2.659259259	1
31dznzh	3	68	2b	995	3	91	995	691.8	678	13.8	0.511111111	1
31dznzh	3	69	2b	441	2	195	441	811.2	781	30.2	1.118518519	1
31dznzh	3	70	2b	467	2	208	208	465.1	405	60.1	2.225925926	0
31dznzh	3	71	2b	402	2	183	402	808.6	729	79.6	2.948148148	1
31dznzh	3	72	2b	620	3	89	491	494.1	455	39.1	1.448148148	1
31dznzh	3	73	1a	1467	6	170	170	789.8	720	69.8	2.585185185	0
31dznzh	3	74	1a	2364	10	131	131	452.3	386	66.3	2.455555556	0
31dznzh	3	75	1a	2310	9	248	499	561.9	533	28.9	1.07037037	1
31dznzh	3	76	1a	580	2	274	580	628.6	601	27.6	1.022222222	1
31dznzh	3	77	1a	1063	3	335	609	752.1	685	67.1	2.485185185	1
31dznzh	3	78	1a	393	2	223	223	551	474	77	2.851851852	0
31dznzh	3	79	1a	701	2	255	701	692.1	676	16.1	0.596296296	1
31dznzh	3	80	1a	754	2	428	428	540.5	470	70.5	2.611111111	0
31dznzh	3	81	1a	575	2	193	575	707.9	700	7.9	0.292592593	1
31dznzh	3	82	1a	258	1	258	258	942.2	906	36.2	1.340740741	0
31dznzh	3	83	1a	667	3	283	283	560.8	510	50.8	1.881481481	0
31dznzh	3	84	1a	586	2	334	586	844.4	833	11.4	0.422222222	1
31dznzh	3	85	1a	671	1	671	671	632.7	592	40.7	1.507407407	0
31dznzh	3	86	1a	1920	7	196	196	867.9	819	48.9	1.811111111	0
31dznzh	3	87	1a	783	4	226	783	463.2	421	42.2	1.562962963	1
31dznzh	3	88	1a	1041	4	339	339	353.6	350	3.6	0.133333333	0
31dznzh	3	89	1a	1242	5	242	1242	724	644	80	2.962962963	1
31dznzh	3	90	1a	608	2	206	608	857.7	811	46.7	1.72962963	1
31dznzh	3	91	1a	1761	7	294	294	357.9	347	10.9	0.403703704	0
31dznzh	3	92	1a	648	2	268	648	849.8	794	55.8	2.066666667	1
35cwlm	3	53	2b	270	1	270	270	697.4	618	79.4	2.940740741	0
35cwlm	3	54	2b	384	2	214	384	480.9	429	51.9	1.922222222	1
35cwlm	3	55	2b	384	2	122	384	920.4	916	4.4	0.162962963	1
35cwlm	3	56	2b	389	2	134	389	794.6	767	27.6	1.022222222	1
35cwlm	3	57	2b	451	2	167	451	801.6	783	18.6	0.688888889	1
35cwlm	3	58	2b	573	3	247	247	550.9	479	71.9	2.662962963	0
35cwlm	3	59	2b	593	2	173	593	779	756	23	0.851851852	1
35cwlm	3	60	2b	506	2	200	506	463.4	460	3.4	0.125925926	1
35cwlm	3	61	2b	153	1	153	153	672.9	596	76.9	2.848148148	0
35cwlm	3	62	2b	1633	7	164	414	759.5	753	6.5	0.240740741	1
35cwlm	3	63	2b	217	1	217	217	621.1	545	76.1	2.818518519	0
35cwlm	3	64	2b	350	2	187	350	824.9	812	12.9	0.477777778	1
35cwlm	3	65	2b	497	3	173	497	439.4	429	10.4	0.385185185	1
35cwlm	3	66	2b	232	1	232	232	736.7	639	97.7	3.618518519	0
35cwlm	3	67	2b	211	1	211	211	589.2	533	56.2	2.081481481	0
35cwlm	3	68	2b	765	3	270	270	748.1	678	70.1	2.596296296	0
35cwlm	3	69	2b	456	3	171	456	803.8	781	22.8	0.844444444	1
35cwlm	3	70	2b	494	2	388	494	453.2	405	48.2	1.785185185	1
35cwlm	3	71	2b	783	4	183	363	765.6	729	36.6	1.355555556	1
35cwlm	3	72	2b	722	4	243	347	469.1	455	14.1	0.522222222	1
35cwlm	3	73	1a	428	2	217	428	741.7	720	21.7	0.803703704	1
35cwlm	3	74	1a	1705	7	234	234	397.7	386	11.7	0.433333333	0
35cwlm	3	75	1a	425	2	219	219	604.9	533	71.9	2.662962963	0
35cwlm	3	76	1a	486	2	270	486	626.2	601	25.2	0.933333333	1
35cwlm	3	77	1a	267	1	267	267	761	685	76	2.814814815	0
35cwlm	3	78	1a	580	2	202	580	474.7	474	0.7	0.025925926	1
35cwlm	3	79	1a	682	4	85	85	709.5	676	33.5	1.240740741	0
35cwlm	3	80	1a	783	4	176	783	515.3	470	45.3	1.677777778	1
35cwlm	3	81	1a	418	2	269	418	741.4	700	41.4	1.533333333	1
35cwlm	3	82	1a	156	1	156	156	937.9	906	31.9	1.181481481	0
35cwlm	3	83	1a	342	2	111	342	523.1	510	13.1	0.485185185	1
35cwlm	3	84	1a	0	0	0	0	0	0	0	0	0
35cwlm	3	85	1a	348	2	209	209	661.6	592	69.6	2.577777778	0
35cwlm	3	86	1a	388	2	265	388	838.1	819	19.1	0.707407407	1
35cwlm	3	87	1a	572	3	175	572	436.4	421	15.4	0.57037037	1
35cwlm	3	88	1a	829	4	224	426	393.8	350	43.8	1.622222222	1
35cwlm	3	89	1a	0	0	0	0	0	0	0	0	0
35cwlm	3	90	1a	506	2	260	506	857	811	46	1.703703704	1
35cwlm	3	91	1a	0	0	0	0	0	0	0	0	0
35cwlm	3	92	1a	250	1	250	250	860.4	794	66.4	2.459259259	0
39zhmyc	3	53	2b	470	2	318	470	641.3	618	23.3	0.862962963	1
39zhmyc	3	54	2b	632	2	322	632	480.6	429	51.6	1.911111111	1
39zhmyc	3	55	2b	355	2	176	355	967.7	916	51.7	1.914814815	1
39zhmyc	3	56	2b	207	1	207	207	828.7	767	61.7	2.285185185	0
39zhmyc	3	57	2b	672	1	672	672	840.5	783	57.5	2.12962963	0
39zhmyc	3	58	2b	0	0	0	0	0	0	0	0	0
39zhmyc	3	59	2b	702	1	702	702	826.2	756	70.2	2.6	0
39zhmyc	3	60	2b	374	2	203	374	474.7	460	14.7	0.544444444	1
39zhmyc	3	61	2b	401	1	401	401	652.7	596	56.7	2.1	0
39zhmyc	3	62	2b	173	1	173	173	816.6	753	63.6	2.355555556	0
39zhmyc	3	63	2b	324	2	156	324	554.4	543	11.4	0.422222222	1
39zhmyc	3	64	2b	304	1	304	304	882	812	70	2.592592593	0
39zhmyc	3	65	2b	301	1	301	301	485.8	429	56.8	2.103703704	0
39zhmyc	3	66	2b	414	2	216	414	645.4	639	6.4	0.237037037	1
39zhmyc	3	67	2b	205	1	205	205	588.2	533	55.2	2.044444444	0
39zhmyc	3	68	2b	459	1	459	459	716.8	678	38.8	1.437037037	0
39zhmyc	3	69	2b	345	1	345	345	879.2	781	98.2	3.637037037	0
39zhmyc	3	70	2b	569	2	274	274	464.6	405	59.6	2.207407407	0
39zhmyc	3	71	2b	345	2	228	345	740.8	729	11.8	0.437037037	1
39zhmyc	3	72	2b	0	0	0	0	0	0	0	0	0
39zhmyc	3	73	1a	419	2	233	233	778	720	58	2.148148148	0
39zhmyc	3	74	1a	1764	6	326	326	415.7	386	29.7	1.1	0
39zhmyc	3	75	1a	715	3	290	463	566.6	533	33.6	1.244444444	1
39zhmyc	3	76	1a	0	0	0	0	0	0	0	0	0
39zhmyc	3	77	1a	527	2	306	527	741.3	685	56.3	2.085185185	1
39zhmyc	3	78	1a	388	1	388	388	510	474	36	1.333333333	0
39zhmyc	3	79	1a	306	2	160	306	737.3	676	61.3	2.27037037	1
39zhmyc	3	80	1a	1259	5	249	786	512	470	42	1.555555556	1
39zhmyc	3	81	1a	550	2	240	550	713.2	700	13.2	0.488888889	1
39zhmyc	3	82	1a	250	1	250	250	967.4	906	61.4	2.274074074	0
39zhmyc	3	83	1a	550	2	90	550	535.7	510	25.7	0.951851852	1
39zhmyc	3	84	1a	436	2	264	436	868.3	833	35.3	1.307407407	1
39zhmyc	3	85	1a	0	0	0	0	0	0	0	0	0
39zhmyc	3	86	1a	0	0	0	0	0	0	0	0	0
39zhmyc	3	87	1a	1149	6	147	1149	471.1	421	50.1	1.855555556	1
39zhmyc	3	88	1a	1015	3	177	177	362.2	350	12.2	0.451851852	0
39zhmyc	3	89	1a	544	3	171	544	691.8	644	47.8	1.77037037	1
39zhmyc	3	90	1a	0	0	0	0	0	0	0	0	0
39zhmyc	3	91	1a	661	3	182	182	426.6	347	79.6	2.948148148	0
39zhmyc	3	92	1a	961	4	228	531	795.4	794	1.4	0.051851852	1
43djjc	3	53	2b	183	1	183	183	643.1	618	25.1	0.92962963	0
43djjc	3	54	2b	308	1	308	308	465.1	429	36.1	1.337037037	0
43djjc	3	55	2b	294	1	294	294	1027.4	916	111.4	4.125925926	0
43djjc	3	56	2b	166	1	166	166	853.7	767	86.7	3.211111111	0
43djjc	3	57	2b	377	2	231	377	821.1	783	38.1	1.411111111	1
43djjc	3	58	2b	335	1	335	335	560.4	479	81.4	3.014814815	0
43djjc	3	59	2b	304	1	304	304	807	756	51	1.888888889	0
43djjc	3	60	2b	203	1	203	203	516.4	460	56.4	2.088888889	0
43djjc	3	61	2b	353	2	198	353	601.5	596	5.5	0.203703704	1
43djjc	3	62	2b	118	1	118	118	795.6	753	42.6	1.577777778	0
43djjc	3	63	2b	747	3	236	747	582	543	39	1.444444444	1
43djjc	3	64	2b	298	1	298	298	841.2	812	29.2	1.081481481	0
43djjc	3	65	2b	238	2	151	151	527	429	98	3.62962963	0
43djjc	3	66	2b	189	1	189	189	689.3	639	50.3	1.862962963	0
43djjc	3	67	2b	280	1	280	280	561.7	533	28.7	1.062962963	0
43djjc	3	68	2b	442	2	122	442	715.5	678	37.5	1.388888889	1
43djjc	3	69	2b	496	3	172	496	784.2	781	3.2	0.118518519	1
43djjc	3	70	2b	1625	6	247	247	433.4	405	28.4	1.051851852	0
43djjc	3	71	2b	484	2	274	484	747.1	729	18.1	0.67037037	1
43djjc	3	72	2b	382	2	156	382	486.5	455	31.5	1.166666667	1
43djjc	3	73	1a	374	2	187	187	788.3	720	68.3	2.52962963	0
43djjc	3	74	1a	380	2	221	221	445.8	386	59.8	2.214814815	0
43djjc	3	75	1a	930	4	373	676	560.6	533	27.6	1.022222222	1
43djjc	3	76	1a	852	4	322	743	659.3	601	58.3	2.159259259	1
43djjc	3	77	1a	808	3	320	808	685.4	685	0.4	0.014814815	1
43djjc	3	78	1a	676	3	324	526	475.9	474	1.9	0.07037037	1
43djjc	3	79	1a	203	1	203	203	728.9	676	52.9	1.959259259	0
43djjc	3	80	1a	822	3	246	477	525	470	55	2.037037037	1
43djjc	3	81	1a	421	2	125	421	703.1	700	3.1	0.114814815	1
43djjc	3	82	1a	157	1	157	157	977.3	906	71.3	2.640740741	0
43djjc	3	83	1a	187	1	187	187	547.4	510	37.4	1.385185185	0
43djjc	3	84	1a	499	2	170	170	836.5	833	3.5	0.12962963	0
43djjc	3	85	1a	939	4	273	678	652.6	592	60.6	2.244444444	1
43djjc	3	86	1a	571	3	204	204	891.7	819	72.7	2.692592593	0
43djjc	3	87	1a	559	3	176	559	461.1	421	40.1	1.485185185	1
43djjc	3	88	1a	723	2	311	723	366.9	350	16.9	0.625925926	1
43djjc	3	89	1a	1288	6	178	178	658.9	644	14.9	0.551851852	0
43djjc	3	90	1a	0	0	0	0	0	0	0	0	0
43djjc	3	91	1a	1200	6	201	350	376.8	347	29.8	1.103703704	1
43djjc	3	92	1a	197	1	197	197	875.9	794	81.9	3.033333333	0
47zhxdzh	3	53	2b	969	4	165	969	658.2	618	40.2	1.488888889	1
47zhxdzh	3	54	2b	314	1	314	314	496.8	429	67.8	2.511111111	0
47zhxdzh	3	55	2b	234	1	234	234	990.7	916	74.7	2.766666667	0
47zhxdzh	3	56	2b	181	1	181	181	859	767	92	3.407407407	0
47zhxdzh	3	57	2b	753	3	206	753	790.2	783	7.2	0.266666667	1
47zhxdzh	3	58	2b	386	2	212	212	533.4	479	54.4	2.014814815	0
47zhxdzh	3	59	2b	312	1	312	312	851.9	756	95.9	3.551851852	0
47zhxdzh	3	60	2b	242	1	242	242	518	460	58	2.148148148	0
47zhxdzh	3	61	2b	177	1	177	177	638.4	596	42.4	1.57037037	0
47zhxdzh	3	62	2b	0	0	0	0	0	0	0	0	0
47zhxdzh	3	63	2b	468	2	237	237	568.4	543	25.4	0.940740741	0
47zhxdzh	3	64	2b	409	2	244	409	864.7	812	52.7	1.951851852	1
47zhxdzh	3	65	2b	227	1	227	227	499.3	429	70.3	2.603703704	0
47zhxdzh	3	66	2b	249	1	249	249	684.2	639	45.2	1.674074074	0
47zhxdzh	3	67	2b	406	2	244	406	545.1	533	12.1	0.448148148	1
47zhxdzh	3	68	2b	319	1	319	319	718.3	678	40.3	1.492592593	0
47zhxdzh	3	69	2b	496	2	249	496	788.8	781	7.8	0.288888889	1
47zhxdzh	3	70	2b	260	1	260	260	432	405	27	1	0
47zhxdzh	3	71	2b	864	4	238	864	800.7	729	71.7	2.655555556	1
47zhxdzh	3	72	2b	634	3	225	634	458.9	455	3.9	0.144444444	1
47zhxdzh	3	73	1a	934	4	278	278	724.3	720	4.3	0.159259259	0
47zhxdzh	3	74	1a	838	2	504	504	414.5	386	28.5	1.055555556	0
47zhxdzh	3	75	1a	765	3	349	765	583.5	533	50.5	1.87037037	1
47zhxdzh	3	76	1a	624	2	288	624	659.6	601	58.6	2.17037037	1
47zhxdzh	3	77	1a	384	2	184	184	732.7	685	47.7	1.766666667	0
47zhxdzh	3	78	1a	243	1	243	243	497.3	474	23.3	0.862962963	0
47zhxdzh	3	79	1a	435	2	271	435	716	676	40	1.481481481	1
47zhxdzh	3	80	1a	1365	5	135	1092	472.8	470	2.8	0.103703704	1
47zhxdzh	3	81	1a	766	2	504	766	764.1	700	64.1	2.374074074	1
47zhxdzh	3	82	1a	195	1	195	195	991.6	906	85.6	3.17037037	0
47zhxdzh	3	83	1a	396	2	158	396	515	510	5	0.185185185	1
47zhxdzh	3	84	1a	1147	3	311	311	843.4	833	10.4	0.385185185	0
47zhxdzh	3	85	1a	870	3	263	263	643.5	592	51.5	1.907407407	0
47zhxdzh	3	86	1a	195	1	195	195	883.8	819	64.8	2.4	0
47zhxdzh	3	87	1a	1367	7	214	1275	454.2	421	33.2	1.22962963	1
47zhxdzh	3	88	1a	457	2	180	180	381.3	350	31.3	1.159259259	0
47zhxdzh	3	89	1a	698	2	348	698	686.1	644	42.1	1.559259259	1
47zhxdzh	3	90	1a	268	1	268	268	844	811	33	1.222222222	0
47zhxdzh	3	91	1a	707	4	175	286	372.3	347	25.3	0.937037037	1
47zhxdzh	3	92	1a	487	2	239	487	815.2	794	21.2	0.785185185	1
51shdcr	3	53	2b	222	1	222	222	640.1	618	22.1	0.818518519	0
51shdcr	3	54	2b	0	0	0	0	0	0	0	0	0
51shdcr	3	55	2b	217	1	217	217	1000.5	916	84.5	3.12962963	0
51shdcr	3	56	2b	208	1	208	208	811.9	767	44.9	1.662962963	0
51shdcr	3	57	2b	259	1	259	259	860.1	783	77.1	2.855555556	0
51shdcr	3	58	2b	111	1	111	111	502.5	479	23.5	0.87037037	0
51shdcr	3	59	2b	709	2	532	532	795.4	756	39.4	1.459259259	0
51shdcr	3	60	2b	0	0	0	0	0	0	0	0	0
51shdcr	3	61	2b	509	2	193	193	625	596	29	1.074074074	0
51shdcr	3	62	2b	218	1	218	218	787.1	753	34.1	1.262962963	0
51shdcr	3	63	2b	0	0	0	0	0	0	0	0	0
51shdcr	3	64	2b	255	1	255	255	863.4	812	51.4	1.903703704	0
51shdcr	3	65	2b	0	0	0	0	0	0	0	0	0
51shdcr	3	66	2b	188	1	188	188	689.5	639	50.5	1.87037037	0
51shdcr	3	67	2b	259	1	259	259	541.2	533	8.2	0.303703704	0
51shdcr	3	68	2b	251	1	251	251	687.8	678	9.8	0.362962963	0
51shdcr	3	69	2b	97	1	97	97	891.6	781	110.6	4.096296296	0
51shdcr	3	70	2b	600	2	276	276	420.5	405	15.5	0.574074074	0
51shdcr	3	71	2b	141	1	141	141	821	729	92	3.407407407	0
51shdcr	3	72	2b	180	1	180	180	517.5	455	62.5	2.314814815	0
51shdcr	3	73	1a	0	0	0	0	0	0	0	0	0
51shdcr	3	74	1a	300	1	300	300	403.9	386	17.9	0.662962963	0
51shdcr	3	75	1a	488	1	488	488	582.5	533	49.5	1.833333333	0
51shdcr	3	76	1a	0	0	0	0	0	0	0	0	0
51shdcr	3	77	1a	1072	4	378	378	721.9	685	36.9	1.366666667	0
51shdcr	3	78	1a	681	2	398	681	485.9	474	11.9	0.440740741	1
51shdcr	3	79	1a	0	0	0	0	0	0	0	0	0
51shdcr	3	80	1a	1515	5	303	1352	497	470	27	1	1
51shdcr	3	81	1a	306	1	306	306	781.1	700	81.1	3.003703704	0
51shdcr	3	82	1a	147	1	147	147	971.2	906	65.2	2.414814815	0
51shdcr	3	83	1a	262	1	262	262	569	510	59	2.185185185	0
51shdcr	3	84	1a	526	2	325	526	871.6	833	38.6	1.42962963	1
51shdcr	3	85	1a	555	3	212	555	620.4	592	28.4	1.051851852	1
51shdcr	3	86	1a	582	3	236	236	858.3	819	39.3	1.455555556	0
51shdcr	3	87	1a	417	2	271	417	472.2	421	51.2	1.896296296	1
51shdcr	3	88	1a	1359	7	276	545	373.8	350	23.8	0.881481481	1
51shdcr	3	89	1a	505	2	357	505	674.5	644	30.5	1.12962963	1
51shdcr	3	90	1a	161	1	161	161	854.2	811	43.2	1.6	0
51shdcr	3	91	1a	0	0	0	0	0	0	0	0	0
51shdcr	3	92	1a	258	1	258	258	841.3	794	47.3	1.751851852	0
55gy	3	53	2b	715	3	209	209	728.7	618	110.7	4.1	0
55gy	3	54	2b	981	4	221	221	459.7	429	30.7	1.137037037	0
55gy	3	55	2b	864	4	190	190	989.5	916	73.5	2.722222222	0
55gy	3	56	2b	237	1	237	237	808.5	767	41.5	1.537037037	0
55gy	3	57	2b	960	3	283	960	852.6	783	69.6	2.577777778	1
55gy	3	58	2b	584	2	275	275	506.4	479	27.4	1.014814815	0
55gy	3	59	2b	268	1	268	268	827.6	756	71.6	2.651851852	0
55gy	3	60	2b	785	3	335	335	515.5	460	55.5	2.055555556	0
55gy	3	61	2b	654	3	246	426	627.1	596	31.1	1.151851852	1
55gy	3	62	2b	685	4	181	391	812	753	59	2.185185185	1
55gy	3	63	2b	355	1	355	355	594.8	543	51.8	1.918518519	0
55gy	3	64	2b	227	1	227	227	890.2	812	78.2	2.896296296	0
55gy	3	65	2b	148	1	148	148	438.7	429	9.7	0.359259259	0
55gy	3	66	2b	632	3	261	427	673.2	639	34.2	1.266666667	1
55gy	3	67	2b	183	1	183	183	554.6	533	21.6	0.8	0
55gy	3	68	2b	507	2	291	507	705.7	678	27.7	1.025925926	1
55gy	3	69	2b	513	3	183	513	798	781	17	0.62962963	1
55gy	3	70	2b	772	4	178	178	422.9	405	17.9	0.662962963	0
55gy	3	71	2b	1207	5	262	1207	745.5	729	16.5	0.611111111	1
55gy	3	72	2b	427	1	427	427	467.8	455	12.8	0.474074074	0
55gy	3	73	1a	230	1	230	230	755.4	720	35.4	1.311111111	0
55gy	3	74	1a	803	3	114	114	398.5	386	12.5	0.462962963	0
55gy	3	75	1a	1530	5	325	1008	539.3	533	6.3	0.233333333	1
55gy	3	76	1a	617	3	265	617	654.1	601	53.1	1.966666667	1
55gy	3	77	1a	774	2	495	495	734.2	685	49.2	1.822222222	0
55gy	3	78	1a	713	3	202	202	529.6	474	55.6	2.059259259	0
55gy	3	79	1a	499	2	285	499	712.4	676	36.4	1.348148148	1
55gy	3	80	1a	1799	6	295	898	498.8	470	28.8	1.066666667	1
55gy	3	81	1a	260	1	260	260	743.4	700	43.4	1.607407407	0
55gy	3	82	1a	485	2	237	237	959.8	906	53.8	1.992592593	0
55gy	3	83	1a	837	2	329	837	521.1	510	11.1	0.411111111	1
55gy	3	84	1a	716	4	210	210	890.8	833	57.8	2.140740741	0
55gy	3	85	1a	1949	7	318	748	609.3	592	17.3	0.640740741	1
55gy	3	86	1a	431	2	168	431	834.4	819	15.4	0.57037037	1
55gy	3	87	1a	554	2	358	554	432.3	421	11.3	0.418518519	1
55gy	3	88	1a	252	2	106	252	377.6	350	27.6	1.022222222	1
55gy	3	89	1a	848	3	339	339	690	644	46	1.703703704	0
55gy	3	90	1a	585	3	219	585	857.7	811	46.7	1.72962963	1
55gy	3	91	1a	562	3	197	562	375.9	347	28.9	1.07037037	1
55gy	3	92	1a	415	2	177	415	805.5	794	11.5	0.425925926	1
59bsjb	3	53	2b	1062	4	190	330	668	618	50	1.851851852	1
59bsjb	3	54	2b	649	3	274	274	520.1	429	91.1	3.374074074	0
59bsjb	3	55	2b	537	2	276	276	1014.5	916	98.5	3.648148148	0
59bsjb	3	56	2b	326	2	151	326	785.5	767	18.5	0.685185185	1
59bsjb	3	57	2b	888	3	221	221	828.7	783	45.7	1.692592593	0
59bsjb	3	58	2b	248	1	248	248	533.9	479	54.9	2.033333333	0
59bsjb	3	59	2b	953	3	361	361	807.3	756	51.3	1.9	0
59bsjb	3	60	2b	224	1	224	224	521.3	460	61.3	2.27037037	0
59bsjb	3	61	2b	525	3	142	290	628.4	596	32.4	1.2	1
59bsjb	3	62	2b	252	1	252	252	816.4	753	63.4	2.348148148	0
59bsjb	3	63	2b	194	1	194	194	579.4	543	36.4	1.348148148	0
59bsjb	3	64	2b	248	1	248	248	918.9	812	106.9	3.959259259	0
59bsjb	3	65	2b	313	2	147	313	443.9	429	14.9	0.551851852	1
59bsjb	3	66	2b	267	2	115	115	721.4	639	82.4	3.051851852	0
59bsjb	3	67	2b	455	2	208	208	578	533	45	1.666666667	0
59bsjb	3	68	2b	0	0	0	0	0	0	0	0	0
59bsjb	3	69	2b	209	1	209	209	842.4	781	61.4	2.274074074	0
59bsjb	3	70	2b	475	3	82	82	454	405	49	1.814814815	0
59bsjb	3	71	2b	378	2	177	378	758.5	729	29.5	1.092592593	1
59bsjb	3	72	2b	179	1	179	179	467.9	455	12.9	0.477777778	0
59bsjb	3	73	1a	171	1	171	171	790.3	720	70.3	2.603703704	0
59bsjb	3	74	1a	1038	5	139	139	386.7	386	0.7	0.025925926	0
59bsjb	3	75	1a	565	2	246	565	543.8	533	10.8	0.4	1
59bsjb	3	76	1a	948	3	556	948	649.5	601	48.5	1.796296296	1
59bsjb	3	77	1a	482	2	271	482	778.2	685	93.2	3.451851852	1
59bsjb	3	78	1a	166	1	166	166	556.5	474	82.5	3.055555556	0
59bsjb	3	79	1a	192	1	192	192	742.8	676	66.8	2.474074074	0
59bsjb	3	80	1a	558	3	235	357	491	470	21	0.777777778	1
59bsjb	3	81	1a	215	1	215	215	750.4	700	50.4	1.866666667	0
59bsjb	3	82	1a	209	1	209	209	925.9	906	19.9	0.737037037	0
59bsjb	3	83	1a	475	3	87	184	576.9	510	66.9	2.477777778	1
59bsjb	3	84	1a	271	1	271	271	914.1	833	81.1	3.003703704	0
59bsjb	3	85	1a	1089	4	168	168	674.1	592	82.1	3.040740741	0
59bsjb	3	86	1a	474	2	284	284	824.8	819	5.8	0.214814815	0
59bsjb	3	87	1a	1534	6	260	978	485.3	421	64.3	2.381481481	1
59bsjb	3	88	1a	737	3	124	290	382.1	350	32.1	1.188888889	1
59bsjb	3	89	1a	525	2	251	525	692.1	644	48.1	1.781481481	1
59bsjb	3	90	1a	267	1	267	267	891.4	811	80.4	2.977777778	0
59bsjb	3	91	1a	371	2	158	158	425.8	347	78.8	2.918518519	0
59bsjb	3	92	1a	93	1	93	93	856.4	794	62.4	2.311111111	0
63dzls	3	53	2b	357	1	357	357	689.4	618	71.4	2.644444444	0
63dzls	3	54	2b	1083	3	425	425	484.6	429	55.6	2.059259259	0
63dzls	3	55	2b	305	1	305	305	991.4	916	75.4	2.792592593	0
63dzls	3	56	2b	330	1	330	330	793.1	767	26.1	0.966666667	0
63dzls	3	57	2b	1050	2	848	1050	858.5	783	75.5	2.796296296	1
63dzls	3	58	2b	160	1	160	160	556.5	479	77.5	2.87037037	0
63dzls	3	59	2b	966	2	161	966	761.3	756	5.3	0.196296296	1
63dzls	3	60	2b	593	2	224	224	487.9	460	27.9	1.033333333	0
63dzls	3	61	2b	677	1	677	677	639.5	596	43.5	1.611111111	0
63dzls	3	62	2b	682	2	524	682	813.9	753	60.9	2.255555556	1
63dzls	3	63	2b	347	1	347	347	563.7	543	20.7	0.766666667	0
63dzls	3	64	2b	339	1	339	339	913.3	812	101.3	3.751851852	0
63dzls	3	65	2b	167	1	167	167	533.7	429	104.7	3.877777778	0
63dzls	3	66	2b	337	1	337	337	709.7	639	70.7	2.618518519	0
63dzls	3	67	2b	238	1	238	238	587.9	533	54.9	2.033333333	0
63dzls	3	68	2b	578	2	333	578	694.4	678	16.4	0.607407407	1
63dzls	3	69	2b	588	1	588	588	831.4	781	50.4	1.866666667	0
63dzls	3	70	2b	1517	4	347	347	419.2	405	14.2	0.525925926	0
63dzls	3	71	2b	333	1	333	333	803.4	729	74.4	2.755555556	0
63dzls	3	72	2b	266	1	266	266	567.6	455	112.6	4.17037037	0
63dzls	3	73	1a	365	1	365	365	789.7	720	69.7	2.581481481	0
63dzls	3	74	1a	1171	5	257	257	411.7	386	25.7	0.951851852	0
63dzls	3	75	1a	1172	4	267	267	579.9	533	46.9	1.737037037	0
63dzls	3	76	1a	1174	5	253	620	624	601	23	0.851851852	1
63dzls	3	77	1a	976	3	482	976	719.8	685	34.8	1.288888889	1
63dzls	3	78	1a	652	2	493	493	477.6	474	3.6	0.133333333	0
63dzls	3	79	1a	231	1	231	231	735.4	676	59.4	2.2	0
63dzls	3	80	1a	983	4	233	604	472.7	470	2.7	0.1	1
63dzls	3	81	1a	295	1	295	295	762.7	700	62.7	2.322222222	0
63dzls	3	82	1a	376	2	229	229	951.9	906	45.9	1.7	0
63dzls	3	83	1a	439	2	196	196	546.9	510	36.9	1.366666667	0
63dzls	3	84	1a	512	2	355	355	850.5	833	17.5	0.648148148	0
63dzls	3	85	1a	2059	7	362	1338	640.5	592	48.5	1.796296296	1
63dzls	3	86	1a	471	1	471	471	884.7	819	65.7	2.433333333	0
63dzls	3	87	1a	1590	6	228	1590	464.9	421	43.9	1.625925926	1
63dzls	3	88	1a	571	2	366	571	387.2	350	37.2	1.377777778	1
63dzls	3	89	1a	512	2	245	512	654	644	10	0.37037037	1
63dzls	3	90	1a	230	1	230	230	874.3	811	63.3	2.344444444	0
63dzls	3	91	1a	873	4	172	389	420.7	347	73.7	2.72962963	1
63dzls	3	92	1a	902	4	267	267	848.9	794	54.9	2.033333333	0
67pbzhg	3	53	2b	278	1	278	278	657.8	618	39.8	1.474074074	0
67pbzhg	3	54	2b	372	2	224	224	494.7	429	65.7	2.433333333	0
67pbzhg	3	55	2b	672	2	343	343	988.5	916	72.5	2.685185185	0
67pbzhg	3	56	2b	598	2	352	598	777.1	767	10.1	0.374074074	1
67pbzhg	3	57	2b	639	3	323	499	825.8	783	42.8	1.585185185	1
67pbzhg	3	58	2b	658	2	322	658	491.5	479	12.5	0.462962963	1
67pbzhg	3	59	2b	294	1	294	294	815.3	756	59.3	2.196296296	0
67pbzhg	3	60	2b	525	3	108	433	546.6	460	86.6	3.207407407	1
67pbzhg	3	61	2b	438	1	438	438	662.9	596	66.9	2.477777778	0
67pbzhg	3	62	2b	704	2	376	376	809.4	753	56.4	2.088888889	0
67pbzhg	3	63	2b	413	2	139	413	554.3	543	11.3	0.418518519	1
67pbzhg	3	64	2b	296	1	296	296	866.2	812	54.2	2.007407407	0
67pbzhg	3	65	2b	333	1	333	333	474.6	429	45.6	1.688888889	0
67pbzhg	3	66	2b	226	1	226	226	726.2	639	87.2	3.22962963	0
67pbzhg	3	67	2b	690	2	461	461	561.6	533	28.6	1.059259259	0
67pbzhg	3	68	2b	451	2	307	451	716.7	678	38.7	1.433333333	1
67pbzhg	3	69	2b	301	1	301	301	848.9	781	67.9	2.514814815	0
67pbzhg	3	70	2b	180	1	180	180	442.9	405	37.9	1.403703704	0
67pbzhg	3	71	2b	913	3	336	336	739.7	729	10.7	0.396296296	0
67pbzhg	3	72	2b	480	2	202	480	492.9	455	37.9	1.403703704	1
67pbzhg	3	73	1a	1435	4	173	173	785.3	720	65.3	2.418518519	0
67pbzhg	3	74	1a	1050	3	174	174	422.7	386	36.7	1.359259259	0
67pbzhg	3	75	1a	0	0	0	0	0	0	0	0	0
67pbzhg	3	76	1a	1622	6	217	628	603.4	601	2.4	0.088888889	1
67pbzhg	3	77	1a	1883	6	345	1631	706.4	685	21.4	0.792592593	1
67pbzhg	3	78	1a	861	4	111	435	503.4	474	29.4	1.088888889	1
67pbzhg	3	79	1a	538	2	284	538	718.6	676	42.6	1.577777778	1
67pbzhg	3	80	1a	816	2	367	816	511.3	470	41.3	1.52962963	1
67pbzhg	3	81	1a	598	2	271	598	728.5	700	28.5	1.055555556	1
67pbzhg	3	82	1a	460	2	212	460	916.1	906	10.1	0.374074074	1
67pbzhg	3	83	1a	145	1	145	145	564.1	510	54.1	2.003703704	0
67pbzhg	3	84	1a	932	3	360	712	844.8	833	11.8	0.437037037	1
67pbzhg	3	85	1a	650	2	340	650	606	592	14	0.518518519	1
67pbzhg	3	86	1a	670	2	233	670	825.9	819	6.9	0.255555556	1
67pbzhg	3	87	1a	0	0	0	0	0	0	0	0	0
67pbzhg	3	88	1a	672	4	240	240	393.2	350	43.2	1.6	0
67pbzhg	3	89	1a	1158	2	767	1158	678.1	644	34.1	1.262962963	1
67pbzhg	3	90	1a	815	3	207	207	820.3	811	9.3	0.344444444	0
67pbzhg	3	91	1a	862	4	169	706	357.1	347	10.1	0.374074074	1
67pbzhg	3	92	1a	267	1	267	267	858.8	794	64.8	2.4	0
71sllzh	3	53	2b	479	2	331	479	657	618	39	1.444444444	1
71sllzh	3	54	2b	679	2	390	679	464.6	429	35.6	1.318518519	1
71sllzh	3	55	2b	1087	2	329	1087	975.2	916	59.2	2.192592593	1
71sllzh	3	56	2b	424	2	255	424	804.9	767	37.9	1.403703704	1
71sllzh	3	57	2b	306	1	306	306	819	783	36	1.333333333	0
71sllzh	3	58	2b	420	2	236	420	492.5	479	13.5	0.5	1
71sllzh	3	59	2b	290	1	290	290	795.5	756	39.5	1.462962963	0
71sllzh	3	60	2b	451	2	268	451	460	460	0	0	1
71sllzh	3	61	2b	446	2	241	446	617.5	596	21.5	0.796296296	1
71sllzh	3	62	2b	328	1	328	328	798.5	753	45.5	1.685185185	0
71sllzh	3	63	2b	236	1	236	236	566.9	543	23.9	0.885185185	0
71sllzh	3	64	2b	260	1	260	260	865.7	812	53.7	1.988888889	0
71sllzh	3	65	2b	415	2	269	415	456.3	429	27.3	1.011111111	1
71sllzh	3	66	2b	409	2	223	409	639.6	639	0.6	0.022222222	1
71sllzh	3	67	2b	405	2	261	405	573.8	533	40.8	1.511111111	1
71sllzh	3	68	2b	516	2	370	516	699.7	678	21.7	0.803703704	1
71sllzh	3	69	2b	347	2	208	347	817.3	781	36.3	1.344444444	1
71sllzh	3	70	2b	397	2	234	397	427.4	405	22.4	0.82962963	1
71sllzh	3	71	2b	577	2	352	577	736.3	729	7.3	0.27037037	1
71sllzh	3	72	2b	311	1	311	311	541.9	455	86.9	3.218518519	0
71sllzh	3	73	1a	438	2	236	438	750.7	720	30.7	1.137037037	1
71sllzh	3	74	1a	568	2	342	568	414.1	386	28.1	1.040740741	1
71sllzh	3	75	1a	1105	2	536	1105	572.9	533	39.9	1.477777778	1
71sllzh	3	76	1a	813	2	361	813	636.8	601	35.8	1.325925926	1
71sllzh	3	77	1a	806	4	333	806	715.4	685	30.4	1.125925926	1
71sllzh	3	78	1a	698	3	240	698	489.9	474	15.9	0.588888889	1
71sllzh	3	79	1a	294	1	294	294	745.4	676	69.4	2.57037037	0
71sllzh	3	80	1a	634	2	399	634	497.6	470	27.6	1.022222222	1
71sllzh	3	81	1a	1071	3	321	1071	715.6	700	15.6	0.577777778	1
71sllzh	3	82	1a	639	2	263	639	965.3	906	59.3	2.196296296	1
71sllzh	3	83	1a	701	2	493	701	532.7	510	22.7	0.840740741	1
71sllzh	3	84	1a	820	2	533	820	879.9	833	46.9	1.737037037	1
71sllzh	3	85	1a	364	2	112	364	612.4	592	20.4	0.755555556	1
71sllzh	3	86	1a	980	3	384	980	821.6	819	2.6	0.096296296	1
71sllzh	3	87	1a	1035	2	395	1035	457	421	36	1.333333333	1
71sllzh	3	88	1a	431	1	431	431	403.6	350	53.6	1.985185185	0
71sllzh	3	89	1a	719	3	301	719	673.5	644	29.5	1.092592593	1
71sllzh	3	90	1a	943	2	351	943	867.1	811	56.1	2.077777778	1
71sllzh	3	91	1a	1964	5	238	1964	375.8	347	28.8	1.066666667	1
[truncated: 881 more rows]
