# Supplementary material for: The Effect of Visual Word Segmentation Cues in Tibetan Reading
Source: Brain Sci. 2024 Sep 25;14(10):964. doi: 10.3390/brainsci14100964 (PMC11505889; doi:10.3390/brainsci14100964)
Supplement: Supplementary file 1 [file brainsci-14-00964-s001.zip › local analysis in experiment 2.csv]

subject	block	trial	xs	zzhushi	zc	ffd	gd	x	IA_LEFT	wz1	wz3	zz
01bbcx	1	13	1a	436	2	190	436	550	509	41	1.518518519	1
01bbcx	1	14	1a	326	1	326	326	998	957	41	1.518518519	0
01bbcx	1	15	1a	738	3	182	182	800	724	76	2.814814815	0
01bbcx	1	16	1a	416	1	416	416	723	682	41	1.518518519	0
01bbcx	1	17	1a	479	1	479	479	687	632	55	2.037037037	0
01bbcx	1	18	1a	567	2	221	567	794.4	779	15.4	0.57037037	1
01bbcx	1	19	1a	939	3	512	733	568.8	568	0.8	0.02962963	1
01bbcx	1	20	1a	416	1	416	416	564.3	500	64.3	2.381481481	0
01bbcx	1	21	1a	620	2	189	620	777	748	29	1.074074074	1
01bbcx	1	22	1a	190	1	190	190	837.9	763	74.9	2.774074074	0
01bbcx	1	23	1a	609	3	234	393	602.3	593	9.3	0.344444444	1
01bbcx	1	24	1a	217	1	217	217	853.5	773	80.5	2.981481481	0
01bbcx	1	25	1a	783	4	178	360	798.5	776	22.5	0.833333333	1
01bbcx	1	26	1a	690	2	321	321	731.9	657	74.9	2.774074074	0
01bbcx	1	27	1a	271	1	271	271	621.7	558	63.7	2.359259259	0
01bbcx	1	28	1a	607	3	126	300	846.6	783	63.6	2.355555556	1
01bbcx	1	29	1a	465	2	250	465	855.6	831	24.6	0.911111111	1
01bbcx	1	30	1a	741	2	402	741	519	485	34	1.259259259	1
01bbcx	1	31	1a	197	1	197	197	639	569	70	2.592592593	0
01bbcx	1	32	1a	260	1	260	260	618.4	565	53.4	1.977777778	0
01bbcx	1	33	2b	299	2	144	299	888.5	841	47.5	1.759259259	1
01bbcx	1	34	2b	536	2	300	536	490.5	446	44.5	1.648148148	1
01bbcx	1	35	2b	338	2	156	338	396.5	384	12.5	0.462962963	1
01bbcx	1	36	2b	158	1	158	158	892.4	837	55.4	2.051851852	0
01bbcx	1	37	2b	594	3	236	594	611	597	14	0.518518519	1
01bbcx	1	38	2b	191	1	191	191	789.5	759	30.5	1.12962963	0
01bbcx	1	39	2b	695	3	176	513	666.5	628	38.5	1.425925926	1
01bbcx	1	40	2b	294	2	117	294	657.9	627	30.9	1.144444444	1
01bbcx	1	41	2b	775	3	258	775	796.9	760	36.9	1.366666667	1
01bbcx	1	42	2b	1368	4	117	1368	697.9	683	14.9	0.551851852	1
01bbcx	1	43	2b	473	2	229	473	816.1	810	6.1	0.225925926	1
01bbcx	1	44	2b	503	3	216	503	772.7	769	3.7	0.137037037	1
01bbcx	1	45	2b	214	1	214	214	888.8	841	47.8	1.77037037	0
01bbcx	1	46	2b	253	2	117	253	729.3	709	20.3	0.751851852	1
01bbcx	1	47	2b	463	2	193	463	579.8	553	26.8	0.992592593	1
01bbcx	1	48	2b	1000	4	266	554	928	917	11	0.407407407	1
01bbcx	1	49	2b	966	4	394	564	777.8	712	65.8	2.437037037	1
01bbcx	1	50	2b	171	1	171	171	816.6	722	94.6	3.503703704	0
01bbcx	1	51	2b	231	1	231	231	578.8	564	14.8	0.548148148	0
01bbcx	1	52	2b	1135	4	446	647	411.4	362	49.4	1.82962963	1
01bbcx	1	53	4d	1241	5	239	538	616.4	580	36.4	1.348148148	1
01bbcx	1	54	4d	1630	6	178	178	436	408	28	1.037037037	0
01bbcx	1	55	4d	920	3	317	634	854.4	834	20.4	0.755555556	1
01bbcx	1	56	4d	630	4	154	630	742.5	716	26.5	0.981481481	1
01bbcx	1	57	4d	1340	6	317	1340	734.9	710	24.9	0.922222222	1
01bbcx	1	58	4d	994	6	118	994	470.8	446	24.8	0.918518519	1
01bbcx	1	59	4d	645	3	272	645	694.1	682	12.1	0.448148148	1
01bbcx	1	60	4d	1196	5	288	767	467.1	421	46.1	1.707407407	1
01bbcx	1	61	4d	405	1	405	405	588.6	542	46.6	1.725925926	0
01bbcx	1	62	4d	1723	8	329	1186	720	683	37	1.37037037	1
01bbcx	1	63	4d	946	5	151	631	517.7	502	15.7	0.581481481	1
01bbcx	1	64	4d	244	1	244	244	812.2	743	69.2	2.562962963	0
01bbcx	1	65	4d	2134	10	228	667	416.9	408	8.9	0.32962963	1
01bbcx	1	66	4d	176	1	176	176	654.6	587	67.6	2.503703704	0
01bbcx	1	67	4d	735	3	264	576	503.3	481	22.3	0.825925926	1
01bbcx	1	68	4d	976	4	223	643	642.8	627	15.8	0.585185185	1
01bbcx	1	69	4d	719	3	191	719	718.7	712	6.7	0.248148148	1
01bbcx	1	70	4d	622	3	134	134	416.1	385	31.1	1.151851852	0
01bbcx	1	71	4d	489	2	222	489	669.4	662	7.4	0.274074074	1
01bbcx	1	72	4d	732	3	285	732	467.5	436	31.5	1.166666667	1
01bbcx	1	73	3c	587	3	214	436	740.2	720	20.2	0.748148148	1
01bbcx	1	74	3c	877	3	326	738	396.1	381	15.1	0.559259259	1
01bbcx	1	75	3c	2067	8	214	1336	564.3	529	35.3	1.307407407	1
01bbcx	1	76	3c	500	2	299	500	631.8	601	30.8	1.140740741	1
01bbcx	1	77	3c	433	2	234	433	749.1	685	64.1	2.374074074	1
01bbcx	1	78	3c	524	2	273	524	488.2	471	17.2	0.637037037	1
01bbcx	1	79	3c	337	2	172	337	679.5	674	5.5	0.203703704	1
01bbcx	1	80	3c	652	3	270	652	498.2	472	26.2	0.97037037	1
01bbcx	1	81	3c	631	3	141	141	704.9	702	2.9	0.107407407	0
01bbcx	1	82	3c	434	2	277	434	932.8	903	29.8	1.103703704	1
01bbcx	1	83	3c	459	2	242	459	533.2	506	27.2	1.007407407	1
01bbcx	1	84	3c	1057	4	307	608	857.3	831	26.3	0.974074074	1
01bbcx	1	85	3c	810	3	313	580	637.7	589	48.7	1.803703704	1
01bbcx	1	86	3c	372	1	372	372	868.5	818	50.5	1.87037037	0
01bbcx	1	87	3c	1117	4	436	847	438.7	421	17.7	0.655555556	1
01bbcx	1	88	3c	1009	5	306	751	371.6	350	21.6	0.8	1
01bbcx	1	89	3c	456	1	456	456	693.2	642	51.2	1.896296296	0
01bbcx	1	90	3c	476	2	274	476	842.7	807	35.7	1.322222222	1
01bbcx	1	91	3c	733	4	137	137	386.3	349	37.3	1.381481481	0
01bbcx	1	92	3c	195	1	195	195	798.7	791	7.7	0.285185185	0
05zxwm	1	13	1a	691	3	199	691	515	509	6	0.222222222	1
05zxwm	1	14	1a	263	2	154	263	1010.5	957	53.5	1.981481481	1
05zxwm	1	15	1a	769	3	280	280	803.8	724	79.8	2.955555556	0
05zxwm	1	16	1a	363	1	363	363	718.6	682	36.6	1.355555556	0
05zxwm	1	17	1a	0	0	0	0	0	0	0	0	0
05zxwm	1	18	1a	161	1	161	161	829.5	779	50.5	1.87037037	0
05zxwm	1	19	1a	407	3	133	133	641.3	568	73.3	2.714814815	0
05zxwm	1	20	1a	300	2	152	300	527.8	500	27.8	1.02962963	1
05zxwm	1	21	1a	487	2	311	487	781.9	748	33.9	1.255555556	1
05zxwm	1	22	1a	209	1	209	209	824.3	763	61.3	2.27037037	0
05zxwm	1	23	1a	407	3	145	407	595.2	593	2.2	0.081481481	1
05zxwm	1	24	1a	757	3	281	509	825.1	773	52.1	1.92962963	1
05zxwm	1	25	1a	188	1	188	188	865.9	776	89.9	3.32962963	0
05zxwm	1	26	1a	345	1	345	345	710.4	657	53.4	1.977777778	0
05zxwm	1	27	1a	263	1	263	263	653.4	558	95.4	3.533333333	0
05zxwm	1	28	1a	418	2	191	418	784.7	783	1.7	0.062962963	1
05zxwm	1	29	1a	517	3	94	517	833.1	831	2.1	0.077777778	1
05zxwm	1	30	1a	430	2	207	430	512.4	485	27.4	1.014814815	1
05zxwm	1	31	1a	178	1	178	178	641.6	569	72.6	2.688888889	0
05zxwm	1	32	1a	339	2	250	339	591.3	565	26.3	0.974074074	1
05zxwm	1	33	2b	378	2	233	378	893.6	841	52.6	1.948148148	1
05zxwm	1	34	2b	505	2	257	505	461.2	446	15.2	0.562962963	1
05zxwm	1	35	2b	206	1	206	206	450.2	384	66.2	2.451851852	0
05zxwm	1	36	2b	497	2	279	497	865.4	837	28.4	1.051851852	1
05zxwm	1	37	2b	715	2	248	715	602.4	597	5.4	0.2	1
05zxwm	1	38	2b	187	1	187	187	829.9	759	70.9	2.625925926	0
05zxwm	1	39	2b	440	2	216	440	635.3	628	7.3	0.27037037	1
05zxwm	1	40	2b	502	2	297	502	629	627	2	0.074074074	1
05zxwm	1	41	2b	234	1	234	234	800	760	40	1.481481481	0
05zxwm	1	42	2b	423	2	245	423	771.3	683	88.3	3.27037037	1
05zxwm	1	43	2b	408	2	145	145	826.9	810	16.9	0.625925926	0
05zxwm	1	44	2b	183	1	183	183	816.9	769	47.9	1.774074074	0
05zxwm	1	45	2b	203	1	203	203	922.6	841	81.6	3.022222222	0
05zxwm	1	46	2b	329	1	329	329	755.6	709	46.6	1.725925926	0
05zxwm	1	47	2b	0	0	0	0	0	0	0	0	0
05zxwm	1	48	2b	269	1	269	269	955.3	917	38.3	1.418518519	0
05zxwm	1	49	2b	184	1	184	184	756	712	44	1.62962963	0
05zxwm	1	50	2b	175	1	175	175	788.1	722	66.1	2.448148148	0
05zxwm	1	51	2b	102	1	102	102	637.4	564	73.4	2.718518519	0
05zxwm	1	52	2b	237	1	237	237	399.6	362	37.6	1.392592593	0
05zxwm	1	53	4d	1384	7	140	140	587.9	580	7.9	0.292592593	0
05zxwm	1	54	4d	808	3	315	808	464.1	408	56.1	2.077777778	1
05zxwm	1	55	4d	411	2	181	181	875.6	834	41.6	1.540740741	0
05zxwm	1	56	4d	226	1	226	226	791.5	716	75.5	2.796296296	0
05zxwm	1	57	4d	272	1	272	272	775.1	710	65.1	2.411111111	0
05zxwm	1	58	4d	441	2	180	441	453.9	446	7.9	0.292592593	1
05zxwm	1	59	4d	717	3	289	717	713.3	682	31.3	1.159259259	1
05zxwm	1	60	4d	630	2	413	413	464.5	421	43.5	1.611111111	0
05zxwm	1	61	4d	219	1	219	219	605.2	542	63.2	2.340740741	0
05zxwm	1	62	4d	1334	6	373	1334	709.6	683	26.6	0.985185185	1
05zxwm	1	63	4d	331	2	170	331	517.6	502	15.6	0.577777778	1
05zxwm	1	64	4d	397	2	295	397	753.9	743	10.9	0.403703704	1
05zxwm	1	65	4d	366	2	109	109	423.6	408	15.6	0.577777778	0
05zxwm	1	66	4d	426	2	227	426	603.3	587	16.3	0.603703704	1
05zxwm	1	67	4d	160	1	160	160	534.4	481	53.4	1.977777778	0
05zxwm	1	68	4d	479	2	200	479	666	627	39	1.444444444	1
05zxwm	1	69	4d	389	2	224	224	749	712	37	1.37037037	0
05zxwm	1	70	4d	281	2	149	281	470.6	385	85.6	3.17037037	1
05zxwm	1	71	4d	697	3	216	697	665.8	662	3.8	0.140740741	1
05zxwm	1	72	4d	394	2	309	394	444.1	436	8.1	0.3	1
05zxwm	1	73	3c	440	2	251	440	727.4	720	7.4	0.274074074	1
05zxwm	1	74	3c	612	3	140	373	387.3	381	6.3	0.233333333	1
05zxwm	1	75	3c	111	1	111	111	554.6	529	25.6	0.948148148	0
05zxwm	1	76	3c	501	3	217	501	651.2	601	50.2	1.859259259	1
05zxwm	1	77	3c	431	2	177	431	730	685	45	1.666666667	1
05zxwm	1	78	3c	540	3	159	159	482.3	471	11.3	0.418518519	0
05zxwm	1	79	3c	317	2	190	317	688.6	674	14.6	0.540740741	1
05zxwm	1	80	3c	622	3	109	622	534.7	472	62.7	2.322222222	1
05zxwm	1	81	3c	226	1	226	226	759.2	702	57.2	2.118518519	0
05zxwm	1	82	3c	356	2	155	356	939.1	903	36.1	1.337037037	1
05zxwm	1	83	3c	275	1	275	275	597.7	506	91.7	3.396296296	0
05zxwm	1	84	3c	254	1	254	254	852.4	831	21.4	0.792592593	0
05zxwm	1	85	3c	1209	5	108	462	641.4	589	52.4	1.940740741	1
05zxwm	1	86	3c	259	1	259	259	868.8	818	50.8	1.881481481	0
05zxwm	1	87	3c	370	2	169	370	442.4	421	21.4	0.792592593	1
05zxwm	1	88	3c	387	2	262	387	354.1	350	4.1	0.151851852	1
05zxwm	1	89	3c	284	2	167	284	686.5	642	44.5	1.648148148	1
05zxwm	1	90	3c	619	3	152	152	826.8	807	19.8	0.733333333	0
05zxwm	1	91	3c	408	2	207	207	444	349	95	3.518518519	0
05zxwm	1	92	3c	347	2	178	347	807.7	791	16.7	0.618518519	1
13qz	1	13	1a	769	2	300	769	533.1	509	24.1	0.892592593	1
13qz	1	14	1a	342	1	342	342	1017.7	957	60.7	2.248148148	0
13qz	1	15	1a	677	3	168	168	743.2	724	19.2	0.711111111	0
13qz	1	16	1a	190	1	190	190	738.1	682	56.1	2.077777778	0
13qz	1	17	1a	246	1	246	246	690.6	632	58.6	2.17037037	0
13qz	1	18	1a	1415	4	741	741	800.9	779	21.9	0.811111111	0
13qz	1	19	1a	1469	6	354	475	590.4	568	22.4	0.82962963	1
13qz	1	20	1a	445	3	180	445	527.7	500	27.7	1.025925926	1
13qz	1	21	1a	129	1	129	129	790.4	748	42.4	1.57037037	0
13qz	1	22	1a	596	1	596	596	788	763	25	0.925925926	0
13qz	1	23	1a	0	0	0	0	0	0	0	0	0
13qz	1	24	1a	507	3	199	507	790.9	773	17.9	0.662962963	1
13qz	1	25	1a	300	1	300	300	801.7	776	25.7	0.951851852	0
13qz	1	26	1a	696	2	313	696	657.6	657	0.6	0.022222222	1
13qz	1	27	1a	579	2	421	421	604.2	558	46.2	1.711111111	0
13qz	1	28	1a	778	2	535	778	811.6	783	28.6	1.059259259	1
13qz	1	29	1a	378	2	201	378	851.6	831	20.6	0.762962963	1
13qz	1	30	1a	1312	7	215	751	514.3	485	29.3	1.085185185	1
13qz	1	31	1a	453	2	223	453	589.7	569	20.7	0.766666667	1
13qz	1	32	1a	966	3	671	822	591.7	565	26.7	0.988888889	1
13qz	1	33	2b	286	2	102	286	875.9	841	34.9	1.292592593	1
13qz	1	34	2b	734	2	304	734	485.6	446	39.6	1.466666667	1
13qz	1	35	2b	620	2	405	405	464.1	384	80.1	2.966666667	0
13qz	1	36	2b	293	1	293	293	899.1	837	62.1	2.3	0
13qz	1	37	2b	794	1	794	794	618.7	597	21.7	0.803703704	0
13qz	1	38	2b	280	1	280	280	790.1	759	31.1	1.151851852	0
13qz	1	39	2b	676	2	450	676	655.5	628	27.5	1.018518519	1
13qz	1	40	2b	721	3	393	721	646.4	627	19.4	0.718518519	1
13qz	1	41	2b	316	2	166	316	837.5	760	77.5	2.87037037	1
13qz	1	42	2b	1765	5	176	1551	749.9	683	66.9	2.477777778	1
13qz	1	43	2b	332	2	183	332	827	810	17	0.62962963	1
13qz	1	44	2b	308	2	161	308	821.2	769	52.2	1.933333333	1
13qz	1	45	2b	391	1	391	391	892.4	841	51.4	1.903703704	0
13qz	1	46	2b	426	2	222	426	724	709	15	0.555555556	1
13qz	1	47	2b	568	3	271	568	598.9	553	45.9	1.7	1
13qz	1	48	2b	536	3	189	189	973	917	56	2.074074074	0
13qz	1	49	2b	1008	3	438	438	762.5	712	50.5	1.87037037	0
13qz	1	50	2b	384	2	296	384	738.9	722	16.9	0.625925926	1
13qz	1	51	2b	315	1	315	315	609.7	564	45.7	1.692592593	0
13qz	1	52	2b	372	2	147	372	390.2	362	28.2	1.044444444	1
13qz	1	53	4d	591	3	160	591	613.3	580	33.3	1.233333333	1
13qz	1	54	4d	625	4	193	534	429.4	408	21.4	0.792592593	1
13qz	1	55	4d	398	2	256	398	861.6	834	27.6	1.022222222	1
13qz	1	56	4d	622	2	357	622	722.5	716	6.5	0.240740741	1
13qz	1	57	4d	720	4	255	720	779.3	710	69.3	2.566666667	1
13qz	1	58	4d	1156	5	212	847	470.2	446	24.2	0.896296296	1
13qz	1	59	4d	1836	4	284	921	687.2	682	5.2	0.192592593	1
13qz	1	60	4d	441	2	270	441	468.8	421	47.8	1.77037037	1
13qz	1	61	4d	675	3	145	675	565.9	542	23.9	0.885185185	1
13qz	1	62	4d	1187	2	219	1187	715.5	683	32.5	1.203703704	1
13qz	1	63	4d	522	2	327	522	506.5	502	4.5	0.166666667	1
13qz	1	64	4d	639	2	466	639	757.1	743	14.1	0.522222222	1
13qz	1	65	4d	414	2	268	414	411.7	408	3.7	0.137037037	1
13qz	1	66	4d	421	1	421	421	645.3	587	58.3	2.159259259	0
13qz	1	67	4d	639	2	184	639	519.1	481	38.1	1.411111111	1
13qz	1	68	4d	1331	5	404	1331	638.3	627	11.3	0.418518519	1
13qz	1	69	4d	841	2	140	841	804.2	712	92.2	3.414814815	1
13qz	1	70	4d	399	2	157	399	397.5	385	12.5	0.462962963	1
13qz	1	71	4d	574	2	376	574	677.2	662	15.2	0.562962963	1
13qz	1	72	4d	361	2	205	361	452.2	436	16.2	0.6	1
13qz	1	73	3c	169	1	169	169	823.6	720	103.6	3.837037037	0
13qz	1	74	3c	547	2	384	547	408.5	381	27.5	1.018518519	1
13qz	1	75	3c	1207	4	452	603	537.4	529	8.4	0.311111111	1
13qz	1	76	3c	272	1	272	272	616.5	601	15.5	0.574074074	0
13qz	1	77	3c	264	1	264	264	765.1	685	80.1	2.966666667	0
13qz	1	78	3c	1214	5	256	508	507.3	471	36.3	1.344444444	1
13qz	1	79	3c	374	2	228	374	687.8	674	13.8	0.511111111	1
13qz	1	80	3c	2309	7	606	744	474.2	472	2.2	0.081481481	1
13qz	1	81	3c	737	4	248	737	727.7	702	25.7	0.951851852	1
13qz	1	82	3c	401	2	163	401	945.1	903	42.1	1.559259259	1
13qz	1	83	3c	666	3	179	666	513.2	506	7.2	0.266666667	1
13qz	1	84	3c	370	2	161	370	891.6	831	60.6	2.244444444	1
13qz	1	85	3c	720	2	283	720	595.7	589	6.7	0.248148148	1
13qz	1	86	3c	1279	6	175	175	846.2	818	28.2	1.044444444	0
13qz	1	87	3c	1314	5	247	1104	437.8	421	16.8	0.622222222	1
13qz	1	88	3c	1060	4	290	290	378.5	350	28.5	1.055555556	0
13qz	1	89	3c	486	3	181	181	680.9	642	38.9	1.440740741	0
13qz	1	90	3c	616	2	402	616	824.3	807	17.3	0.640740741	1
13qz	1	91	3c	1382	8	253	568	379.2	349	30.2	1.118518519	1
13qz	1	92	3c	250	1	250	250	817.4	791	26.4	0.977777778	0
17cjzm	1	13	1a	174	1	174	174	577.8	509	68.8	2.548148148	0
17cjzm	1	14	1a	312	1	312	312	1032.7	957	75.7	2.803703704	0
17cjzm	1	15	1a	159	1	159	159	798.5	724	74.5	2.759259259	0
17cjzm	1	16	1a	335	2	161	335	734.6	682	52.6	1.948148148	1
17cjzm	1	17	1a	213	1	213	213	693.7	632	61.7	2.285185185	0
17cjzm	1	18	1a	0	0	0	0	0	0	0	0	0
17cjzm	1	19	1a	170	1	170	170	645.4	568	77.4	2.866666667	0
17cjzm	1	20	1a	495	3	176	402	542.8	500	42.8	1.585185185	1
17cjzm	1	21	1a	168	1	168	168	810	748	62	2.296296296	0
17cjzm	1	22	1a	175	1	175	175	846.2	763	83.2	3.081481481	0
17cjzm	1	23	1a	157	1	157	157	624.3	593	31.3	1.159259259	0
17cjzm	1	24	1a	234	1	234	234	877.2	773	104.2	3.859259259	0
17cjzm	1	25	1a	182	1	182	182	846.2	776	70.2	2.6	0
17cjzm	1	26	1a	206	1	206	206	709.1	657	52.1	1.92962963	0
17cjzm	1	27	1a	126	1	126	126	598.7	558	40.7	1.507407407	0
17cjzm	1	28	1a	112	1	112	112	818.6	783	35.6	1.318518519	0
17cjzm	1	29	1a	213	1	213	213	898.1	831	67.1	2.485185185	0
17cjzm	1	30	1a	149	1	149	149	536.7	485	51.7	1.914814815	0
17cjzm	1	31	1a	186	1	186	186	583.2	569	14.2	0.525925926	0
17cjzm	1	32	1a	230	1	230	230	584.1	565	19.1	0.707407407	0
17cjzm	1	33	2b	248	1	248	248	914.8	841	73.8	2.733333333	0
17cjzm	1	34	2b	420	2	224	420	463.7	446	17.7	0.655555556	1
17cjzm	1	35	2b	156	1	156	156	423.3	384	39.3	1.455555556	0
17cjzm	1	36	2b	183	1	183	183	910.1	837	73.1	2.707407407	0
17cjzm	1	37	2b	226	1	226	226	659.4	597	62.4	2.311111111	0
17cjzm	1	38	2b	249	1	249	249	784.3	759	25.3	0.937037037	0
17cjzm	1	39	2b	214	1	214	214	632.9	628	4.9	0.181481481	0
17cjzm	1	40	2b	715	3	335	715	631.7	627	4.7	0.174074074	1
17cjzm	1	41	2b	251	1	251	251	790.3	760	30.3	1.122222222	0
17cjzm	1	42	2b	587	4	169	342	749.6	683	66.6	2.466666667	1
17cjzm	1	43	2b	539	2	236	539	859.4	810	49.4	1.82962963	1
17cjzm	1	44	2b	170	1	170	170	796	769	27	1	0
17cjzm	1	45	2b	190	1	190	190	893.2	841	52.2	1.933333333	0
17cjzm	1	46	2b	179	1	179	179	723.5	709	14.5	0.537037037	0
17cjzm	1	47	2b	637	3	203	637	566.4	553	13.4	0.496296296	1
17cjzm	1	48	2b	436	2	87	436	935	917	18	0.666666667	1
17cjzm	1	49	2b	284	2	106	284	714.5	712	2.5	0.092592593	1
17cjzm	1	50	2b	212	1	212	212	731.5	722	9.5	0.351851852	0
17cjzm	1	51	2b	165	1	165	165	616.8	564	52.8	1.955555556	0
17cjzm	1	52	2b	268	2	173	173	403.5	362	41.5	1.537037037	0
17cjzm	1	53	4d	575	3	308	419	614.6	580	34.6	1.281481481	1
17cjzm	1	54	4d	1341	6	236	732	436.2	408	28.2	1.044444444	1
17cjzm	1	55	4d	205	1	205	205	889.3	834	55.3	2.048148148	0
17cjzm	1	56	4d	431	2	275	431	735.9	716	19.9	0.737037037	1
17cjzm	1	57	4d	499	2	167	499	742.8	710	32.8	1.214814815	1
17cjzm	1	58	4d	133	1	133	133	470.9	446	24.9	0.922222222	0
17cjzm	1	59	4d	333	1	333	333	761.3	682	79.3	2.937037037	0
17cjzm	1	60	4d	296	2	163	296	434.8	421	13.8	0.511111111	1
17cjzm	1	61	4d	232	1	232	232	648	542	106	3.925925926	0
17cjzm	1	62	4d	226	1	226	226	724.9	683	41.9	1.551851852	0
17cjzm	1	63	4d	189	1	189	189	580.3	502	78.3	2.9	0
17cjzm	1	64	4d	251	1	251	251	790	743	47	1.740740741	0
17cjzm	1	65	4d	281	2	157	157	463.8	408	55.8	2.066666667	0
17cjzm	1	66	4d	134	1	134	134	629.7	587	42.7	1.581481481	0
17cjzm	1	67	4d	680	4	164	531	528.2	481	47.2	1.748148148	1
17cjzm	1	68	4d	522	3	233	522	636.4	627	9.4	0.348148148	1
17cjzm	1	69	4d	321	2	175	175	786.4	712	74.4	2.755555556	0
17cjzm	1	70	4d	291	1	291	291	456.1	385	71.1	2.633333333	0
17cjzm	1	71	4d	454	3	86	86	663.4	662	1.4	0.051851852	0
17cjzm	1	72	4d	130	1	130	130	490.6	436	54.6	2.022222222	0
17cjzm	1	73	3c	155	1	155	155	791.8	720	71.8	2.659259259	0
17cjzm	1	74	3c	476	3	188	188	401.2	381	20.2	0.748148148	0
17cjzm	1	75	3c	895	4	224	556	559.8	529	30.8	1.140740741	1
17cjzm	1	76	3c	409	2	236	236	614.8	601	13.8	0.511111111	0
17cjzm	1	77	3c	195	1	195	195	730.1	685	45.1	1.67037037	0
17cjzm	1	78	3c	1388	6	155	662	488	471	17	0.62962963	1
17cjzm	1	79	3c	204	1	204	204	733.3	674	59.3	2.196296296	0
17cjzm	1	80	3c	599	2	353	599	514.9	472	42.9	1.588888889	1
17cjzm	1	81	3c	263	1	263	263	785.8	702	83.8	3.103703704	0
17cjzm	1	82	3c	174	1	174	174	958.4	903	55.4	2.051851852	0
17cjzm	1	83	3c	433	2	128	433	560.6	506	54.6	2.022222222	1
17cjzm	1	84	3c	154	1	154	154	862.2	831	31.2	1.155555556	0
17cjzm	1	85	3c	352	2	121	121	595.4	589	6.4	0.237037037	0
17cjzm	1	86	3c	971	4	297	540	845.4	818	27.4	1.014814815	1
17cjzm	1	87	3c	555	3	169	332	469.2	421	48.2	1.785185185	1
17cjzm	1	88	3c	397	3	133	216	366.5	350	16.5	0.611111111	1
17cjzm	1	89	3c	223	1	223	223	693.3	642	51.3	1.9	0
17cjzm	1	90	3c	387	2	191	387	858.5	807	51.5	1.907407407	1
17cjzm	1	91	3c	857	5	168	168	382.4	349	33.4	1.237037037	0
17cjzm	1	92	3c	377	2	166	377	797	791	6	0.222222222	1
21sdcr	1	13	1a	0	0	0	0	0	0	0	0	0
21sdcr	1	14	1a	549	1	549	549	1047.9	957	90.9	3.366666667	0
21sdcr	1	15	1a	227	1	227	227	793.1	724	69.1	2.559259259	0
21sdcr	1	16	1a	377	2	173	377	722	682	40	1.481481481	1
21sdcr	1	17	1a	119	1	119	119	744.5	632	112.5	4.166666667	0
21sdcr	1	18	1a	199	1	199	199	867.5	779	88.5	3.277777778	0
21sdcr	1	19	1a	0	0	0	0	0	0	0	0	0
21sdcr	1	20	1a	158	1	158	158	521.4	500	21.4	0.792592593	0
21sdcr	1	21	1a	232	1	232	232	800.9	748	52.9	1.959259259	0
21sdcr	1	22	1a	207	1	207	207	833.9	763	70.9	2.625925926	0
21sdcr	1	23	1a	220	1	220	220	687.9	593	94.9	3.514814815	0
21sdcr	1	24	1a	201	1	201	201	849.6	773	76.6	2.837037037	0
21sdcr	1	25	1a	219	1	219	219	802.7	776	26.7	0.988888889	0
21sdcr	1	26	1a	299	1	299	299	674.3	657	17.3	0.640740741	0
21sdcr	1	27	1a	178	1	178	178	675.2	558	117.2	4.340740741	0
21sdcr	1	28	1a	264	1	264	264	844.1	783	61.1	2.262962963	0
21sdcr	1	29	1a	210	1	210	210	904.4	831	73.4	2.718518519	0
21sdcr	1	30	1a	923	3	190	575	599.1	485	114.1	4.225925926	1
21sdcr	1	31	1a	195	1	195	195	642.7	569	73.7	2.72962963	0
21sdcr	1	32	1a	226	1	226	226	598	565	33	1.222222222	0
21sdcr	1	33	2b	269	1	269	269	905.6	841	64.6	2.392592593	0
21sdcr	1	34	2b	836	4	302	525	451.8	446	5.8	0.214814815	1
21sdcr	1	35	2b	468	2	219	468	418.2	384	34.2	1.266666667	1
21sdcr	1	36	2b	328	1	328	328	916.8	837	79.8	2.955555556	0
21sdcr	1	37	2b	359	1	359	359	635.6	597	38.6	1.42962963	0
21sdcr	1	38	2b	560	2	269	269	811.7	759	52.7	1.951851852	0
21sdcr	1	39	2b	209	1	209	209	697.5	628	69.5	2.574074074	0
21sdcr	1	40	2b	300	1	300	300	646.5	627	19.5	0.722222222	0
21sdcr	1	41	2b	270	1	270	270	827.9	760	67.9	2.514814815	0
21sdcr	1	42	2b	358	1	358	358	764.2	683	81.2	3.007407407	0
21sdcr	1	43	2b	191	1	191	191	876	810	66	2.444444444	0
21sdcr	1	44	2b	233	1	233	233	837.2	769	68.2	2.525925926	0
21sdcr	1	45	2b	280	1	280	280	879.6	841	38.6	1.42962963	0
21sdcr	1	46	2b	387	2	214	214	765.6	709	56.6	2.096296296	0
21sdcr	1	47	2b	263	1	263	263	553.4	553	0.4	0.014814815	0
21sdcr	1	48	2b	1495	6	147	1278	925.2	917	8.2	0.303703704	1
21sdcr	1	49	2b	409	2	92	92	747.7	712	35.7	1.322222222	0
21sdcr	1	50	2b	273	1	273	273	762.3	722	40.3	1.492592593	0
21sdcr	1	51	2b	260	1	260	260	594.4	564	30.4	1.125925926	0
21sdcr	1	52	2b	0	0	0	0	0	0	0	0	0
21sdcr	1	53	4d	461	1	461	461	631.9	580	51.9	1.922222222	0
21sdcr	1	54	4d	279	1	279	279	454.8	408	46.8	1.733333333	0
21sdcr	1	55	4d	550	2	299	299	870.7	834	36.7	1.359259259	0
21sdcr	1	56	4d	627	2	420	627	716.3	716	0.3	0.011111111	1
21sdcr	1	57	4d	671	2	314	671	743.1	710	33.1	1.225925926	1
21sdcr	1	58	4d	298	2	149	298	484.8	446	38.8	1.437037037	1
21sdcr	1	59	4d	587	2	428	587	743.4	682	61.4	2.274074074	1
21sdcr	1	60	4d	222	1	222	222	484.9	421	63.9	2.366666667	0
21sdcr	1	61	4d	395	2	155	395	633	542	91	3.37037037	1
21sdcr	1	62	4d	389	2	246	389	720.9	683	37.9	1.403703704	1
21sdcr	1	63	4d	297	1	297	297	512.3	502	10.3	0.381481481	0
21sdcr	1	64	4d	860	2	252	860	760.8	743	17.8	0.659259259	1
21sdcr	1	65	4d	531	2	334	531	424.4	408	16.4	0.607407407	1
21sdcr	1	66	4d	224	1	224	224	630.1	587	43.1	1.596296296	0
21sdcr	1	67	4d	254	1	254	254	481	481	0	0	0
21sdcr	1	68	4d	519	2	238	519	627.2	627	0.2	0.007407407	1
21sdcr	1	69	4d	232	1	232	232	771.4	712	59.4	2.2	0
21sdcr	1	70	4d	1185	5	189	1185	391.3	385	6.3	0.233333333	1
21sdcr	1	71	4d	455	2	180	180	663.2	662	1.2	0.044444444	0
21sdcr	1	72	4d	197	1	197	197	448.3	436	12.3	0.455555556	0
21sdcr	1	73	3c	543	2	169	543	835.5	720	115.5	4.277777778	1
21sdcr	1	74	3c	149	1	149	149	465.3	381	84.3	3.122222222	0
21sdcr	1	75	3c	642	2	338	642	535.4	529	6.4	0.237037037	1
21sdcr	1	76	3c	515	2	151	515	658.3	601	57.3	2.122222222	1
21sdcr	1	77	3c	482	2	250	482	706.7	685	21.7	0.803703704	1
21sdcr	1	78	3c	403	2	243	403	479.5	471	8.5	0.314814815	1
21sdcr	1	79	3c	415	2	183	415	704.4	674	30.4	1.125925926	1
21sdcr	1	80	3c	590	2	372	590	475.1	472	3.1	0.114814815	1
21sdcr	1	81	3c	207	1	207	207	763.2	702	61.2	2.266666667	0
21sdcr	1	82	3c	516	2	264	516	907.7	903	4.7	0.174074074	1
21sdcr	1	83	3c	538	2	334	334	565.6	506	59.6	2.207407407	0
21sdcr	1	84	3c	344	2	158	344	841.4	831	10.4	0.385185185	1
21sdcr	1	85	3c	492	2	256	492	594.4	589	5.4	0.2	1
21sdcr	1	86	3c	252	1	252	252	891.3	818	73.3	2.714814815	0
21sdcr	1	87	3c	1172	6	205	926	449.6	421	28.6	1.059259259	1
21sdcr	1	88	3c	683	3	154	325	352.5	350	2.5	0.092592593	1
21sdcr	1	89	3c	283	1	283	283	648.2	642	6.2	0.22962963	0
21sdcr	1	90	3c	905	2	275	905	860.3	807	53.3	1.974074074	1
21sdcr	1	91	3c	316	2	95	95	372.9	349	23.9	0.885185185	0
21sdcr	1	92	3c	1025	2	222	1025	796.1	791	5.1	0.188888889	1
25ds	1	13	1a	585	3	145	585	511.8	509	2.8	0.103703704	1
25ds	1	14	1a	419	1	419	419	1013.5	957	56.5	2.092592593	0
25ds	1	15	1a	367	2	170	170	734.8	724	10.8	0.4	0
25ds	1	16	1a	416	2	224	416	718.8	682	36.8	1.362962963	1
25ds	1	17	1a	512	3	181	512	638.4	632	6.4	0.237037037	1
25ds	1	18	1a	342	2	227	227	815.7	779	36.7	1.359259259	0
25ds	1	19	1a	748	4	248	553	590.8	568	22.8	0.844444444	1
25ds	1	20	1a	381	2	203	381	507.5	500	7.5	0.277777778	1
25ds	1	21	1a	851	4	255	851	761.1	748	13.1	0.485185185	1
25ds	1	22	1a	347	2	216	347	788.6	763	25.6	0.948148148	1
25ds	1	23	1a	813	3	225	225	599.5	593	6.5	0.240740741	0
25ds	1	24	1a	546	3	158	413	792.1	773	19.1	0.707407407	1
25ds	1	25	1a	229	1	229	229	836.8	776	60.8	2.251851852	0
25ds	1	26	1a	1203	4	290	1203	669.4	657	12.4	0.459259259	1
25ds	1	27	1a	602	2	184	602	560.6	558	2.6	0.096296296	1
25ds	1	28	1a	385	2	208	385	786.6	783	3.6	0.133333333	1
25ds	1	29	1a	543	3	230	543	849.5	831	18.5	0.685185185	1
25ds	1	30	1a	1073	4	256	644	490.6	485	5.6	0.207407407	1
25ds	1	31	1a	955	3	282	282	631.9	569	62.9	2.32962963	0
25ds	1	32	1a	459	2	301	459	569.8	565	4.8	0.177777778	1
25ds	1	33	2b	576	2	237	576	854.7	841	13.7	0.507407407	1
25ds	1	34	2b	560	3	214	214	465.8	446	19.8	0.733333333	0
25ds	1	35	2b	704	3	229	541	395.1	384	11.1	0.411111111	1
25ds	1	36	2b	185	1	185	185	892.7	837	55.7	2.062962963	0
25ds	1	37	2b	733	4	135	135	659.1	597	62.1	2.3	0
25ds	1	38	2b	206	1	206	206	815.3	759	56.3	2.085185185	0
25ds	1	39	2b	425	2	254	425	680.3	628	52.3	1.937037037	1
25ds	1	40	2b	743	3	172	743	679.7	627	52.7	1.951851852	1
25ds	1	41	2b	291	1	291	291	838.5	760	78.5	2.907407407	0
25ds	1	42	2b	466	2	254	466	696.3	683	13.3	0.492592593	1
25ds	1	43	2b	410	1	410	410	867.7	810	57.7	2.137037037	0
25ds	1	44	2b	478	2	300	478	788.2	769	19.2	0.711111111	1
25ds	1	45	2b	170	1	170	170	885.9	841	44.9	1.662962963	0
25ds	1	46	2b	641	3	233	641	724.1	709	15.1	0.559259259	1
25ds	1	47	2b	313	1	313	313	625.7	553	72.7	2.692592593	0
25ds	1	48	2b	528	2	281	528	936.7	917	19.7	0.72962963	1
25ds	1	49	2b	545	2	288	545	732.8	712	20.8	0.77037037	1
25ds	1	50	2b	381	1	381	381	818.1	722	96.1	3.559259259	0
25ds	1	51	2b	213	1	213	213	582.4	564	18.4	0.681481481	0
25ds	1	52	2b	693	4	159	288	408.2	362	46.2	1.711111111	1
25ds	1	53	4d	585	3	260	585	604.7	580	24.7	0.914814815	1
25ds	1	54	4d	949	4	269	269	412.9	408	4.9	0.181481481	0
25ds	1	55	4d	383	2	180	180	915.9	834	81.9	3.033333333	0
25ds	1	56	4d	578	3	169	578	751	716	35	1.296296296	1
25ds	1	57	4d	652	2	372	652	731.6	710	21.6	0.8	1
25ds	1	58	4d	831	3	136	136	450.6	446	4.6	0.17037037	0
25ds	1	59	4d	775	3	193	193	738.2	682	56.2	2.081481481	0
25ds	1	60	4d	899	4	174	899	454.3	421	33.3	1.233333333	1
25ds	1	61	4d	458	2	310	458	599.6	542	57.6	2.133333333	1
25ds	1	62	4d	646	2	467	646	684.7	683	1.7	0.062962963	1
25ds	1	63	4d	627	3	261	627	530.4	502	28.4	1.051851852	1
25ds	1	64	4d	237	1	237	237	777.2	743	34.2	1.266666667	0
25ds	1	65	4d	575	2	345	345	465.6	408	57.6	2.133333333	0
25ds	1	66	4d	549	1	549	549	663.3	587	76.3	2.825925926	0
25ds	1	67	4d	411	2	242	411	518.5	481	37.5	1.388888889	1
25ds	1	68	4d	484	2	242	484	644.3	627	17.3	0.640740741	1
25ds	1	69	4d	820	3	274	820	752.5	712	40.5	1.5	1
25ds	1	70	4d	1325	8	143	143	408.6	385	23.6	0.874074074	0
25ds	1	71	4d	681	3	278	681	666.2	662	4.2	0.155555556	1
25ds	1	72	4d	619	3	230	619	458.2	436	22.2	0.822222222	1
25ds	1	73	3c	611	3	277	611	725.3	720	5.3	0.196296296	1
25ds	1	74	3c	1644	7	114	114	383.6	381	2.6	0.096296296	0
25ds	1	75	3c	1920	8	246	520	557.4	529	28.4	1.051851852	1
25ds	1	76	3c	475	3	187	187	620.6	601	19.6	0.725925926	0
25ds	1	77	3c	855	3	373	855	705.6	685	20.6	0.762962963	1
25ds	1	78	3c	909	4	371	599	504	471	33	1.222222222	1
25ds	1	79	3c	410	2	196	410	695.5	674	21.5	0.796296296	1
25ds	1	80	3c	1357	2	816	1357	502.9	472	30.9	1.144444444	1
25ds	1	81	3c	246	1	246	246	759.7	702	57.7	2.137037037	0
25ds	1	82	3c	226	1	226	226	962.1	903	59.1	2.188888889	0
25ds	1	83	3c	690	2	411	690	559.8	506	53.8	1.992592593	1
25ds	1	84	3c	444	2	223	444	869.2	831	38.2	1.414814815	1
25ds	1	85	3c	1397	5	201	1205	630.7	589	41.7	1.544444444	1
25ds	1	86	3c	555	2	208	555	867.8	818	49.8	1.844444444	1
25ds	1	87	3c	981	4	365	819	427.3	421	6.3	0.233333333	1
25ds	1	88	3c	1153	5	244	998	365.9	350	15.9	0.588888889	1
25ds	1	89	3c	581	2	267	581	676.8	642	34.8	1.288888889	1
25ds	1	90	3c	210	1	210	210	891.5	807	84.5	3.12962963	0
25ds	1	91	3c	1726	5	600	817	386.5	349	37.5	1.388888889	1
25ds	1	92	3c	144	1	144	144	811.8	791	20.8	0.77037037	0
29djpc	1	13	1a	94	1	94	94	555.5	509	46.5	1.722222222	0
29djpc	1	14	1a	530	3	208	208	1026.3	957	69.3	2.566666667	0
29djpc	1	15	1a	325	2	109	325	728.4	724	4.4	0.162962963	1
29djpc	1	16	1a	431	2	171	431	697.9	682	15.9	0.588888889	1
29djpc	1	17	1a	232	1	232	232	689.1	632	57.1	2.114814815	0
29djpc	1	18	1a	183	1	183	183	810.4	779	31.4	1.162962963	0
29djpc	1	19	1a	703	3	200	703	622.9	568	54.9	2.033333333	1
29djpc	1	20	1a	303	2	172	303	560.1	500	60.1	2.225925926	1
29djpc	1	21	1a	869	5	235	522	801.4	748	53.4	1.977777778	1
29djpc	1	22	1a	553	4	161	161	806.9	763	43.9	1.625925926	0
29djpc	1	23	1a	364	2	210	210	649.4	593	56.4	2.088888889	0
29djpc	1	24	1a	660	4	173	362	797.9	773	24.9	0.922222222	1
29djpc	1	25	1a	446	2	185	185	836.6	776	60.6	2.244444444	0
29djpc	1	26	1a	655	4	138	138	713.9	657	56.9	2.107407407	0
29djpc	1	27	1a	438	3	93	438	575.1	558	17.1	0.633333333	1
29djpc	1	28	1a	164	1	164	164	876.8	783	93.8	3.474074074	0
29djpc	1	29	1a	453	3	175	175	847.9	831	16.9	0.625925926	0
29djpc	1	30	1a	1384	6	175	836	523.6	485	38.6	1.42962963	1
29djpc	1	31	1a	357	2	147	357	591.7	569	22.7	0.840740741	1
29djpc	1	32	1a	701	4	165	383	584.8	565	19.8	0.733333333	1
29djpc	1	33	2b	405	3	87	87	909.9	841	68.9	2.551851852	0
29djpc	1	34	2b	1060	5	262	262	475.3	446	29.3	1.085185185	0
29djpc	1	35	2b	574	4	89	283	477.8	384	93.8	3.474074074	1
29djpc	1	36	2b	864	4	260	260	855.3	837	18.3	0.677777778	0
29djpc	1	37	2b	924	5	267	474	611.3	597	14.3	0.52962963	1
29djpc	1	38	2b	1211	6	289	613	773.4	759	14.4	0.533333333	1
29djpc	1	39	2b	996	5	204	564	643.4	628	15.4	0.57037037	1
29djpc	1	40	2b	617	3	266	617	639.4	627	12.4	0.459259259	1
29djpc	1	41	2b	318	2	114	318	784.9	760	24.9	0.922222222	1
29djpc	1	42	2b	900	5	319	580	701.3	683	18.3	0.677777778	1
29djpc	1	43	2b	579	3	230	230	832.6	810	22.6	0.837037037	0
29djpc	1	44	2b	248	1	248	248	816.2	769	47.2	1.748148148	0
29djpc	1	45	2b	753	4	107	425	853.1	841	12.1	0.448148148	1
29djpc	1	46	2b	579	3	193	441	718.2	709	9.2	0.340740741	1
29djpc	1	47	2b	711	6	93	189	574.8	553	21.8	0.807407407	1
29djpc	1	48	2b	642	3	318	472	982.5	917	65.5	2.425925926	1
29djpc	1	49	2b	220	1	220	220	781.6	712	69.6	2.577777778	0
29djpc	1	50	2b	719	3	322	457	724.6	722	2.6	0.096296296	1
29djpc	1	51	2b	229	2	82	82	566.1	564	2.1	0.077777778	0
29djpc	1	52	2b	751	5	217	217	368.4	362	6.4	0.237037037	0
29djpc	1	53	4d	717	5	143	143	629.2	580	49.2	1.822222222	0
29djpc	1	54	4d	1036	6	201	495	429.9	408	21.9	0.811111111	1
29djpc	1	55	4d	744	5	223	365	850.2	834	16.2	0.6	1
29djpc	1	56	4d	398	2	300	300	804.2	716	88.2	3.266666667	0
29djpc	1	57	4d	1475	8	263	956	713.7	710	3.7	0.137037037	1
29djpc	1	58	4d	970	5	326	410	501.7	446	55.7	2.062962963	1
29djpc	1	59	4d	1466	7	156	156	683.1	682	1.1	0.040740741	0
29djpc	1	60	4d	478	2	210	478	451	421	30	1.111111111	1
29djpc	1	61	4d	457	2	213	457	586	542	44	1.62962963	1
29djpc	1	62	4d	275	1	275	275	757.3	683	74.3	2.751851852	0
29djpc	1	63	4d	627	3	217	488	522.2	502	20.2	0.748148148	1
29djpc	1	64	4d	829	3	257	467	754.9	743	11.9	0.440740741	1
29djpc	1	65	4d	371	3	175	175	478.6	408	70.6	2.614814815	0
29djpc	1	66	4d	519	3	139	139	658.6	587	71.6	2.651851852	0
29djpc	1	67	4d	549	3	211	415	507.7	481	26.7	0.988888889	1
29djpc	1	68	4d	1388	7	278	278	659.3	627	32.3	1.196296296	0
29djpc	1	69	4d	534	3	133	133	764.5	712	52.5	1.944444444	0
29djpc	1	70	4d	734	4	127	359	385	385	0	0	1
29djpc	1	71	4d	958	4	166	958	679.2	662	17.2	0.637037037	1
29djpc	1	72	4d	1159	6	220	220	448.9	436	12.9	0.477777778	0
29djpc	1	73	3c	1208	6	212	348	743	720	23	0.851851852	1
29djpc	1	74	3c	1439	7	148	148	385	381	4	0.148148148	0
29djpc	1	75	3c	1418	7	165	165	540.6	529	11.6	0.42962963	0
29djpc	1	76	3c	2308	9	177	406	621.1	601	20.1	0.744444444	1
29djpc	1	77	3c	1042	5	243	453	690.9	685	5.9	0.218518519	1
29djpc	1	78	3c	1453	7	155	766	484.7	471	13.7	0.507407407	1
29djpc	1	79	3c	1458	6	144	144	734.6	674	60.6	2.244444444	0
29djpc	1	80	3c	1590	9	118	434	508.1	472	36.1	1.337037037	1
29djpc	1	81	3c	2882	15	249	571	702.2	702	0.2	0.007407407	1
29djpc	1	82	3c	718	5	144	302	930.5	903	27.5	1.018518519	1
29djpc	1	83	3c	1914	8	211	211	526.3	506	20.3	0.751851852	0
29djpc	1	84	3c	1641	8	212	212	851	831	20	0.740740741	0
29djpc	1	85	3c	1402	5	327	540	605.2	589	16.2	0.6	1
29djpc	1	86	3c	719	3	237	458	858.5	818	40.5	1.5	1
29djpc	1	87	3c	2633	10	320	1245	446.7	421	25.7	0.951851852	1
29djpc	1	88	3c	1525	9	194	533	359.1	350	9.1	0.337037037	1
29djpc	1	89	3c	1659	8	192	192	642.6	642	0.6	0.022222222	0
29djpc	1	90	3c	999	5	177	177	887.4	807	80.4	2.977777778	0
29djpc	1	91	3c	1403	6	233	233	363	349	14	0.518518519	0
29djpc	1	92	3c	1024	5	159	360	802.5	791	11.5	0.425925926	1
33bbyz	1	13	1a	285	1	285	285	530.2	509	21.2	0.785185185	0
33bbyz	1	14	1a	1029	4	146	344	1004.4	957	47.4	1.755555556	1
33bbyz	1	15	1a	571	2	287	287	765.3	724	41.3	1.52962963	0
33bbyz	1	16	1a	798	3	252	252	766.5	682	84.5	3.12962963	0
33bbyz	1	17	1a	294	1	294	294	663	632	31	1.148148148	0
33bbyz	1	18	1a	561	2	324	561	797.5	779	18.5	0.685185185	1
33bbyz	1	19	1a	176	1	176	176	606.8	568	38.8	1.437037037	0
33bbyz	1	20	1a	432	2	247	432	514.9	500	14.9	0.551851852	1
33bbyz	1	21	1a	1115	4	232	518	785.5	748	37.5	1.388888889	1
33bbyz	1	22	1a	590	2	329	329	788.1	763	25.1	0.92962963	0
33bbyz	1	23	1a	1122	4	224	224	671.2	593	78.2	2.896296296	0
33bbyz	1	24	1a	500	2	255	500	778.1	773	5.1	0.188888889	1
33bbyz	1	25	1a	232	1	232	232	802.9	776	26.9	0.996296296	0
33bbyz	1	26	1a	1532	6	254	587	665.2	657	8.2	0.303703704	1
33bbyz	1	27	1a	253	1	253	253	607.6	558	49.6	1.837037037	0
33bbyz	1	28	1a	698	3	184	698	803.1	783	20.1	0.744444444	1
33bbyz	1	29	1a	329	1	329	329	884.1	831	53.1	1.966666667	0
33bbyz	1	30	1a	1422	5	198	608	497.4	485	12.4	0.459259259	1
33bbyz	1	31	1a	797	3	224	498	583.4	569	14.4	0.533333333	1
33bbyz	1	32	1a	635	2	286	286	677.4	565	112.4	4.162962963	0
33bbyz	1	33	2b	1127	4	512	512	846.9	841	5.9	0.218518519	0
33bbyz	1	34	2b	999	4	237	237	491.7	446	45.7	1.692592593	0
33bbyz	1	35	2b	488	2	163	163	428.1	384	44.1	1.633333333	0
33bbyz	1	36	2b	329	1	329	329	840.1	837	3.1	0.114814815	0
33bbyz	1	37	2b	425	2	279	425	603.1	597	6.1	0.225925926	1
33bbyz	1	38	2b	1004	3	147	147	841	759	82	3.037037037	0
33bbyz	1	39	2b	502	2	352	502	640.7	628	12.7	0.47037037	1
33bbyz	1	40	2b	266	1	266	266	667.5	627	40.5	1.5	0
33bbyz	1	41	2b	617	3	258	617	779.9	760	19.9	0.737037037	1
33bbyz	1	42	2b	1233	4	472	789	688.2	683	5.2	0.192592593	1
33bbyz	1	43	2b	184	1	184	184	907.4	810	97.4	3.607407407	0
33bbyz	1	44	2b	502	2	223	502	793.1	769	24.1	0.892592593	1
33bbyz	1	45	2b	176	1	176	176	921.1	841	80.1	2.966666667	0
33bbyz	1	46	2b	734	3	367	530	721.7	709	12.7	0.47037037	1
33bbyz	1	47	2b	664	3	253	253	574.7	553	21.7	0.803703704	0
33bbyz	1	48	2b	1160	4	445	445	938.6	917	21.6	0.8	0
33bbyz	1	49	2b	491	2	300	491	793.2	712	81.2	3.007407407	1
33bbyz	1	50	2b	277	1	277	277	832.3	722	110.3	4.085185185	0
33bbyz	1	51	2b	230	1	230	230	587.5	564	23.5	0.87037037	0
33bbyz	1	52	2b	1030	3	457	457	379.9	362	17.9	0.662962963	0
33bbyz	1	53	4d	572	2	199	572	592	580	12	0.444444444	1
33bbyz	1	54	4d	952	3	194	194	437.3	408	29.3	1.085185185	0
33bbyz	1	55	4d	668	2	126	126	871.2	834	37.2	1.377777778	0
33bbyz	1	56	4d	487	2	160	487	773.7	716	57.7	2.137037037	1
33bbyz	1	57	4d	886	3	336	662	771.7	710	61.7	2.285185185	1
33bbyz	1	58	4d	1015	3	307	684	482.7	446	36.7	1.359259259	1
33bbyz	1	59	4d	677	2	229	677	690.1	682	8.1	0.3	1
33bbyz	1	60	4d	1524	5	389	576	431	421	10	0.37037037	1
33bbyz	1	61	4d	1113	4	243	430	543.1	542	1.1	0.040740741	1
33bbyz	1	62	4d	1503	5	333	333	708.3	683	25.3	0.937037037	0
33bbyz	1	63	4d	1547	6	267	489	523.2	502	21.2	0.785185185	1
33bbyz	1	64	4d	546	2	177	177	812.3	743	69.3	2.566666667	0
33bbyz	1	65	4d	1698	6	201	201	427.5	408	19.5	0.722222222	0
33bbyz	1	66	4d	486	2	249	249	634.4	587	47.4	1.755555556	0
33bbyz	1	67	4d	752	3	253	532	490.9	481	9.9	0.366666667	1
33bbyz	1	68	4d	168	1	168	168	684.1	627	57.1	2.114814815	0
33bbyz	1	69	4d	170	1	170	170	773.5	712	61.5	2.277777778	0
33bbyz	1	70	4d	413	2	279	279	395.7	385	10.7	0.396296296	0
33bbyz	1	71	4d	191	1	191	191	730.3	662	68.3	2.52962963	0
33bbyz	1	72	4d	387	1	387	387	497.2	436	61.2	2.266666667	0
33bbyz	1	73	3c	201	1	201	201	796.3	720	76.3	2.825925926	0
33bbyz	1	74	3c	554	2	276	554	390.3	381	9.3	0.344444444	1
33bbyz	1	75	3c	1629	4	382	768	532.9	529	3.9	0.144444444	1
33bbyz	1	76	3c	517	3	234	397	622	601	21	0.777777778	1
33bbyz	1	77	3c	880	3	426	426	706.2	685	21.2	0.785185185	0
33bbyz	1	78	3c	748	3	325	325	477.7	471	6.7	0.248148148	0
33bbyz	1	79	3c	450	2	245	450	695.9	674	21.9	0.811111111	1
33bbyz	1	80	3c	2092	7	247	663	483	472	11	0.407407407	1
33bbyz	1	81	3c	780	4	326	440	726.1	702	24.1	0.892592593	1
33bbyz	1	82	3c	1162	4	257	480	919.7	903	16.7	0.618518519	1
33bbyz	1	83	3c	624	2	245	624	549.8	506	43.8	1.622222222	1
33bbyz	1	84	3c	714	3	323	486	855.6	831	24.6	0.911111111	1
33bbyz	1	85	3c	406	1	406	406	682.7	589	93.7	3.47037037	0
33bbyz	1	86	3c	888	3	262	262	849.3	818	31.3	1.159259259	0
33bbyz	1	87	3c	443	2	291	443	470.6	421	49.6	1.837037037	1
33bbyz	1	88	3c	345	2	165	165	427.3	350	77.3	2.862962963	0
33bbyz	1	89	3c	845	2	643	845	657.7	642	15.7	0.581481481	1
33bbyz	1	90	3c	566	2	301	566	809.9	807	2.9	0.107407407	1
33bbyz	1	91	3c	1252	4	410	801	353.8	349	4.8	0.177777778	1
33bbyz	1	92	3c	326	1	326	326	802.8	791	11.8	0.437037037	0
37qjzm	1	13	1a	504	2	303	504	535.4	509	26.4	0.977777778	1
37qjzm	1	14	1a	657	2	271	657	1007.4	957	50.4	1.866666667	1
37qjzm	1	15	1a	293	2	138	293	767.3	724	43.3	1.603703704	1
37qjzm	1	16	1a	389	2	193	389	712.5	682	30.5	1.12962963	1
37qjzm	1	17	1a	643	2	339	643	673.1	632	41.1	1.522222222	1
37qjzm	1	18	1a	472	2	255	472	801	779	22	0.814814815	1
37qjzm	1	19	1a	734	3	153	734	569.3	568	1.3	0.048148148	1
37qjzm	1	20	1a	369	2	228	369	525	500	25	0.925925926	1
37qjzm	1	21	1a	333	2	108	333	753.2	748	5.2	0.192592593	1
37qjzm	1	22	1a	516	2	303	516	809.1	763	46.1	1.707407407	1
37qjzm	1	23	1a	590	2	239	590	611.5	593	18.5	0.685185185	1
37qjzm	1	24	1a	714	3	362	714	786.3	773	13.3	0.492592593	1
37qjzm	1	25	1a	471	2	271	471	842.7	776	66.7	2.47037037	1
37qjzm	1	26	1a	969	2	396	969	692.6	657	35.6	1.318518519	1
37qjzm	1	27	1a	830	2	500	830	573.2	558	15.2	0.562962963	1
37qjzm	1	28	1a	595	2	358	595	825.2	783	42.2	1.562962963	1
37qjzm	1	29	1a	321	1	321	321	906.2	831	75.2	2.785185185	0
37qjzm	1	30	1a	1016	4	164	1016	501.9	485	16.9	0.625925926	1
37qjzm	1	31	1a	444	2	295	444	609.4	569	40.4	1.496296296	1
37qjzm	1	32	1a	811	5	177	811	580.2	565	15.2	0.562962963	1
37qjzm	1	33	2b	412	2	173	412	855.5	841	14.5	0.537037037	1
37qjzm	1	34	2b	366	1	366	366	511	446	65	2.407407407	0
37qjzm	1	35	2b	684	2	496	684	422.4	384	38.4	1.422222222	1
37qjzm	1	36	2b	578	2	241	578	896	837	59	2.185185185	1
37qjzm	1	37	2b	835	2	302	835	606.2	597	9.2	0.340740741	1
37qjzm	1	38	2b	885	2	321	885	802.7	759	43.7	1.618518519	1
37qjzm	1	39	2b	1504	4	284	1504	645.9	628	17.9	0.662962963	1
37qjzm	1	40	2b	529	2	218	529	668.7	627	41.7	1.544444444	1
37qjzm	1	41	2b	518	2	311	518	794.6	760	34.6	1.281481481	1
37qjzm	1	42	2b	1108	4	314	1108	687.9	683	4.9	0.181481481	1
37qjzm	1	43	2b	459	2	280	459	842.8	810	32.8	1.214814815	1
37qjzm	1	44	2b	481	2	151	481	773	769	4	0.148148148	1
37qjzm	1	45	2b	407	2	199	407	854.8	841	13.8	0.511111111	1
37qjzm	1	46	2b	433	2	326	433	751.1	709	42.1	1.559259259	1
37qjzm	1	47	2b	557	2	399	557	604	553	51	1.888888889	1
37qjzm	1	48	2b	978	3	450	978	984.5	917	67.5	2.5	1
37qjzm	1	49	2b	457	2	247	457	725.7	712	13.7	0.507407407	1
37qjzm	1	50	2b	540	2	264	540	728.7	722	6.7	0.248148148	1
37qjzm	1	51	2b	246	1	246	246	600.8	564	36.8	1.362962963	0
37qjzm	1	52	2b	523	3	228	358	379.2	362	17.2	0.637037037	1
37qjzm	1	53	4d	482	2	209	209	626.4	580	46.4	1.718518519	0
37qjzm	1	54	4d	3078	8	376	1212	419.9	408	11.9	0.440740741	1
37qjzm	1	55	4d	899	2	229	899	849.4	834	15.4	0.57037037	1
37qjzm	1	56	4d	365	2	117	365	763.5	716	47.5	1.759259259	1
37qjzm	1	57	4d	765	3	234	234	745.4	710	35.4	1.311111111	0
37qjzm	1	58	4d	629	2	237	629	474.3	446	28.3	1.048148148	1
37qjzm	1	59	4d	1074	3	342	1074	740.8	682	58.8	2.177777778	1
37qjzm	1	60	4d	470	2	187	470	443.4	421	22.4	0.82962963	1
37qjzm	1	61	4d	760	2	170	760	580	542	38	1.407407407	1
37qjzm	1	62	4d	516	2	303	516	725.9	683	42.9	1.588888889	1
37qjzm	1	63	4d	675	2	429	429	555.7	502	53.7	1.988888889	0
37qjzm	1	64	4d	601	2	286	286	789.3	743	46.3	1.714814815	0
37qjzm	1	65	4d	937	4	177	324	422.1	408	14.1	0.522222222	1
37qjzm	1	66	4d	267	1	267	267	640.3	587	53.3	1.974074074	0
37qjzm	1	67	4d	196	1	196	196	533.6	481	52.6	1.948148148	0
37qjzm	1	68	4d	568	2	305	568	645.4	627	18.4	0.681481481	1
37qjzm	1	69	4d	986	3	276	712	739.1	712	27.1	1.003703704	1
37qjzm	1	70	4d	648	2	292	648	412.7	385	27.7	1.025925926	1
37qjzm	1	71	4d	754	3	310	754	665.5	662	3.5	0.12962963	1
37qjzm	1	72	4d	518	3	145	518	448.4	436	12.4	0.459259259	1
37qjzm	1	73	3c	555	2	366	555	732.1	720	12.1	0.448148148	1
37qjzm	1	74	3c	1375	5	464	1375	403.3	381	22.3	0.825925926	1
37qjzm	1	75	3c	756	2	322	756	555.5	529	26.5	0.981481481	1
37qjzm	1	76	3c	717	3	219	717	608	601	7	0.259259259	1
37qjzm	1	77	3c	2240	7	286	1480	691.9	685	6.9	0.255555556	1
37qjzm	1	78	3c	1072	4	387	671	500.2	471	29.2	1.081481481	1
37qjzm	1	79	3c	348	1	348	348	707.3	674	33.3	1.233333333	0
37qjzm	1	80	3c	1635	7	285	1152	483.6	472	11.6	0.42962963	1
37qjzm	1	81	3c	665	3	326	665	759.5	702	57.5	2.12962963	1
37qjzm	1	82	3c	265	1	265	265	941.3	903	38.3	1.418518519	0
37qjzm	1	83	3c	638	2	218	638	540.7	506	34.7	1.285185185	1
37qjzm	1	84	3c	1084	3	307	307	853.4	831	22.4	0.82962963	0
37qjzm	1	85	3c	879	2	567	879	631.5	589	42.5	1.574074074	1
37qjzm	1	86	3c	399	2	165	399	836.9	818	18.9	0.7	1
37qjzm	1	87	3c	1439	5	245	245	426.2	421	5.2	0.192592593	0
37qjzm	1	88	3c	824	3	293	596	382.8	350	32.8	1.214814815	1
37qjzm	1	89	3c	1568	3	836	1568	685.2	642	43.2	1.6	1
37qjzm	1	90	3c	741	3	370	741	825.7	807	18.7	0.692592593	1
37qjzm	1	91	3c	569	3	255	569	349.9	349	0.9	0.033333333	1
37qjzm	1	92	3c	395	2	91	395	809.4	791	18.4	0.681481481	1
41qlyz	1	13	1a	1473	5	205	1473	518.6	509	9.6	0.355555556	1
41qlyz	1	14	1a	335	2	100	335	974.3	957	17.3	0.640740741	1
41qlyz	1	15	1a	293	2	158	293	759.2	724	35.2	1.303703704	1
41qlyz	1	16	1a	506	2	236	506	698.3	682	16.3	0.603703704	1
41qlyz	1	17	1a	428	2	197	428	649.5	632	17.5	0.648148148	1
41qlyz	1	18	1a	267	1	267	267	845.7	779	66.7	2.47037037	0
41qlyz	1	19	1a	567	3	82	82	605.7	568	37.7	1.396296296	0
41qlyz	1	20	1a	543	2	311	543	541	500	41	1.518518519	1
41qlyz	1	21	1a	412	2	233	412	791.4	748	43.4	1.607407407	1
41qlyz	1	22	1a	650	3	207	207	806.9	763	43.9	1.625925926	0
41qlyz	1	23	1a	596	2	286	596	609.7	593	16.7	0.618518519	1
41qlyz	1	24	1a	487	2	218	487	786.5	773	13.5	0.5	1
41qlyz	1	25	1a	83	1	83	83	834.2	776	58.2	2.155555556	0
41qlyz	1	26	1a	830	4	310	552	677.9	657	20.9	0.774074074	1
41qlyz	1	27	1a	597	2	277	597	569.4	558	11.4	0.422222222	1
41qlyz	1	28	1a	435	2	225	435	833.9	783	50.9	1.885185185	1
41qlyz	1	29	1a	375	2	213	375	848.7	831	17.7	0.655555556	1
41qlyz	1	30	1a	1020	4	99	1020	514.3	485	29.3	1.085185185	1
41qlyz	1	31	1a	339	2	238	339	575.7	569	6.7	0.248148148	1
41qlyz	1	32	1a	209	1	209	209	635.8	565	70.8	2.622222222	0
41qlyz	1	33	2b	667	2	280	667	876	841	35	1.296296296	1
41qlyz	1	34	2b	994	2	377	994	490.5	446	44.5	1.648148148	1
41qlyz	1	35	2b	414	2	203	414	399.2	384	15.2	0.562962963	1
41qlyz	1	36	2b	222	1	222	222	882.8	837	45.8	1.696296296	0
41qlyz	1	37	2b	399	1	399	399	661.5	597	64.5	2.388888889	0
41qlyz	1	38	2b	232	1	232	232	811	759	52	1.925925926	0
41qlyz	1	39	2b	401	1	401	401	681.7	628	53.7	1.988888889	0
41qlyz	1	40	2b	823	2	383	823	669.3	627	42.3	1.566666667	1
41qlyz	1	41	2b	178	1	178	178	843.3	760	83.3	3.085185185	0
41qlyz	1	42	2b	655	2	382	382	735.8	683	52.8	1.955555556	0
41qlyz	1	43	2b	412	2	253	412	827.2	810	17.2	0.637037037	1
41qlyz	1	44	2b	519	2	217	217	787.8	769	18.8	0.696296296	0
41qlyz	1	45	2b	184	2	86	184	868.8	841	27.8	1.02962963	1
41qlyz	1	46	2b	229	1	229	229	768.9	709	59.9	2.218518519	0
41qlyz	1	47	2b	889	3	225	889	555.7	553	2.7	0.1	1
41qlyz	1	48	2b	820	3	351	722	933.8	917	16.8	0.622222222	1
41qlyz	1	49	2b	584	1	584	584	750.4	712	38.4	1.422222222	0
41qlyz	1	50	2b	728	2	442	442	781.7	722	59.7	2.211111111	0
41qlyz	1	51	2b	406	2	276	406	565.8	564	1.8	0.066666667	1
41qlyz	1	52	2b	542	2	321	542	365.7	362	3.7	0.137037037	1
41qlyz	1	53	4d	399	2	186	399	628.4	580	48.4	1.792592593	1
41qlyz	1	54	4d	1494	5	495	1494	450.3	408	42.3	1.566666667	1
41qlyz	1	55	4d	362	2	207	362	868.1	834	34.1	1.262962963	1
41qlyz	1	56	4d	237	1	237	237	792.3	716	76.3	2.825925926	0
41qlyz	1	57	4d	1278	4	302	1278	728.5	710	18.5	0.685185185	1
41qlyz	1	58	4d	418	3	216	418	458.8	446	12.8	0.474074074	1
41qlyz	1	59	4d	911	3	419	911	745.7	682	63.7	2.359259259	1
41qlyz	1	60	4d	186	1	186	186	457.8	421	36.8	1.362962963	0
41qlyz	1	61	4d	387	2	290	387	556.4	542	14.4	0.533333333	1
41qlyz	1	62	4d	590	3	228	590	742.3	683	59.3	2.196296296	1
41qlyz	1	63	4d	0	0	0	0	0	0	0	0	0
41qlyz	1	64	4d	500	3	140	500	746.9	743	3.9	0.144444444	1
41qlyz	1	65	4d	619	2	271	619	411.7	408	3.7	0.137037037	1
41qlyz	1	66	4d	416	2	167	167	643.1	587	56.1	2.077777778	0
41qlyz	1	67	4d	661	3	214	415	512.3	481	31.3	1.159259259	1
41qlyz	1	68	4d	821	5	105	821	640.1	627	13.1	0.485185185	1
41qlyz	1	69	4d	1018	4	197	1018	739.4	712	27.4	1.014814815	1
41qlyz	1	70	4d	499	2	243	499	404.2	385	19.2	0.711111111	1
41qlyz	1	71	4d	767	4	147	767	695.4	662	33.4	1.237037037	1
41qlyz	1	72	4d	478	2	230	478	442.6	436	6.6	0.244444444	1
41qlyz	1	73	3c	1005	4	236	759	727.4	720	7.4	0.274074074	1
41qlyz	1	74	3c	1396	4	87	1262	396.5	381	15.5	0.574074074	1
41qlyz	1	75	3c	799	3	363	799	577.4	529	48.4	1.792592593	1
41qlyz	1	76	3c	380	1	380	380	628.1	601	27.1	1.003703704	0
41qlyz	1	77	3c	115	1	115	115	723.3	685	38.3	1.418518519	0
41qlyz	1	78	3c	802	3	272	272	591	471	120	4.444444444	0
41qlyz	1	79	3c	218	1	218	218	737.7	674	63.7	2.359259259	0
41qlyz	1	80	3c	927	2	247	927	482.7	472	10.7	0.396296296	1
41qlyz	1	81	3c	82	1	82	82	738.8	702	36.8	1.362962963	0
41qlyz	1	82	3c	277	1	277	277	990.4	903	87.4	3.237037037	0
41qlyz	1	83	3c	830	3	256	256	539.2	506	33.2	1.22962963	0
41qlyz	1	84	3c	479	2	243	479	845.9	831	14.9	0.551851852	1
41qlyz	1	85	3c	185	1	185	185	623.6	589	34.6	1.281481481	0
41qlyz	1	86	3c	217	1	217	217	891.3	818	73.3	2.714814815	0
41qlyz	1	87	3c	1081	3	233	785	469.4	421	48.4	1.792592593	1
41qlyz	1	88	3c	1034	4	287	820	373.2	350	23.2	0.859259259	1
41qlyz	1	89	3c	187	1	187	187	721.6	642	79.6	2.948148148	0
41qlyz	1	90	3c	345	2	173	345	894.8	807	87.8	3.251851852	1
41qlyz	1	91	3c	821	3	241	471	407	349	58	2.148148148	1
41qlyz	1	92	3c	336	3	96	336	791.5	791	0.5	0.018518519	1
45mzzg	1	13	1a	261	1	261	261	567.9	509	58.9	2.181481481	0
45mzzg	1	14	1a	641	2	227	641	980.4	957	23.4	0.866666667	1
45mzzg	1	15	1a	335	1	335	335	788.6	724	64.6	2.392592593	0
45mzzg	1	16	1a	492	2	223	492	710.9	682	28.9	1.07037037	1
45mzzg	1	17	1a	191	1	191	191	690.7	632	58.7	2.174074074	0
45mzzg	1	18	1a	361	2	256	256	836.3	779	57.3	2.122222222	0
45mzzg	1	19	1a	451	2	318	451	623.7	568	55.7	2.062962963	1
45mzzg	1	20	1a	555	2	297	555	505.7	500	5.7	0.211111111	1
45mzzg	1	21	1a	302	1	302	302	767.9	748	19.9	0.737037037	0
45mzzg	1	22	1a	186	1	186	186	811.4	763	48.4	1.792592593	0
45mzzg	1	23	1a	849	2	532	532	646.1	593	53.1	1.966666667	0
45mzzg	1	24	1a	269	1	269	269	851.3	773	78.3	2.9	0
45mzzg	1	25	1a	274	1	274	274	887.4	776	111.4	4.125925926	0
45mzzg	1	26	1a	594	2	272	594	693.2	657	36.2	1.340740741	1
45mzzg	1	27	1a	494	2	236	494	576.8	558	18.8	0.696296296	1
45mzzg	1	28	1a	517	2	223	517	799.4	783	16.4	0.607407407	1
45mzzg	1	29	1a	256	1	256	256	930.7	831	99.7	3.692592593	0
45mzzg	1	30	1a	837	3	412	412	538.3	485	53.3	1.974074074	0
45mzzg	1	31	1a	489	2	215	489	571.1	569	2.1	0.077777778	1
45mzzg	1	32	1a	466	2	278	466	601	565	36	1.333333333	1
45mzzg	1	33	2b	304	1	304	304	933.7	841	92.7	3.433333333	0
45mzzg	1	34	2b	898	3	333	633	462.2	446	16.2	0.6	1
45mzzg	1	35	2b	328	2	101	328	406.6	384	22.6	0.837037037	1
45mzzg	1	36	2b	395	1	395	395	917.3	837	80.3	2.974074074	0
45mzzg	1	37	2b	572	2	271	572	631.9	597	34.9	1.292592593	1
45mzzg	1	38	2b	190	1	190	190	790.2	759	31.2	1.155555556	0
45mzzg	1	39	2b	488	2	265	488	661.3	628	33.3	1.233333333	1
45mzzg	1	40	2b	365	1	365	365	672.6	627	45.6	1.688888889	0
45mzzg	1	41	2b	272	1	272	272	825.9	760	65.9	2.440740741	0
45mzzg	1	42	2b	858	4	238	858	736.3	683	53.3	1.974074074	1
45mzzg	1	43	2b	452	2	356	356	865.2	810	55.2	2.044444444	0
45mzzg	1	44	2b	353	2	189	353	792.8	769	23.8	0.881481481	1
45mzzg	1	45	2b	556	2	182	182	880.7	841	39.7	1.47037037	0
45mzzg	1	46	2b	221	1	221	221	772.4	709	63.4	2.348148148	0
45mzzg	1	47	2b	713	2	269	269	596.2	553	43.2	1.6	0
45mzzg	1	48	2b	1119	2	421	1119	1007.7	917	90.7	3.359259259	1
45mzzg	1	49	2b	632	2	307	632	736.2	712	24.2	0.896296296	1
45mzzg	1	50	2b	451	2	210	451	768	722	46	1.703703704	1
45mzzg	1	51	2b	761	3	299	554	592.8	564	28.8	1.066666667	1
45mzzg	1	52	2b	0	0	0	0	0	0	0	0	0
45mzzg	1	53	4d	1182	4	370	772	596	580	16	0.592592593	1
45mzzg	1	54	4d	758	2	536	758	409.9	408	1.9	0.07037037	1
45mzzg	1	55	4d	325	1	325	325	914.4	834	80.4	2.977777778	0
45mzzg	1	56	4d	190	1	190	190	777.6	716	61.6	2.281481481	0
45mzzg	1	57	4d	687	2	104	687	717.3	710	7.3	0.27037037	1
45mzzg	1	58	4d	1464	3	316	1464	450.1	446	4.1	0.151851852	1
45mzzg	1	59	4d	563	3	296	563	697.5	682	15.5	0.574074074	1
45mzzg	1	60	4d	540	2	342	540	429.9	421	8.9	0.32962963	1
45mzzg	1	61	4d	487	2	238	487	570.8	542	28.8	1.066666667	1
45mzzg	1	62	4d	603	2	325	603	713	683	30	1.111111111	1
45mzzg	1	63	4d	791	3	280	791	537	502	35	1.296296296	1
45mzzg	1	64	4d	789	2	245	789	760.9	743	17.9	0.662962963	1
45mzzg	1	65	4d	221	1	221	221	466	408	58	2.148148148	0
45mzzg	1	66	4d	323	1	323	323	638.4	587	51.4	1.903703704	0
45mzzg	1	67	4d	533	2	319	533	496.9	481	15.9	0.588888889	1
45mzzg	1	68	4d	462	1	462	462	672	627	45	1.666666667	0
45mzzg	1	69	4d	217	1	217	217	760.4	712	48.4	1.792592593	0
45mzzg	1	70	4d	323	1	323	323	438.3	385	53.3	1.974074074	0
45mzzg	1	71	4d	500	2	244	500	675.6	662	13.6	0.503703704	1
45mzzg	1	72	4d	557	2	313	557	471.2	436	35.2	1.303703704	1
45mzzg	1	73	3c	272	1	272	272	798.1	720	78.1	2.892592593	0
45mzzg	1	74	3c	1212	5	263	263	386.7	381	5.7	0.211111111	0
45mzzg	1	75	3c	811	3	265	563	549.4	529	20.4	0.755555556	1
45mzzg	1	76	3c	712	2	404	712	621.9	601	20.9	0.774074074	1
45mzzg	1	77	3c	278	2	108	278	708.5	685	23.5	0.87037037	1
45mzzg	1	78	3c	689	3	242	242	538.9	471	67.9	2.514814815	0
45mzzg	1	79	3c	1108	3	491	836	674.4	674	0.4	0.014814815	1
45mzzg	1	80	3c	929	3	561	561	499	472	27	1	0
45mzzg	1	81	3c	496	2	262	496	740.6	702	38.6	1.42962963	1
45mzzg	1	82	3c	396	2	231	396	936.8	903	33.8	1.251851852	1
45mzzg	1	83	3c	569	2	294	569	531.1	506	25.1	0.92962963	1
45mzzg	1	84	3c	746	2	411	746	848	831	17	0.62962963	1
45mzzg	1	85	3c	910	4	216	216	612.6	589	23.6	0.874074074	0
45mzzg	1	86	3c	260	1	260	260	915.2	818	97.2	3.6	0
45mzzg	1	87	3c	712	3	285	712	444.5	421	23.5	0.87037037	1
45mzzg	1	88	3c	3062	11	208	1622	370	350	20	0.740740741	1
45mzzg	1	89	3c	823	3	219	823	661.4	642	19.4	0.718518519	1
45mzzg	1	90	3c	491	2	217	491	821.9	807	14.9	0.551851852	1
45mzzg	1	91	3c	361	2	195	361	351.9	349	2.9	0.107407407	1
45mzzg	1	92	3c	219	1	219	219	830	791	39	1.444444444	0
49dzzg	1	13	1a	437	2	221	221	565.8	509	56.8	2.103703704	0
49dzzg	1	14	1a	462	2	253	253	1038.4	957	81.4	3.014814815	0
49dzzg	1	15	1a	326	2	188	188	800.8	724	76.8	2.844444444	0
49dzzg	1	16	1a	206	1	206	206	728.2	682	46.2	1.711111111	0
49dzzg	1	17	1a	0	0	0	0	0	0	0	0	0
49dzzg	1	18	1a	781	3	254	450	794.1	779	15.1	0.559259259	1
49dzzg	1	19	1a	0	0	0	0	0	0	0	0	0
49dzzg	1	20	1a	422	2	224	224	576.1	500	76.1	2.818518519	0
49dzzg	1	21	1a	181	1	181	181	779.5	748	31.5	1.166666667	0
49dzzg	1	22	1a	262	1	262	262	765.8	763	2.8	0.103703704	0
49dzzg	1	23	1a	0	0	0	0	0	0	0	0	0
49dzzg	1	24	1a	485	2	245	245	789.6	773	16.6	0.614814815	0
49dzzg	1	25	1a	256	1	256	256	833.8	776	57.8	2.140740741	0
49dzzg	1	26	1a	573	2	261	573	658	657	1	0.037037037	1
49dzzg	1	27	1a	618	3	181	423	568	558	10	0.37037037	1
49dzzg	1	28	1a	525	2	309	309	801.2	783	18.2	0.674074074	0
49dzzg	1	29	1a	525	2	293	293	920.3	831	89.3	3.307407407	0
49dzzg	1	30	1a	822	4	177	177	499.1	485	14.1	0.522222222	0
49dzzg	1	31	1a	177	1	177	177	647.7	569	78.7	2.914814815	0
49dzzg	1	32	1a	287	1	287	287	683.4	565	118.4	4.385185185	0
49dzzg	1	33	2b	246	1	246	246	948.7	841	107.7	3.988888889	0
49dzzg	1	34	2b	257	1	257	257	520.6	446	74.6	2.762962963	0
49dzzg	1	35	2b	180	1	180	180	435.3	384	51.3	1.9	0
49dzzg	1	36	2b	544	2	369	369	904.6	837	67.6	2.503703704	0
49dzzg	1	37	2b	526	2	301	301	598	597	1	0.037037037	0
49dzzg	1	38	2b	169	1	169	169	804.4	759	45.4	1.681481481	0
49dzzg	1	39	2b	342	1	342	342	634.3	628	6.3	0.233333333	0
49dzzg	1	40	2b	406	2	182	182	658.7	627	31.7	1.174074074	0
49dzzg	1	41	2b	216	1	216	216	783.9	760	23.9	0.885185185	0
49dzzg	1	42	2b	846	3	258	484	687.1	683	4.1	0.151851852	1
49dzzg	1	43	2b	231	1	231	231	856.5	810	46.5	1.722222222	0
49dzzg	1	44	2b	251	1	251	251	851.8	769	82.8	3.066666667	0
49dzzg	1	45	2b	182	1	182	182	884.9	841	43.9	1.625925926	0
49dzzg	1	46	2b	206	1	206	206	758.3	709	49.3	1.825925926	0
49dzzg	1	47	2b	209	1	209	209	651.5	553	98.5	3.648148148	0
49dzzg	1	48	2b	226	1	226	226	1000.5	917	83.5	3.092592593	0
49dzzg	1	49	2b	330	1	330	330	762.7	712	50.7	1.877777778	0
49dzzg	1	50	2b	0	0	0	0	0	0	0	0	0
49dzzg	1	51	2b	188	1	188	188	576.5	564	12.5	0.462962963	0
49dzzg	1	52	2b	487	2	243	243	436.7	362	74.7	2.766666667	0
49dzzg	1	53	4d	100	1	100	100	642.4	580	62.4	2.311111111	0
49dzzg	1	54	4d	638	2	254	254	440.7	408	32.7	1.211111111	0
49dzzg	1	55	4d	245	1	245	245	861.8	834	27.8	1.02962963	0
49dzzg	1	56	4d	464	2	248	248	751.7	716	35.7	1.322222222	0
49dzzg	1	57	4d	681	3	245	513	720.4	710	10.4	0.385185185	1
49dzzg	1	58	4d	220	1	220	220	550.9	446	104.9	3.885185185	0
49dzzg	1	59	4d	795	3	208	428	688.7	682	6.7	0.248148148	1
49dzzg	1	60	4d	184	1	184	184	486.6	421	65.6	2.42962963	0
49dzzg	1	61	4d	177	1	177	177	622.7	542	80.7	2.988888889	0
49dzzg	1	62	4d	272	1	272	272	770.4	683	87.4	3.237037037	0
49dzzg	1	63	4d	255	1	255	255	613.9	502	111.9	4.144444444	0
49dzzg	1	64	4d	202	1	202	202	754.1	743	11.1	0.411111111	0
49dzzg	1	65	4d	205	1	205	205	492	408	84	3.111111111	0
49dzzg	1	66	4d	252	1	252	252	600.2	587	13.2	0.488888889	0
49dzzg	1	67	4d	218	1	218	218	517.1	481	36.1	1.337037037	0
49dzzg	1	68	4d	211	1	211	211	693.3	627	66.3	2.455555556	0
49dzzg	1	69	4d	174	1	174	174	805.8	712	93.8	3.474074074	0
49dzzg	1	70	4d	177	1	177	177	493	385	108	4	0
49dzzg	1	71	4d	2405	11	195	367	664.1	662	2.1	0.077777778	1
49dzzg	1	72	4d	744	3	256	514	456.9	436	20.9	0.774074074	1
49dzzg	1	73	3c	831	3	223	223	753.6	720	33.6	1.244444444	0
49dzzg	1	74	3c	253	1	253	253	449.4	381	68.4	2.533333333	0
49dzzg	1	75	3c	177	1	177	177	590.9	529	61.9	2.292592593	0
49dzzg	1	76	3c	229	1	229	229	679.6	601	78.6	2.911111111	0
49dzzg	1	77	3c	251	1	251	251	769.6	685	84.6	3.133333333	0
49dzzg	1	78	3c	854	2	262	854	479.6	471	8.6	0.318518519	1
49dzzg	1	79	3c	228	1	228	228	716.1	674	42.1	1.559259259	0
49dzzg	1	80	3c	1010	5	190	672	528.9	472	56.9	2.107407407	1
49dzzg	1	81	3c	208	1	208	208	775.1	702	73.1	2.707407407	0
49dzzg	1	82	3c	221	1	221	221	968.9	903	65.9	2.440740741	0
49dzzg	1	83	3c	183	1	183	183	555.3	506	49.3	1.825925926	0
49dzzg	1	84	3c	141	1	141	141	902.6	831	71.6	2.651851852	0
49dzzg	1	85	3c	810	3	233	233	611.9	589	22.9	0.848148148	0
49dzzg	1	86	3c	213	1	213	213	920.5	818	102.5	3.796296296	0
49dzzg	1	87	3c	672	2	403	403	427.9	421	6.9	0.255555556	0
49dzzg	1	88	3c	1253	4	204	479	367.5	350	17.5	0.648148148	1
49dzzg	1	89	3c	386	1	386	386	697.6	642	55.6	2.059259259	0
49dzzg	1	90	3c	0	0	0	0	0	0	0	0	0
49dzzg	1	91	3c	367	2	130	130	469.1	349	120.1	4.448148148	0
49dzzg	1	92	3c	0	0	0	0	0	0	0	0	0
53cgzmn	1	13	1a	231	1	231	231	540.1	509	31.1	1.151851852	0
53cgzmn	1	14	1a	936	2	535	535	1035.1	957	78.1	2.892592593	0
53cgzmn	1	15	1a	371	2	196	196	792.4	724	68.4	2.533333333	0
53cgzmn	1	16	1a	449	2	290	449	710.8	682	28.8	1.066666667	1
53cgzmn	1	17	1a	369	2	230	369	638	632	6	0.222222222	1
53cgzmn	1	18	1a	257	1	257	257	844.3	779	65.3	2.418518519	0
53cgzmn	1	19	1a	420	2	180	420	569.4	568	1.4	0.051851852	1
53cgzmn	1	20	1a	663	3	138	378	514.7	500	14.7	0.544444444	1
53cgzmn	1	21	1a	501	3	226	402	823.1	748	75.1	2.781481481	1
53cgzmn	1	22	1a	291	1	291	291	821.9	763	58.9	2.181481481	0
53cgzmn	1	23	1a	272	1	272	272	662.8	593	69.8	2.585185185	0
53cgzmn	1	24	1a	527	2	263	263	816.2	773	43.2	1.6	0
53cgzmn	1	25	1a	170	1	170	170	815.9	776	39.9	1.477777778	0
53cgzmn	1	26	1a	322	2	131	322	683.8	657	26.8	0.992592593	1
53cgzmn	1	27	1a	353	2	238	353	609.5	558	51.5	1.907407407	1
53cgzmn	1	28	1a	277	1	277	277	849.9	783	66.9	2.477777778	0
53cgzmn	1	29	1a	274	1	274	274	890.3	831	59.3	2.196296296	0
53cgzmn	1	30	1a	1079	4	194	487	497.3	485	12.3	0.455555556	1
53cgzmn	1	31	1a	415	2	251	415	607.5	569	38.5	1.425925926	1
53cgzmn	1	32	1a	396	2	252	396	576.3	565	11.3	0.418518519	1
53cgzmn	1	33	2b	241	1	241	241	923	841	82	3.037037037	0
53cgzmn	1	34	2b	1067	5	200	321	449	446	3	0.111111111	1
53cgzmn	1	35	2b	543	3	228	228	401	384	17	0.62962963	0
53cgzmn	1	36	2b	377	2	210	210	906	837	69	2.555555556	0
53cgzmn	1	37	2b	317	1	317	317	647.4	597	50.4	1.866666667	0
53cgzmn	1	38	2b	473	2	300	473	795.1	759	36.1	1.337037037	1
53cgzmn	1	39	2b	827	2	551	827	680.2	628	52.2	1.933333333	1
53cgzmn	1	40	2b	347	2	91	91	630.2	627	3.2	0.118518519	0
53cgzmn	1	41	2b	242	1	242	242	825.2	760	65.2	2.414814815	0
53cgzmn	1	42	2b	526	2	321	526	743.3	683	60.3	2.233333333	1
53cgzmn	1	43	2b	229	1	229	229	847.8	810	37.8	1.4	0
53cgzmn	1	44	2b	240	1	240	240	833.7	769	64.7	2.396296296	0
53cgzmn	1	45	2b	186	1	186	186	886.4	841	45.4	1.681481481	0
53cgzmn	1	46	2b	177	1	177	177	757.4	709	48.4	1.792592593	0
53cgzmn	1	47	2b	198	1	198	198	589.6	553	36.6	1.355555556	0
53cgzmn	1	48	2b	257	1	257	257	974.7	917	57.7	2.137037037	0
53cgzmn	1	49	2b	412	2	111	111	740.7	712	28.7	1.062962963	0
53cgzmn	1	50	2b	224	1	224	224	781.1	722	59.1	2.188888889	0
53cgzmn	1	51	2b	138	1	138	138	569.9	564	5.9	0.218518519	0
53cgzmn	1	52	2b	230	2	92	92	392.2	362	30.2	1.118518519	0
53cgzmn	1	53	4d	525	3	167	355	589.3	580	9.3	0.344444444	1
53cgzmn	1	54	4d	799	5	175	175	442.2	408	34.2	1.266666667	0
53cgzmn	1	55	4d	289	1	289	289	912.5	834	78.5	2.907407407	0
53cgzmn	1	56	4d	297	2	180	297	744.8	716	28.8	1.066666667	1
53cgzmn	1	57	4d	1270	4	652	1270	782.1	710	72.1	2.67037037	1
53cgzmn	1	58	4d	729	3	252	444	457.8	446	11.8	0.437037037	1
53cgzmn	1	59	4d	1183	5	283	547	726.9	682	44.9	1.662962963	1
53cgzmn	1	60	4d	664	4	106	106	430.3	421	9.3	0.344444444	0
53cgzmn	1	61	4d	366	2	213	366	568.2	542	26.2	0.97037037	1
53cgzmn	1	62	4d	404	2	222	222	755.7	683	72.7	2.692592593	0
53cgzmn	1	63	4d	461	2	285	461	531.9	502	29.9	1.107407407	1
53cgzmn	1	64	4d	462	2	285	462	778.8	743	35.8	1.325925926	1
53cgzmn	1	65	4d	589	4	189	280	442.6	408	34.6	1.281481481	1
53cgzmn	1	66	4d	540	3	246	386	610.3	587	23.3	0.862962963	1
53cgzmn	1	67	4d	319	2	158	319	507	481	26	0.962962963	1
53cgzmn	1	68	4d	576	3	349	576	646.4	627	19.4	0.718518519	1
53cgzmn	1	69	4d	361	2	255	361	756	712	44	1.62962963	1
53cgzmn	1	70	4d	301	2	148	301	410.9	385	25.9	0.959259259	1
53cgzmn	1	71	4d	442	2	275	442	682.2	662	20.2	0.748148148	1
53cgzmn	1	72	4d	154	1	154	154	475.3	436	39.3	1.455555556	0
53cgzmn	1	73	3c	427	2	270	427	766.8	720	46.8	1.733333333	1
53cgzmn	1	74	3c	563	4	82	82	412.3	381	31.3	1.159259259	0
53cgzmn	1	75	3c	788	4	172	788	538.6	529	9.6	0.355555556	1
53cgzmn	1	76	3c	540	3	205	404	646.5	601	45.5	1.685185185	1
53cgzmn	1	77	3c	760	3	272	760	727.4	685	42.4	1.57037037	1
53cgzmn	1	78	3c	415	2	275	415	478.4	471	7.4	0.274074074	1
53cgzmn	1	79	3c	178	1	178	178	717.9	674	43.9	1.625925926	0
53cgzmn	1	80	3c	649	3	178	649	508.4	472	36.4	1.348148148	1
53cgzmn	1	81	3c	458	2	249	458	726.4	702	24.4	0.903703704	1
53cgzmn	1	82	3c	585	3	233	233	959.3	903	56.3	2.085185185	0
53cgzmn	1	83	3c	920	5	213	383	534.5	506	28.5	1.055555556	1
53cgzmn	1	84	3c	419	2	180	419	833.6	831	2.6	0.096296296	1
53cgzmn	1	85	3c	991	4	407	702	623	589	34	1.259259259	1
53cgzmn	1	86	3c	927	4	174	469	826.4	818	8.4	0.311111111	1
53cgzmn	1	87	3c	667	4	181	667	454.7	421	33.7	1.248148148	1
53cgzmn	1	88	3c	430	3	88	88	362.7	350	12.7	0.47037037	0
53cgzmn	1	89	3c	843	5	84	521	688.4	642	46.4	1.718518519	1
53cgzmn	1	90	3c	225	1	225	225	897.4	807	90.4	3.348148148	0
53cgzmn	1	91	3c	932	5	273	592	362.4	349	13.4	0.496296296	1
53cgzmn	1	92	3c	337	2	162	337	793.1	791	2.1	0.077777778	1
57jyzm	1	13	1a	458	2	223	458	529.8	509	20.8	0.77037037	1
57jyzm	1	14	1a	1005	4	237	556	961.1	957	4.1	0.151851852	1
57jyzm	1	15	1a	905	3	307	575	739.1	724	15.1	0.559259259	1
57jyzm	1	16	1a	504	2	309	504	732.9	682	50.9	1.885185185	1
57jyzm	1	17	1a	508	2	224	508	635.1	632	3.1	0.114814815	1
57jyzm	1	18	1a	229	1	229	229	853.6	779	74.6	2.762962963	0
57jyzm	1	19	1a	702	3	262	568	569.5	568	1.5	0.055555556	1
57jyzm	1	20	1a	435	2	264	435	535.1	500	35.1	1.3	1
57jyzm	1	21	1a	489	2	281	489	775.6	748	27.6	1.022222222	1
57jyzm	1	22	1a	599	2	422	599	778.5	763	15.5	0.574074074	1
57jyzm	1	23	1a	730	3	255	471	618	593	25	0.925925926	1
57jyzm	1	24	1a	624	2	196	196	831.9	773	58.9	2.181481481	0
57jyzm	1	25	1a	568	2	302	302	806.9	776	30.9	1.144444444	0
57jyzm	1	26	1a	623	2	254	623	696.6	657	39.6	1.466666667	1
57jyzm	1	27	1a	800	3	297	800	575.9	558	17.9	0.662962963	1
57jyzm	1	28	1a	953	4	288	411	793.4	783	10.4	0.385185185	1
57jyzm	1	29	1a	439	2	172	439	861.1	831	30.1	1.114814815	1
57jyzm	1	30	1a	494	2	275	494	545.4	485	60.4	2.237037037	1
57jyzm	1	31	1a	429	2	189	429	623.2	569	54.2	2.007407407	1
57jyzm	1	32	1a	603	2	340	603	642.9	565	77.9	2.885185185	1
57jyzm	1	33	2b	499	2	223	499	846.9	841	5.9	0.218518519	1
57jyzm	1	34	2b	1197	3	360	360	489.3	446	43.3	1.603703704	0
57jyzm	1	35	2b	428	2	225	428	413.6	384	29.6	1.096296296	1
57jyzm	1	36	2b	466	2	247	466	859.2	837	22.2	0.822222222	1
57jyzm	1	37	2b	569	2	204	569	604.8	597	7.8	0.288888889	1
57jyzm	1	38	2b	686	3	285	285	831.7	759	72.7	2.692592593	0
57jyzm	1	39	2b	543	2	232	543	631.6	628	3.6	0.133333333	1
57jyzm	1	40	2b	742	3	273	742	646	627	19	0.703703704	1
57jyzm	1	41	2b	374	2	170	374	783.5	760	23.5	0.87037037	1
57jyzm	1	42	2b	1108	4	264	720	692.1	683	9.1	0.337037037	1
57jyzm	1	43	2b	443	2	215	443	825.1	810	15.1	0.559259259	1
57jyzm	1	44	2b	417	2	209	417	798.9	769	29.9	1.107407407	1
57jyzm	1	45	2b	249	1	249	249	896.6	841	55.6	2.059259259	0
57jyzm	1	46	2b	0	0	0	0	0	0	0	0	0
57jyzm	1	47	2b	417	2	247	417	576.2	553	23.2	0.859259259	1
57jyzm	1	48	2b	796	3	249	796	984.9	917	67.9	2.514814815	1
57jyzm	1	49	2b	239	1	239	239	741	712	29	1.074074074	0
57jyzm	1	50	2b	659	3	186	659	728.7	722	6.7	0.248148148	1
57jyzm	1	51	2b	440	2	258	440	583.3	564	19.3	0.714814815	1
57jyzm	1	52	2b	870	3	368	368	367.2	362	5.2	0.192592593	0
57jyzm	1	53	4d	1918	8	308	575	613.1	580	33.1	1.225925926	1
57jyzm	1	54	4d	880	3	252	541	429.8	408	21.8	0.807407407	1
57jyzm	1	55	4d	498	2	244	244	834.2	834	0.2	0.007407407	0
57jyzm	1	56	4d	361	2	164	361	754.4	716	38.4	1.422222222	1
57jyzm	1	57	4d	269	1	269	269	750.9	710	40.9	1.514814815	0
57jyzm	1	58	4d	421	2	189	421	506.8	446	60.8	2.251851852	1
57jyzm	1	59	4d	854	3	263	854	716	682	34	1.259259259	1
57jyzm	1	60	4d	461	2	198	461	434	421	13	0.481481481	1
57jyzm	1	61	4d	534	2	195	534	558.2	542	16.2	0.6	1
57jyzm	1	62	4d	1085	4	269	502	696.5	683	13.5	0.5	1
57jyzm	1	63	4d	651	3	249	651	506.4	502	4.4	0.162962963	1
57jyzm	1	64	4d	678	3	243	678	755.7	743	12.7	0.47037037	1
57jyzm	1	65	4d	654	3	177	654	408	408	0	0	1
57jyzm	1	66	4d	414	2	196	414	609.6	587	22.6	0.837037037	1
57jyzm	1	67	4d	494	2	256	494	507.8	481	26.8	0.992592593	1
57jyzm	1	68	4d	877	2	237	877	661.1	627	34.1	1.262962963	1
57jyzm	1	69	4d	993	3	313	805	750.5	712	38.5	1.425925926	1
57jyzm	1	70	4d	864	4	159	159	408.1	385	23.1	0.855555556	0
57jyzm	1	71	4d	951	3	229	951	701.4	662	39.4	1.459259259	1
57jyzm	1	72	4d	777	2	302	777	490.2	436	54.2	2.007407407	1
57jyzm	1	73	3c	476	2	256	476	765.4	720	45.4	1.681481481	1
57jyzm	1	74	3c	566	2	199	566	417	381	36	1.333333333	1
57jyzm	1	75	3c	899	3	312	899	572.3	529	43.3	1.603703704	1
57jyzm	1	76	3c	795	2	611	795	656.5	601	55.5	2.055555556	1
57jyzm	1	77	3c	524	2	290	524	754.4	685	69.4	2.57037037	1
57jyzm	1	78	3c	575	2	377	575	490.5	471	19.5	0.722222222	1
57jyzm	1	79	3c	553	2	364	553	692.1	674	18.1	0.67037037	1
57jyzm	1	80	3c	981	3	206	629	484.9	472	12.9	0.477777778	1
57jyzm	1	81	3c	766	3	370	766	728.6	702	26.6	0.985185185	1
57jyzm	1	82	3c	391	2	200	391	932.1	903	29.1	1.077777778	1
57jyzm	1	83	3c	470	2	218	470	514.9	506	8.9	0.32962963	1
57jyzm	1	84	3c	504	2	280	504	841.5	831	10.5	0.388888889	1
57jyzm	1	85	3c	646	2	275	646	598.7	589	9.7	0.359259259	1
57jyzm	1	86	3c	495	2	231	495	867	818	49	1.814814815	1
57jyzm	1	87	3c	1240	4	423	1089	429.1	421	8.1	0.3	1
57jyzm	1	88	3c	411	2	196	411	361.9	350	11.9	0.440740741	1
57jyzm	1	89	3c	856	3	557	856	698.2	642	56.2	2.081481481	1
57jyzm	1	90	3c	567	2	391	567	840.5	807	33.5	1.240740741	1
57jyzm	1	91	3c	1123	4	220	423	360.5	349	11.5	0.425925926	1
57jyzm	1	92	3c	468	2	253	468	831.7	791	40.7	1.507407407	1
61bdzd	1	13	1a	720	3	313	488	546.2	509	37.2	1.377777778	1
61bdzd	1	14	1a	1714	5	321	441	1003.2	957	46.2	1.711111111	1
61bdzd	1	15	1a	755	4	189	755	730.5	724	6.5	0.240740741	1
61bdzd	1	16	1a	1438	7	591	591	689.4	682	7.4	0.274074074	0
61bdzd	1	17	1a	359	2	135	359	653.1	632	21.1	0.781481481	1
61bdzd	1	18	1a	1676	5	627	886	790.6	779	11.6	0.42962963	1
61bdzd	1	19	1a	763	4	210	210	606.8	568	38.8	1.437037037	0
61bdzd	1	20	1a	781	4	431	781	517.6	500	17.6	0.651851852	1
61bdzd	1	21	1a	1280	4	148	454	765	748	17	0.62962963	1
61bdzd	1	22	1a	148	1	148	148	843.7	763	80.7	2.988888889	0
61bdzd	1	23	1a	1373	6	311	873	646.9	593	53.9	1.996296296	1
61bdzd	1	24	1a	575	2	371	575	847.6	773	74.6	2.762962963	1
61bdzd	1	25	1a	164	1	164	164	831.3	776	55.3	2.048148148	0
61bdzd	1	26	1a	595	3	267	267	693.1	657	36.1	1.337037037	0
61bdzd	1	27	1a	396	2	215	396	578.7	558	20.7	0.766666667	1
61bdzd	1	28	1a	529	2	220	529	817.8	783	34.8	1.288888889	1
61bdzd	1	29	1a	843	3	215	648	834.4	831	3.4	0.125925926	1
61bdzd	1	30	1a	1956	8	298	298	541.2	485	56.2	2.081481481	0
61bdzd	1	31	1a	793	4	255	491	599.4	569	30.4	1.125925926	1
61bdzd	1	32	1a	445	2	273	445	615.9	565	50.9	1.885185185	1
61bdzd	1	33	2b	439	2	281	439	851	841	10	0.37037037	1
61bdzd	1	34	2b	2171	7	352	963	446.5	446	0.5	0.018518519	1
61bdzd	1	35	2b	1158	5	326	1158	385.6	384	1.6	0.059259259	1
61bdzd	1	36	2b	466	2	318	466	859.1	837	22.1	0.818518519	1
61bdzd	1	37	2b	657	3	258	657	651.7	597	54.7	2.025925926	1
61bdzd	1	38	2b	530	2	262	262	811	759	52	1.925925926	0
61bdzd	1	39	2b	574	3	150	359	644.2	628	16.2	0.6	1
61bdzd	1	40	2b	1071	5	239	239	634.9	627	7.9	0.292592593	0
61bdzd	1	41	2b	186	1	186	186	813.8	760	53.8	1.992592593	0
61bdzd	1	42	2b	981	4	365	543	717.4	683	34.4	1.274074074	1
61bdzd	1	43	2b	386	2	156	386	894.8	810	84.8	3.140740741	1
61bdzd	1	44	2b	303	2	148	303	782.4	769	13.4	0.496296296	1
61bdzd	1	45	2b	300	2	160	300	878.1	841	37.1	1.374074074	1
61bdzd	1	46	2b	380	2	165	165	749.8	709	40.8	1.511111111	0
61bdzd	1	47	2b	1048	4	224	515	563.6	553	10.6	0.392592593	1
61bdzd	1	48	2b	1021	5	165	165	919.7	917	2.7	0.1	0
61bdzd	1	49	2b	280	1	280	280	751.9	712	39.9	1.477777778	0
61bdzd	1	50	2b	235	1	235	235	767.5	722	45.5	1.685185185	0
61bdzd	1	51	2b	368	2	211	368	564.3	564	0.3	0.011111111	1
61bdzd	1	52	2b	554	4	261	368	366.9	362	4.9	0.181481481	1
61bdzd	1	53	4d	951	3	199	951	586.7	580	6.7	0.248148148	1
61bdzd	1	54	4d	2347	9	354	354	408.6	408	0.6	0.022222222	0
61bdzd	1	55	4d	540	2	177	177	849.3	834	15.3	0.566666667	0
61bdzd	1	56	4d	1001	4	156	601	729.6	716	13.6	0.503703704	1
61bdzd	1	57	4d	1631	4	663	663	763.2	710	53.2	1.97037037	0
61bdzd	1	58	4d	2463	10	284	284	489	446	43	1.592592593	0
61bdzd	1	59	4d	2435	9	210	1187	691.7	682	9.7	0.359259259	1
61bdzd	1	60	4d	1419	5	383	573	442.2	421	21.2	0.785185185	1
61bdzd	1	61	4d	1009	3	366	366	600.1	542	58.1	2.151851852	0
61bdzd	1	62	4d	691	5	154	154	726.2	683	43.2	1.6	0
61bdzd	1	63	4d	1905	7	123	580	529.3	502	27.3	1.011111111	1
61bdzd	1	64	4d	753	4	169	360	760.2	743	17.2	0.637037037	1
61bdzd	1	65	4d	1362	7	153	646	441.8	408	33.8	1.251851852	1
61bdzd	1	66	4d	1509	7	168	735	597	587	10	0.37037037	1
61bdzd	1	67	4d	2284	10	252	252	523.5	481	42.5	1.574074074	0
61bdzd	1	68	4d	602	3	143	602	634.3	627	7.3	0.27037037	1
61bdzd	1	69	4d	950	5	216	216	715.6	712	3.6	0.133333333	0
61bdzd	1	70	4d	663	1	663	663	418.1	385	33.1	1.225925926	0
61bdzd	1	71	4d	1810	7	315	315	694.2	662	32.2	1.192592593	0
61bdzd	1	72	4d	546	2	328	546	480.8	436	44.8	1.659259259	1
61bdzd	1	73	3c	1656	6	199	549	775.2	720	55.2	2.044444444	1
61bdzd	1	74	3c	823	2	190	190	431.5	381	50.5	1.87037037	0
61bdzd	1	75	3c	439	2	340	439	547.1	529	18.1	0.67037037	1
61bdzd	1	76	3c	2768	12	328	981	603.8	601	2.8	0.103703704	1
61bdzd	1	77	3c	1139	3	621	1139	688.9	685	3.9	0.144444444	1
61bdzd	1	78	3c	1524	6	191	191	506.6	471	35.6	1.318518519	0
61bdzd	1	79	3c	589	3	229	589	679.4	674	5.4	0.2	1
61bdzd	1	80	3c	4230	13	168	168	501.9	472	29.9	1.107407407	0
61bdzd	1	81	3c	1753	6	259	706	744.1	702	42.1	1.559259259	1
61bdzd	1	82	3c	805	4	175	434	940.6	903	37.6	1.392592593	1
61bdzd	1	83	3c	1108	4	286	526	553.3	506	47.3	1.751851852	1
61bdzd	1	84	3c	463	2	259	259	904.2	831	73.2	2.711111111	0
61bdzd	1	85	3c	1854	7	149	543	610.9	589	21.9	0.811111111	1
61bdzd	1	86	3c	608	2	404	608	840.9	818	22.9	0.848148148	1
61bdzd	1	87	3c	1838	3	225	1838	433.3	421	12.3	0.455555556	1
61bdzd	1	88	3c	1163	6	281	710	360.7	350	10.7	0.396296296	1
61bdzd	1	89	3c	1126	5	234	703	695.8	642	53.8	1.992592593	1
61bdzd	1	90	3c	646	3	231	646	847.5	807	40.5	1.5	1
61bdzd	1	91	3c	2753	8	269	888	393.8	349	44.8	1.659259259	1
61bdzd	1	92	3c	358	2	168	168	828.5	791	37.5	1.388888889	0
65crdz	1	13	1a	778	4	108	108	524.2	509	15.2	0.562962963	0
65crdz	1	14	1a	725	2	220	220	1046	957	89	3.296296296	0
65crdz	1	15	1a	454	2	283	454	731	724	7	0.259259259	1
65crdz	1	16	1a	1000	4	282	744	716.6	682	34.6	1.281481481	1
65crdz	1	17	1a	272	1	272	272	731.5	632	99.5	3.685185185	0
65crdz	1	18	1a	519	2	378	519	793.7	779	14.7	0.544444444	1
65crdz	1	19	1a	242	1	242	242	618	568	50	1.851851852	0
65crdz	1	20	1a	394	2	288	394	502.2	500	2.2	0.081481481	1
65crdz	1	21	1a	912	3	182	599	766.1	748	18.1	0.67037037	1
65crdz	1	22	1a	416	3	195	290	770	763	7	0.259259259	1
65crdz	1	23	1a	708	3	221	221	688.9	593	95.9	3.551851852	0
65crdz	1	24	1a	203	1	203	203	819.1	773	46.1	1.707407407	0
65crdz	1	25	1a	716	3	262	262	835	776	59	2.185185185	0
65crdz	1	26	1a	732	3	224	323	733.3	657	76.3	2.825925926	1
65crdz	1	27	1a	429	2	197	429	651.4	558	93.4	3.459259259	1
65crdz	1	28	1a	165	1	165	165	847.1	783	64.1	2.374074074	0
65crdz	1	29	1a	537	2	204	537	839.3	831	8.3	0.307407407	1
65crdz	1	30	1a	1305	5	144	517	489.4	485	4.4	0.162962963	1
65crdz	1	31	1a	280	2	175	175	657.9	569	88.9	3.292592593	0
65crdz	1	32	1a	981	4	375	375	682	565	117	4.333333333	0
65crdz	1	33	2b	1194	5	206	388	865.1	841	24.1	0.892592593	1
65crdz	1	34	2b	898	4	174	332	525.8	446	79.8	2.955555556	1
65crdz	1	35	2b	536	3	128	258	446.5	384	62.5	2.314814815	1
65crdz	1	36	2b	542	3	234	415	842.1	837	5.1	0.188888889	1
65crdz	1	37	2b	640	4	290	495	612.6	597	15.6	0.577777778	1
65crdz	1	38	2b	658	3	241	241	800.2	759	41.2	1.525925926	0
65crdz	1	39	2b	462	3	154	462	708.1	628	80.1	2.966666667	1
65crdz	1	40	2b	206	2	111	206	716.3	627	89.3	3.307407407	1
65crdz	1	41	2b	226	1	226	226	806.7	760	46.7	1.72962963	0
65crdz	1	42	2b	222	1	222	222	751.5	683	68.5	2.537037037	0
65crdz	1	43	2b	361	1	361	361	829.6	810	19.6	0.725925926	0
65crdz	1	44	2b	209	1	209	209	800.2	769	31.2	1.155555556	0
65crdz	1	45	2b	515	1	515	515	919.7	841	78.7	2.914814815	0
65crdz	1	46	2b	403	1	403	403	772.5	709	63.5	2.351851852	0
65crdz	1	47	2b	320	2	211	211	604.9	553	51.9	1.922222222	0
65crdz	1	48	2b	595	3	151	346	917.9	917	0.9	0.033333333	1
65crdz	1	49	2b	371	2	242	371	714.9	712	2.9	0.107407407	1
65crdz	1	50	2b	393	2	205	393	722.3	722	0.3	0.011111111	1
65crdz	1	51	2b	183	1	183	183	577.7	564	13.7	0.507407407	0
65crdz	1	52	2b	182	1	182	182	458.6	362	96.6	3.577777778	0
65crdz	1	53	4d	367	1	367	367	612.1	580	32.1	1.188888889	0
65crdz	1	54	4d	2016	8	130	399	480.3	408	72.3	2.677777778	1
65crdz	1	55	4d	695	3	250	511	854.8	834	20.8	0.77037037	1
65crdz	1	56	4d	529	3	94	294	718.7	716	2.7	0.1	1
65crdz	1	57	4d	846	3	155	521	710.3	710	0.3	0.011111111	1
65crdz	1	58	4d	1013	4	88	88	508.7	446	62.7	2.322222222	0
65crdz	1	59	4d	865	4	289	506	759.4	682	77.4	2.866666667	1
65crdz	1	60	4d	1203	5	378	378	423.7	421	2.7	0.1	0
65crdz	1	61	4d	1054	5	202	844	544.7	542	2.7	0.1	1
65crdz	1	62	4d	663	3	143	663	722.2	683	39.2	1.451851852	1
65crdz	1	63	4d	291	2	121	121	549.8	502	47.8	1.77037037	0
65crdz	1	64	4d	1089	5	242	563	766.7	743	23.7	0.877777778	1
65crdz	1	65	4d	578	2	374	374	470	408	62	2.296296296	0
65crdz	1	66	4d	623	3	225	225	618	587	31	1.148148148	0
65crdz	1	67	4d	461	3	153	153	510.8	481	29.8	1.103703704	0
65crdz	1	68	4d	666	3	95	95	717.4	627	90.4	3.348148148	0
65crdz	1	69	4d	722	3	215	722	732.2	712	20.2	0.748148148	1
65crdz	1	70	4d	487	3	106	487	389.6	385	4.6	0.17037037	1
65crdz	1	71	4d	373	2	177	373	706.6	662	44.6	1.651851852	1
65crdz	1	72	4d	379	2	181	181	469.3	436	33.3	1.233333333	0
65crdz	1	73	3c	928	3	327	655	723.4	720	3.4	0.125925926	1
65crdz	1	74	3c	460	3	136	136	423.3	381	42.3	1.566666667	0
65crdz	1	75	3c	348	1	348	348	547.2	529	18.2	0.674074074	0
65crdz	1	76	3c	319	1	319	319	658.1	601	57.1	2.114814815	0
65crdz	1	77	3c	159	1	159	159	689.7	685	4.7	0.174074074	0
65crdz	1	78	3c	1119	5	204	329	507.2	471	36.2	1.340740741	1
65crdz	1	79	3c	547	3	246	547	719.8	674	45.8	1.696296296	1
65crdz	1	80	3c	1918	7	350	350	523.4	472	51.4	1.903703704	0
65crdz	1	81	3c	377	2	192	377	709.7	702	7.7	0.285185185	1
65crdz	1	82	3c	471	2	232	232	958.3	903	55.3	2.048148148	0
65crdz	1	83	3c	167	1	167	167	569.4	506	63.4	2.348148148	0
65crdz	1	84	3c	257	1	257	257	845.6	831	14.6	0.540740741	0
65crdz	1	85	3c	1518	7	226	574	616.3	589	27.3	1.011111111	1
65crdz	1	86	3c	208	1	208	208	879.1	818	61.1	2.262962963	0
65crdz	1	87	3c	751	2	399	399	511.5	421	90.5	3.351851852	0
65crdz	1	88	3c	1081	5	225	410	385.9	350	35.9	1.32962963	1
65crdz	1	89	3c	293	2	113	293	648.9	642	6.9	0.255555556	1
65crdz	1	90	3c	407	2	201	201	825.1	807	18.1	0.67037037	0
65crdz	1	91	3c	518	3	294	407	399	349	50	1.851851852	1
65crdz	1	92	3c	694	4	276	381	842.6	791	51.6	1.911111111	1
69rqzg	1	13	1a	389	2	236	389	522.6	509	13.6	0.503703704	1
69rqzg	1	14	1a	241	1	241	241	1042.4	957	85.4	3.162962963	0
69rqzg	1	15	1a	200	1	200	200	776.7	724	52.7	1.951851852	0
69rqzg	1	16	1a	213	1	213	213	722.3	682	40.3	1.492592593	0
69rqzg	1	17	1a	401	2	190	190	667	632	35	1.296296296	0
69rqzg	1	18	1a	467	2	162	467	783.9	779	4.9	0.181481481	1
69rqzg	1	19	1a	558	2	331	558	594.2	568	26.2	0.97037037	1
69rqzg	1	20	1a	417	2	188	188	531.6	500	31.6	1.17037037	0
69rqzg	1	21	1a	588	2	286	286	782.5	748	34.5	1.277777778	0
69rqzg	1	22	1a	175	1	175	175	800.2	763	37.2	1.377777778	0
69rqzg	1	23	1a	586	2	247	586	635	593	42	1.555555556	1
69rqzg	1	24	1a	386	2	208	386	816.8	773	43.8	1.622222222	1
69rqzg	1	25	1a	351	2	170	351	796.4	776	20.4	0.755555556	1
69rqzg	1	26	1a	485	2	228	228	672.6	657	15.6	0.577777778	0
69rqzg	1	27	1a	486	2	287	287	591.7	558	33.7	1.248148148	0
69rqzg	1	28	1a	267	1	267	267	806.6	783	23.6	0.874074074	0
69rqzg	1	29	1a	206	1	206	206	893.5	831	62.5	2.314814815	0
69rqzg	1	30	1a	369	2	216	369	546.9	485	61.9	2.292592593	1
69rqzg	1	31	1a	545	2	274	545	573.9	569	4.9	0.181481481	1
69rqzg	1	32	1a	391	1	391	391	623.6	565	58.6	2.17037037	0
69rqzg	1	33	2b	406	2	227	227	893.1	841	52.1	1.92962963	0
69rqzg	1	34	2b	710	4	168	168	485.9	446	39.9	1.477777778	0
69rqzg	1	35	2b	334	2	175	334	386.6	384	2.6	0.096296296	1
69rqzg	1	36	2b	174	1	174	174	849	837	12	0.444444444	0
69rqzg	1	37	2b	640	2	298	640	645.2	597	48.2	1.785185185	1
69rqzg	1	38	2b	231	1	231	231	786.4	759	27.4	1.014814815	0
69rqzg	1	39	2b	285	2	147	285	652.1	628	24.1	0.892592593	1
69rqzg	1	40	2b	386	2	142	142	688.2	627	61.2	2.266666667	0
69rqzg	1	41	2b	291	1	291	291	801.1	760	41.1	1.522222222	0
69rqzg	1	42	2b	1085	6	187	443	686.5	683	3.5	0.12962963	1
69rqzg	1	43	2b	153	1	153	153	865.1	810	55.1	2.040740741	0
69rqzg	1	44	2b	384	2	213	384	787.8	769	18.8	0.696296296	1
69rqzg	1	45	2b	282	1	282	282	889.1	841	48.1	1.781481481	0
69rqzg	1	46	2b	389	2	179	389	736.4	709	27.4	1.014814815	1
69rqzg	1	47	2b	604	2	238	604	593.9	553	40.9	1.514814815	1
69rqzg	1	48	2b	643	2	377	643	983.2	917	66.2	2.451851852	1
69rqzg	1	49	2b	686	4	259	369	731.4	712	19.4	0.718518519	1
69rqzg	1	50	2b	246	1	246	246	735	722	13	0.481481481	0
69rqzg	1	51	2b	158	1	158	158	592.8	564	28.8	1.066666667	0
69rqzg	1	52	2b	422	3	143	275	369.6	362	7.6	0.281481481	1
69rqzg	1	53	4d	161	1	161	161	630	580	50	1.851851852	0
69rqzg	1	54	4d	688	3	251	488	408.1	408	0.1	0.003703704	1
69rqzg	1	55	4d	473	3	201	473	845.5	834	11.5	0.425925926	1
69rqzg	1	56	4d	201	1	201	201	774.5	716	58.5	2.166666667	0
69rqzg	1	57	4d	1110	4	211	546	739.9	710	29.9	1.107407407	1
69rqzg	1	58	4d	891	4	217	493	486.8	446	40.8	1.511111111	1
69rqzg	1	59	4d	746	4	277	471	696.7	682	14.7	0.544444444	1
69rqzg	1	60	4d	408	2	235	408	446.2	421	25.2	0.933333333	1
69rqzg	1	61	4d	779	3	241	561	583.3	542	41.3	1.52962963	1
69rqzg	1	62	4d	545	3	224	398	715.2	683	32.2	1.192592593	1
69rqzg	1	63	4d	738	4	250	738	550.2	502	48.2	1.785185185	1
69rqzg	1	64	4d	288	2	198	288	744.6	743	1.6	0.059259259	1
69rqzg	1	65	4d	703	3	246	461	421.7	408	13.7	0.507407407	1
69rqzg	1	66	4d	415	2	243	415	636.2	587	49.2	1.822222222	1
69rqzg	1	67	4d	375	2	222	375	516	481	35	1.296296296	1
69rqzg	1	68	4d	977	4	194	783	694.9	627	67.9	2.514814815	1
69rqzg	1	69	4d	451	2	246	451	712.8	712	0.8	0.02962963	1
69rqzg	1	70	4d	439	2	314	314	420	385	35	1.296296296	0
69rqzg	1	71	4d	533	2	235	533	688.7	662	26.7	0.988888889	1
69rqzg	1	72	4d	391	2	260	391	458.4	436	22.4	0.82962963	1
69rqzg	1	73	3c	234	1	234	234	759.1	720	39.1	1.448148148	0
69rqzg	1	74	3c	1042	5	220	1042	421.5	381	40.5	1.5	1
69rqzg	1	75	3c	843	4	109	476	566.4	529	37.4	1.385185185	1
69rqzg	1	76	3c	470	2	160	470	603.7	601	2.7	0.1	1
69rqzg	1	77	3c	238	1	238	238	741.1	685	56.1	2.077777778	0
69rqzg	1	78	3c	681	2	288	681	501.1	471	30.1	1.114814815	1
69rqzg	1	79	3c	211	1	211	211	692.8	674	18.8	0.696296296	0
69rqzg	1	80	3c	631	3	194	631	503.4	472	31.4	1.162962963	1
69rqzg	1	81	3c	339	1	339	339	773.5	702	71.5	2.648148148	0
69rqzg	1	82	3c	241	1	241	241	935.4	903	32.4	1.2	0
69rqzg	1	83	3c	388	2	182	388	514.9	506	8.9	0.32962963	1
69rqzg	1	84	3c	401	1	401	401	866.7	831	35.7	1.322222222	0
69rqzg	1	85	3c	646	3	243	646	641.5	589	52.5	1.944444444	1
69rqzg	1	86	3c	302	1	302	302	883.5	818	65.5	2.425925926	0
69rqzg	1	87	3c	810	4	210	463	455.1	421	34.1	1.262962963	1
69rqzg	1	88	3c	365	2	227	365	388.1	350	38.1	1.411111111	1
69rqzg	1	89	3c	996	4	255	517	714.1	642	72.1	2.67037037	1
69rqzg	1	90	3c	0	0	0	0	0	0	0	0	0
69rqzg	1	91	3c	349	2	266	266	375.5	349	26.5	0.981481481	0
69rqzg	1	92	3c	162	1	162	162	808.8	791	17.8	0.659259259	0
01qqlm	1	13	1a	155	1	155	155	573.6	509	64.6	2.392592593	0
01qqlm	1	14	1a	1104	3	316	316	1014.6	957	57.6	2.133333333	0
01qqlm	1	15	1a	271	1	271	271	777.2	724	53.2	1.97037037	0
01qqlm	1	16	1a	189	1	189	189	787.1	682	105.1	3.892592593	0
01qqlm	1	17	1a	211	1	211	211	725	632	93	3.444444444	0
01qqlm	1	18	1a	0	0	0	0	0	0	0	0	0
01qqlm	1	19	1a	150	1	150	150	626.6	568	58.6	2.17037037	0
01qqlm	1	20	1a	531	2	307	531	517.8	500	17.8	0.659259259	1
01qqlm	1	21	1a	399	1	399	399	784.7	748	36.7	1.359259259	0
01qqlm	1	22	1a	728	3	230	230	771.6	763	8.6	0.318518519	0
01qqlm	1	23	1a	316	1	316	316	682.5	593	89.5	3.314814815	0
01qqlm	1	24	1a	266	1	266	266	796.9	773	23.9	0.885185185	0
01qqlm	1	25	1a	0	0	0	0	0	0	0	0	0
01qqlm	1	26	1a	743	1	743	743	676.3	657	19.3	0.714814815	0
01qqlm	1	27	1a	300	1	300	300	567.7	558	9.7	0.359259259	0
01qqlm	1	28	1a	237	1	237	237	808	783	25	0.925925926	0
01qqlm	1	29	1a	948	3	593	799	898.2	831	67.2	2.488888889	1
01qqlm	1	30	1a	1694	6	350	939	580.8	485	95.8	3.548148148	1
01qqlm	1	31	1a	533	2	195	533	578.6	569	9.6	0.355555556	1
01qqlm	1	32	1a	268	1	268	268	648.6	565	83.6	3.096296296	0
01qqlm	1	33	2b	364	1	364	364	857.5	841	16.5	0.611111111	0
01qqlm	1	34	2b	1008	4	202	202	448	446	2	0.074074074	0
01qqlm	1	35	2b	293	1	293	293	435.4	384	51.4	1.903703704	0
01qqlm	1	36	2b	565	1	565	565	884.4	837	47.4	1.755555556	0
01qqlm	1	37	2b	733	2	439	733	612.5	597	15.5	0.574074074	1
01qqlm	1	38	2b	638	2	184	184	773	759	14	0.518518519	0
01qqlm	1	39	2b	168	1	168	168	726.7	628	98.7	3.655555556	0
01qqlm	1	40	2b	0	0	0	0	0	0	0	0	0
01qqlm	1	41	2b	341	1	341	341	830.4	760	70.4	2.607407407	0
01qqlm	1	42	2b	856	3	391	856	791.1	683	108.1	4.003703704	1
01qqlm	1	43	2b	319	2	230	230	927.7	810	117.7	4.359259259	0
01qqlm	1	44	2b	613	1	613	613	817.7	769	48.7	1.803703704	0
01qqlm	1	45	2b	975	4	384	975	862.5	841	21.5	0.796296296	1
01qqlm	1	46	2b	1079	4	395	571	769.6	709	60.6	2.244444444	1
01qqlm	1	47	2b	265	1	265	265	578.1	553	25.1	0.92962963	0
01qqlm	1	48	2b	576	2	323	323	984.1	917	67.1	2.485185185	0
01qqlm	1	49	2b	699	1	699	699	739.3	712	27.3	1.011111111	0
01qqlm	1	50	2b	332	1	332	332	734.1	722	12.1	0.448148148	0
01qqlm	1	51	2b	205	1	205	205	686.7	564	122.7	4.544444444	0
01qqlm	1	52	2b	316	2	196	196	381.9	362	19.9	0.737037037	0
01qqlm	1	53	4d	1448	5	467	741	679.5	580	99.5	3.685185185	1
01qqlm	1	54	4d	367	1	367	367	503.9	408	95.9	3.551851852	0
01qqlm	1	55	4d	1095	3	133	133	859.9	834	25.9	0.959259259	0
01qqlm	1	56	4d	665	1	665	665	807.4	716	91.4	3.385185185	0
01qqlm	1	57	4d	489	2	191	489	729.4	710	19.4	0.718518519	1
01qqlm	1	58	4d	783	2	590	783	534.6	446	88.6	3.281481481	1
01qqlm	1	59	4d	731	3	252	731	740.7	682	58.7	2.174074074	1
01qqlm	1	60	4d	1390	4	766	1390	433	421	12	0.444444444	1
01qqlm	1	61	4d	1440	4	245	1440	586.1	542	44.1	1.633333333	1
01qqlm	1	62	4d	1024	3	453	453	707.2	683	24.2	0.896296296	0
01qqlm	1	63	4d	385	1	385	385	569.6	502	67.6	2.503703704	0
01qqlm	1	64	4d	772	3	431	431	775.9	743	32.9	1.218518519	0
01qqlm	1	65	4d	203	1	203	203	477.1	408	69.1	2.559259259	0
01qqlm	1	66	4d	290	1	290	290	655	587	68	2.518518519	0
01qqlm	1	67	4d	211	1	211	211	557.3	481	76.3	2.825925926	0
01qqlm	1	68	4d	349	1	349	349	686.5	627	59.5	2.203703704	0
01qqlm	1	69	4d	604	1	604	604	737.7	712	25.7	0.951851852	0
01qqlm	1	70	4d	1300	6	276	1027	401	385	16	0.592592593	1
01qqlm	1	71	4d	733	2	470	733	667.7	662	5.7	0.211111111	1
01qqlm	1	72	4d	610	2	274	274	456.6	436	20.6	0.762962963	0
01qqlm	1	73	3c	511	1	511	511	728.6	720	8.6	0.318518519	0
01qqlm	1	74	3c	712	3	304	453	383.5	381	2.5	0.092592593	1
01qqlm	1	75	3c	549	1	549	549	544.1	529	15.1	0.559259259	0
01qqlm	1	76	3c	496	2	292	292	708.5	601	107.5	3.981481481	0
01qqlm	1	77	3c	444	1	444	444	728.1	685	43.1	1.596296296	0
01qqlm	1	78	3c	827	2	545	827	580.4	471	109.4	4.051851852	1
01qqlm	1	79	3c	728	2	322	322	733.5	674	59.5	2.203703704	0
01qqlm	1	80	3c	445	3	104	271	540.6	472	68.6	2.540740741	1
01qqlm	1	81	3c	319	1	319	319	710.8	702	8.8	0.325925926	0
01qqlm	1	82	3c	495	2	183	183	937.7	903	34.7	1.285185185	0
01qqlm	1	83	3c	1229	4	292	837	508.3	506	2.3	0.085185185	1
01qqlm	1	84	3c	514	2	168	168	850.7	831	19.7	0.72962963	0
01qqlm	1	85	3c	333	1	333	333	627.7	589	38.7	1.433333333	0
01qqlm	1	86	3c	847	4	280	847	921	818	103	3.814814815	1
01qqlm	1	87	3c	476	2	239	239	480.4	421	59.4	2.2	0
01qqlm	1	88	3c	1073	4	211	211	408.5	350	58.5	2.166666667	0
01qqlm	1	89	3c	898	2	256	898	648.4	642	6.4	0.237037037	1
01qqlm	1	90	3c	575	1	575	575	930.2	807	123.2	4.562962963	0
01qqlm	1	91	3c	896	3	331	711	400.6	349	51.6	1.911111111	1
01qqlm	1	92	3c	1176	2	489	1176	868.4	791	77.4	2.866666667	1
02cmlm	2	13	2b	555	2	331	331	559.4	509	50.4	1.866666667	0
02cmlm	2	14	2b	286	1	286	286	1031.8	957	74.8	2.77037037	0
02cmlm	2	15	2b	571	2	263	571	730.7	724	6.7	0.248148148	1
02cmlm	2	16	2b	316	1	316	316	734.8	682	52.8	1.955555556	0
02cmlm	2	17	2b	298	1	298	298	683.5	632	51.5	1.907407407	0
02cmlm	2	18	2b	248	1	248	248	802.3	741	61.3	2.27037037	0
02cmlm	2	19	2b	217	1	217	217	642.3	568	74.3	2.751851852	0
02cmlm	2	20	2b	271	1	271	271	531.5	500	31.5	1.166666667	0
02cmlm	2	21	2b	379	2	174	379	776.1	748	28.1	1.040740741	1
02cmlm	2	22	2b	299	1	299	299	845.4	763	82.4	3.051851852	0
02cmlm	2	23	2b	259	1	259	259	628	593	35	1.296296296	0
02cmlm	2	24	2b	202	1	202	202	809.9	773	36.9	1.366666667	0
02cmlm	2	25	2b	0	0	0	0	0	0	0	0	0
02cmlm	2	26	2b	221	1	221	221	695.6	657	38.6	1.42962963	0
02cmlm	2	27	2b	0	0	0	0	0	0	0	0	0
02cmlm	2	28	2b	299	1	299	299	888.3	783	105.3	3.9	0
02cmlm	2	29	2b	500	2	271	271	907.7	831	76.7	2.840740741	0
02cmlm	2	30	2b	1209	5	262	262	577.1	485	92.1	3.411111111	0
02cmlm	2	31	2b	792	3	316	576	583.8	569	14.8	0.548148148	1
02cmlm	2	32	2b	306	1	306	306	654.4	565	89.4	3.311111111	0
02cmlm	2	33	3c	233	1	233	233	947	841	106	3.925925926	0
02cmlm	2	34	3c	484	3	109	214	503	446	57	2.111111111	1
02cmlm	2	35	3c	467	2	295	467	455.9	384	71.9	2.662962963	1
02cmlm	2	36	3c	382	2	269	269	894.5	837	57.5	2.12962963	0
02cmlm	2	37	3c	283	1	283	283	652.5	597	55.5	2.055555556	0
02cmlm	2	38	3c	198	1	198	198	800.8	759	41.8	1.548148148	0
02cmlm	2	39	3c	526	2	218	526	636.5	628	8.5	0.314814815	1
02cmlm	2	40	3c	424	1	424	424	651	627	24	0.888888889	0
02cmlm	2	41	3c	135	1	135	135	791.1	760	31.1	1.151851852	0
02cmlm	2	42	3c	435	2	224	224	727.1	683	44.1	1.633333333	0
02cmlm	2	43	3c	301	1	301	301	837.4	810	27.4	1.014814815	0
02cmlm	2	44	3c	829	3	272	829	804.6	769	35.6	1.318518519	1
02cmlm	2	45	3c	506	2	192	506	842.7	841	1.7	0.062962963	1
02cmlm	2	46	3c	391	1	391	391	733.8	709	24.8	0.918518519	0
02cmlm	2	47	3c	271	2	109	271	566.5	553	13.5	0.5	1
02cmlm	2	48	3c	363	1	363	363	995.8	917	78.8	2.918518519	0
02cmlm	2	49	3c	425	2	313	425	714.9	712	2.9	0.107407407	1
02cmlm	2	50	3c	269	1	269	269	768.9	722	46.9	1.737037037	0
02cmlm	2	51	3c	495	2	208	495	585.9	564	21.9	0.811111111	1
02cmlm	2	52	3c	580	3	206	206	458.2	362	96.2	3.562962963	0
02cmlm	2	53	1a	521	2	242	521	597	580	17	0.62962963	1
02cmlm	2	54	1a	403	2	129	403	410	408	2	0.074074074	1
02cmlm	2	55	1a	267	1	267	267	834.2	834	0.2	0.007407407	0
02cmlm	2	56	1a	475	2	259	475	724.2	716	8.2	0.303703704	1
02cmlm	2	57	1a	254	1	254	254	749.1	710	39.1	1.448148148	0
02cmlm	2	58	1a	207	1	207	207	517	446	71	2.62962963	0
02cmlm	2	59	1a	148	1	148	148	722.1	682	40.1	1.485185185	0
02cmlm	2	60	1a	680	2	419	419	433	421	12	0.444444444	0
02cmlm	2	61	1a	297	1	297	297	578.2	542	36.2	1.340740741	0
02cmlm	2	62	1a	529	2	199	199	751.5	683	68.5	2.537037037	0
02cmlm	2	63	1a	164	1	164	164	565.2	502	63.2	2.340740741	0
02cmlm	2	64	1a	167	1	167	167	834.9	743	91.9	3.403703704	0
02cmlm	2	65	1a	0	0	0	0	0	0	0	0	0
02cmlm	2	66	1a	271	1	271	271	626.5	587	39.5	1.462962963	0
02cmlm	2	67	1a	231	1	231	231	521.2	481	40.2	1.488888889	0
02cmlm	2	68	1a	500	2	136	500	645.9	627	18.9	0.7	1
02cmlm	2	69	1a	536	2	291	536	744	712	32	1.185185185	1
02cmlm	2	70	1a	0	0	0	0	0	0	0	0	0
02cmlm	2	71	1a	400	2	208	400	715	662	53	1.962962963	1
02cmlm	2	72	1a	985	4	333	985	446.1	436	10.1	0.374074074	1
02cmlm	2	73	4d	1671	6	229	1263	751.3	720	31.3	1.159259259	1
02cmlm	2	74	4d	422	2	261	261	499	381	118	4.37037037	0
02cmlm	2	75	4d	294	2	111	294	578.2	529	49.2	1.822222222	1
02cmlm	2	76	4d	1032	4	246	586	601.3	601	0.3	0.011111111	1
02cmlm	2	77	4d	524	2	388	524	738	685	53	1.962962963	1
02cmlm	2	78	4d	519	2	266	266	575	471	104	3.851851852	0
02cmlm	2	79	4d	288	1	288	288	728.2	674	54.2	2.007407407	0
02cmlm	2	80	4d	380	2	133	380	534.7	472	62.7	2.322222222	1
02cmlm	2	81	4d	215	1	215	215	750.5	702	48.5	1.796296296	0
02cmlm	2	82	4d	295	1	295	295	958.4	903	55.4	2.051851852	0
02cmlm	2	83	4d	263	1	263	263	569.2	506	63.2	2.340740741	0
02cmlm	2	84	4d	722	3	221	221	872.4	831	41.4	1.533333333	0
02cmlm	2	85	4d	0	0	0	0	0	0	0	0	0
02cmlm	2	86	4d	406	1	406	406	871.4	818	53.4	1.977777778	0
02cmlm	2	87	4d	500	2	318	500	474.4	421	53.4	1.977777778	1
02cmlm	2	88	4d	1885	6	183	442	384.1	350	34.1	1.262962963	1
02cmlm	2	89	4d	670	3	238	238	647	642	5	0.185185185	0
02cmlm	2	90	4d	180	1	180	180	854.2	807	47.2	1.748148148	0
02cmlm	2	91	4d	1000	5	182	380	353	349	4	0.148148148	1
02cmlm	2	92	4d	180	1	180	180	813.8	791	22.8	0.844444444	0
02bmqz	2	13	2b	693	3	352	693	542.8	509	33.8	1.251851852	1
02bmqz	2	14	2b	441	2	254	441	992.4	957	35.4	1.311111111	1
02bmqz	2	15	2b	923	3	554	706	739.5	724	15.5	0.574074074	1
02bmqz	2	16	2b	822	3	541	822	685.5	682	3.5	0.12962963	1
02bmqz	2	17	2b	444	2	228	444	645.4	632	13.4	0.496296296	1
02bmqz	2	18	2b	457	2	312	457	789.9	738	51.9	1.922222222	1
02bmqz	2	19	2b	929	4	199	356	599.6	568	31.6	1.17037037	1
02bmqz	2	20	2b	421	2	227	421	513.3	500	13.3	0.492592593	1
02bmqz	2	21	2b	598	2	199	598	782.2	748	34.2	1.266666667	1
02bmqz	2	22	2b	671	2	380	671	782	763	19	0.703703704	1
02bmqz	2	23	2b	338	2	202	338	651	593	58	2.148148148	1
02bmqz	2	24	2b	527	2	287	527	807	773	34	1.259259259	1
02bmqz	2	25	2b	176	1	176	176	813.8	776	37.8	1.4	0
02bmqz	2	26	2b	107	1	107	107	727.8	657	70.8	2.622222222	0
02bmqz	2	27	2b	519	3	219	519	570.6	558	12.6	0.466666667	1
02bmqz	2	28	2b	1034	2	730	1034	804.8	783	21.8	0.807407407	1
02bmqz	2	29	2b	709	3	165	709	839.6	831	8.6	0.318518519	1
02bmqz	2	30	2b	175	1	175	175	537.8	485	52.8	1.955555556	0
02bmqz	2	31	2b	932	3	156	523	576.8	569	7.8	0.288888889	1
02bmqz	2	32	2b	463	2	330	463	591.5	565	26.5	0.981481481	1
02bmqz	2	33	3c	493	2	292	493	895.6	841	54.6	2.022222222	1
02bmqz	2	34	3c	959	3	380	959	487.2	446	41.2	1.525925926	1
02bmqz	2	35	3c	1237	4	172	172	404.6	384	20.6	0.762962963	0
02bmqz	2	36	3c	886	3	181	181	884.7	837	47.7	1.766666667	0
02bmqz	2	37	3c	776	3	262	262	604.3	597	7.3	0.27037037	0
02bmqz	2	38	3c	796	4	236	796	779	759	20	0.740740741	1
02bmqz	2	39	3c	850	4	275	850	652.7	628	24.7	0.914814815	1
02bmqz	2	40	3c	377	1	377	377	667.1	627	40.1	1.485185185	0
02bmqz	2	41	3c	0	0	0	0	0	0	0	0	0
02bmqz	2	42	3c	2868	9	825	1238	686.3	683	3.3	0.122222222	1
02bmqz	2	43	3c	508	2	335	508	829.4	810	19.4	0.718518519	1
02bmqz	2	44	3c	560	3	301	461	818.6	769	49.6	1.837037037	1
02bmqz	2	45	3c	272	1	272	272	915.8	841	74.8	2.77037037	0
02bmqz	2	46	3c	220	1	220	220	776.3	709	67.3	2.492592593	0
02bmqz	2	47	3c	321	2	158	158	590.8	553	37.8	1.4	0
02bmqz	2	48	3c	1382	6	340	1382	925.3	917	8.3	0.307407407	1
02bmqz	2	49	3c	914	4	298	914	759.5	712	47.5	1.759259259	1
02bmqz	2	50	3c	566	3	225	566	757.4	722	35.4	1.311111111	1
02bmqz	2	51	3c	344	2	181	181	633.7	564	69.7	2.581481481	0
02bmqz	2	52	3c	1559	7	532	825	363.1	362	1.1	0.040740741	1
02bmqz	2	53	1a	655	3	227	227	587	580	7	0.259259259	0
02bmqz	2	54	1a	683	3	329	683	441.1	408	33.1	1.225925926	1
02bmqz	2	55	1a	385	2	200	385	839.4	834	5.4	0.2	1
02bmqz	2	56	1a	814	3	557	814	746.2	716	30.2	1.118518519	1
02bmqz	2	57	1a	1142	4	208	1142	712.2	710	2.2	0.081481481	1
02bmqz	2	58	1a	1222	5	263	912	485	446	39	1.444444444	1
02bmqz	2	59	1a	1146	6	200	576	691.5	682	9.5	0.351851852	1
02bmqz	2	60	1a	658	3	231	658	461	421	40	1.481481481	1
02bmqz	2	61	1a	922	5	280	423	571	542	29	1.074074074	1
02bmqz	2	62	1a	749	3	229	749	710.7	683	27.7	1.025925926	1
02bmqz	2	63	1a	779	4	262	779	504.8	502	2.8	0.103703704	1
02bmqz	2	64	1a	726	3	252	726	771.2	743	28.2	1.044444444	1
02bmqz	2	65	1a	294	2	82	82	466.8	408	58.8	2.177777778	0
02bmqz	2	66	1a	127	1	127	127	595.4	587	8.4	0.311111111	0
02bmqz	2	67	1a	384	2	194	384	514.2	481	33.2	1.22962963	1
02bmqz	2	68	1a	1334	7	186	186	678.9	627	51.9	1.922222222	0
02bmqz	2	69	1a	597	2	315	597	713.7	712	1.7	0.062962963	1
02bmqz	2	70	1a	1089	5	276	276	443.4	385	58.4	2.162962963	0
02bmqz	2	71	1a	616	3	176	616	741.5	662	79.5	2.944444444	1
02bmqz	2	72	1a	446	2	212	446	443.3	436	7.3	0.27037037	1
02bmqz	2	73	4d	654	4	164	356	731.3	720	11.3	0.418518519	1
02bmqz	2	74	4d	1288	4	302	302	390.4	381	9.4	0.348148148	0
02bmqz	2	75	4d	1393	7	259	1393	573	529	44	1.62962963	1
02bmqz	2	76	4d	560	3	176	560	634.7	601	33.7	1.248148148	1
02bmqz	2	77	4d	887	2	683	683	728.2	685	43.2	1.6	0
02bmqz	2	78	4d	472	3	143	355	515.5	471	44.5	1.648148148	1
02bmqz	2	79	4d	134	1	134	134	720.9	674	46.9	1.737037037	0
02bmqz	2	80	4d	1638	5	194	194	480.7	472	8.7	0.322222222	0
02bmqz	2	81	4d	326	2	177	326	738.9	702	36.9	1.366666667	1
02bmqz	2	82	4d	290	2	131	290	943	903	40	1.481481481	1
02bmqz	2	83	4d	725	3	249	725	515.5	506	9.5	0.351851852	1
02bmqz	2	84	4d	940	4	496	640	872.5	831	41.5	1.537037037	1
02bmqz	2	85	4d	1021	5	182	182	618.4	589	29.4	1.088888889	0
02bmqz	2	86	4d	1101	4	372	1101	830.3	818	12.3	0.455555556	1
02bmqz	2	87	4d	1066	6	193	610	458.5	421	37.5	1.388888889	1
02bmqz	2	88	4d	177	1	177	177	432.6	350	82.6	3.059259259	0
02bmqz	2	89	4d	871	3	252	871	647.3	642	5.3	0.196296296	1
02bmqz	2	90	4d	498	2	279	498	819.2	807	12.2	0.451851852	1
02bmqz	2	91	4d	536	2	397	536	360.3	349	11.3	0.418518519	1
02bmqz	2	92	4d	481	2	232	481	791.6	791	0.6	0.022222222	1
06gscm	2	13	2b	162	1	162	162	623	509	114	4.222222222	0
06gscm	2	14	2b	760	4	171	305	997.8	957	40.8	1.511111111	1
06gscm	2	15	2b	501	2	220	220	745.6	724	21.6	0.8	0
06gscm	2	16	2b	284	2	160	284	711.3	682	29.3	1.085185185	1
06gscm	2	17	2b	140	1	140	140	667.5	632	35.5	1.314814815	0
06gscm	2	18	2b	337	1	337	337	780.2	741	39.2	1.451851852	0
06gscm	2	19	2b	240	1	240	240	616	568	48	1.777777778	0
06gscm	2	20	2b	151	1	151	151	543.5	500	43.5	1.611111111	0
06gscm	2	21	2b	415	2	269	269	780.9	748	32.9	1.218518519	0
06gscm	2	22	2b	559	2	384	384	796.4	763	33.4	1.237037037	0
06gscm	2	23	2b	194	1	194	194	638.8	593	45.8	1.696296296	0
06gscm	2	24	2b	172	1	172	172	826.6	773	53.6	1.985185185	0
06gscm	2	25	2b	414	1	414	414	815.8	776	39.8	1.474074074	0
06gscm	2	26	2b	84	1	84	84	745.6	657	88.6	3.281481481	0
06gscm	2	27	2b	155	1	155	155	589.8	558	31.8	1.177777778	0
06gscm	2	28	2b	364	2	146	364	795	783	12	0.444444444	1
06gscm	2	29	2b	388	2	168	168	904.4	831	73.4	2.718518519	0
06gscm	2	30	2b	1568	7	253	253	561.7	485	76.7	2.840740741	0
06gscm	2	31	2b	147	1	147	147	619.3	569	50.3	1.862962963	0
06gscm	2	32	2b	187	1	187	187	601.3	565	36.3	1.344444444	0
06gscm	2	33	3c	274	1	274	274	904.8	841	63.8	2.362962963	0
06gscm	2	34	3c	711	3	158	158	513.2	446	67.2	2.488888889	0
06gscm	2	35	3c	551	3	191	383	416.4	384	32.4	1.2	1
06gscm	2	36	3c	254	1	254	254	872.3	837	35.3	1.307407407	0
06gscm	2	37	3c	328	1	328	328	646.7	597	49.7	1.840740741	0
06gscm	2	38	3c	989	4	280	280	786.8	759	27.8	1.02962963	0
06gscm	2	39	3c	182	1	182	182	688.8	628	60.8	2.251851852	0
06gscm	2	40	3c	517	2	328	328	629	627	2	0.074074074	0
06gscm	2	41	3c	381	2	201	201	783	760	23	0.851851852	0
06gscm	2	42	3c	958	4	382	507	717	683	34	1.259259259	1
06gscm	2	43	3c	157	1	157	157	860	810	50	1.851851852	0
06gscm	2	44	3c	214	1	214	214	832	769	63	2.333333333	0
06gscm	2	45	3c	252	1	252	252	900.3	841	59.3	2.196296296	0
06gscm	2	46	3c	523	2	211	523	724.2	709	15.2	0.562962963	1
06gscm	2	47	3c	227	1	227	227	572.4	553	19.4	0.718518519	0
06gscm	2	48	3c	544	3	130	130	932.5	917	15.5	0.574074074	0
06gscm	2	49	3c	497	2	329	497	725	712	13	0.481481481	1
06gscm	2	50	3c	546	3	216	216	766	722	44	1.62962963	0
06gscm	2	51	3c	175	1	175	175	611.5	564	47.5	1.759259259	0
06gscm	2	52	3c	857	4	115	259	403.1	362	41.1	1.522222222	1
06gscm	2	53	1a	246	2	132	246	601.7	580	21.7	0.803703704	1
06gscm	2	54	1a	564	2	222	564	432.3	408	24.3	0.9	1
06gscm	2	55	1a	172	1	172	172	903.8	834	69.8	2.585185185	0
06gscm	2	56	1a	123	1	123	123	752.3	716	36.3	1.344444444	0
06gscm	2	57	1a	1127	5	321	321	717.4	710	7.4	0.274074074	0
06gscm	2	58	1a	863	4	304	462	464.5	446	18.5	0.685185185	1
06gscm	2	59	1a	1474	6	300	547	757.2	682	75.2	2.785185185	1
06gscm	2	60	1a	542	2	239	239	422.7	421	1.7	0.062962963	0
06gscm	2	61	1a	213	2	82	213	563.5	542	21.5	0.796296296	1
06gscm	2	62	1a	113	1	113	113	804.4	683	121.4	4.496296296	0
06gscm	2	63	1a	123	1	123	123	519.9	502	17.9	0.662962963	0
06gscm	2	64	1a	529	2	346	346	753.5	743	10.5	0.388888889	0
06gscm	2	65	1a	497	2	288	288	437.2	408	29.2	1.081481481	0
06gscm	2	66	1a	291	1	291	291	611.1	587	24.1	0.892592593	0
06gscm	2	67	1a	172	1	172	172	523.9	481	42.9	1.588888889	0
06gscm	2	68	1a	504	2	200	504	646.7	627	19.7	0.72962963	1
06gscm	2	69	1a	319	1	319	319	740.1	712	28.1	1.040740741	0
06gscm	2	70	1a	316	2	148	148	387.4	385	2.4	0.088888889	0
06gscm	2	71	1a	517	3	179	378	674.3	662	12.3	0.455555556	1
06gscm	2	72	1a	773	3	265	265	471.3	436	35.3	1.307407407	0
06gscm	2	73	4d	647	2	353	353	825.4	720	105.4	3.903703704	0
06gscm	2	74	4d	175	1	175	175	443.7	381	62.7	2.322222222	0
06gscm	2	75	4d	241	1	241	241	560.4	529	31.4	1.162962963	0
06gscm	2	76	4d	539	3	132	132	658.2	601	57.2	2.118518519	0
06gscm	2	77	4d	487	2	349	487	699	685	14	0.518518519	1
06gscm	2	78	4d	796	4	127	127	484.6	471	13.6	0.503703704	0
06gscm	2	79	4d	806	2	223	223	720.4	674	46.4	1.718518519	0
06gscm	2	80	4d	349	2	97	349	522.9	472	50.9	1.885185185	1
06gscm	2	81	4d	582	3	270	480	714.3	702	12.3	0.455555556	1
06gscm	2	82	4d	208	1	208	208	948.3	903	45.3	1.677777778	0
06gscm	2	83	4d	649	2	245	649	535.7	506	29.7	1.1	1
06gscm	2	84	4d	485	2	177	485	862.4	831	31.4	1.162962963	1
06gscm	2	85	4d	932	4	328	932	636.9	589	47.9	1.774074074	1
06gscm	2	86	4d	159	1	159	159	855.3	818	37.3	1.381481481	0
06gscm	2	87	4d	1710	5	541	1001	456.5	421	35.5	1.314814815	1
06gscm	2	88	4d	128	1	128	128	381.3	350	31.3	1.159259259	0
06gscm	2	89	4d	439	2	185	439	690.6	642	48.6	1.8	1
06gscm	2	90	4d	175	1	175	175	882.8	807	75.8	2.807407407	0
06gscm	2	91	4d	337	2	122	337	373.7	349	24.7	0.914814815	1
06gscm	2	92	4d	495	2	292	495	851.2	791	60.2	2.22962963	1
10wm	2	13	2b	438	2	251	438	534.8	509	25.8	0.955555556	1
10wm	2	14	2b	366	2	210	366	959.4	957	2.4	0.088888889	1
10wm	2	15	2b	352	2	208	352	732.6	724	8.6	0.318518519	1
10wm	2	16	2b	671	3	158	403	688.9	682	6.9	0.255555556	1
10wm	2	17	2b	339	2	162	339	670.9	632	38.9	1.440740741	1
10wm	2	18	2b	444	2	284	444	741.4	741	0.4	0.014814815	1
10wm	2	19	2b	348	2	195	195	609.1	568	41.1	1.522222222	0
10wm	2	20	2b	416	2	160	416	518.8	500	18.8	0.696296296	1
10wm	2	21	2b	677	2	463	677	767.6	748	19.6	0.725925926	1
10wm	2	22	2b	1322	4	409	1322	776.7	763	13.7	0.507407407	1
10wm	2	23	2b	360	2	187	360	605.4	593	12.4	0.459259259	1
10wm	2	24	2b	384	2	221	384	788.5	773	15.5	0.574074074	1
10wm	2	25	2b	341	2	173	341	842	776	66	2.444444444	1
10wm	2	26	2b	560	2	330	560	661.3	657	4.3	0.159259259	1
10wm	2	27	2b	340	2	161	340	585.6	558	27.6	1.022222222	1
10wm	2	28	2b	400	2	193	400	815	783	32	1.185185185	1
10wm	2	29	2b	422	2	147	422	853	831	22	0.814814815	1
10wm	2	30	2b	1366	6	185	352	521	485	36	1.333333333	1
10wm	2	31	2b	136	1	136	136	617	569	48	1.777777778	0
10wm	2	32	2b	814	3	150	814	578	565	13	0.481481481	1
10wm	2	33	3c	383	2	166	383	879	841	38	1.407407407	1
10wm	2	34	3c	424	2	211	424	473.5	446	27.5	1.018518519	1
10wm	2	35	3c	278	2	133	278	419.8	384	35.8	1.325925926	1
10wm	2	36	3c	1053	5	265	710	845.4	837	8.4	0.311111111	1
10wm	2	37	3c	995	5	175	995	633.1	597	36.1	1.337037037	1
10wm	2	38	3c	496	2	227	496	800.3	759	41.3	1.52962963	1
10wm	2	39	3c	502	2	233	502	659.3	628	31.3	1.159259259	1
10wm	2	40	3c	313	2	140	140	671.1	627	44.1	1.633333333	0
10wm	2	41	3c	387	2	240	387	787.8	760	27.8	1.02962963	1
10wm	2	42	3c	1134	4	217	1134	714.8	683	31.8	1.177777778	1
10wm	2	43	3c	451	2	182	182	879.6	810	69.6	2.577777778	0
10wm	2	44	3c	345	2	196	345	777.2	769	8.2	0.303703704	1
10wm	2	45	3c	299	2	144	299	871.3	841	30.3	1.122222222	1
10wm	2	46	3c	439	2	213	439	738.8	709	29.8	1.103703704	1
10wm	2	47	3c	597	4	155	327	559.3	553	6.3	0.233333333	1
10wm	2	48	3c	502	2	302	502	925.2	917	8.2	0.303703704	1
10wm	2	49	3c	657	3	184	657	727.2	712	15.2	0.562962963	1
10wm	2	50	3c	322	2	176	322	749.2	722	27.2	1.007407407	1
10wm	2	51	3c	624	3	308	308	572.8	564	8.8	0.325925926	0
10wm	2	52	3c	400	2	166	166	397.7	362	35.7	1.322222222	0
10wm	2	53	1a	207	1	207	207	639.5	580	59.5	2.203703704	0
10wm	2	54	1a	1884	9	132	132	420.5	408	12.5	0.462962963	0
10wm	2	55	1a	400	2	201	400	844.9	834	10.9	0.403703704	1
10wm	2	56	1a	989	3	237	989	751.8	716	35.8	1.325925926	1
10wm	2	57	1a	672	4	218	672	725.5	710	15.5	0.574074074	1
10wm	2	58	1a	595	3	164	595	449.1	446	3.1	0.114814815	1
10wm	2	59	1a	502	2	209	502	732.7	682	50.7	1.877777778	1
10wm	2	60	1a	361	2	229	361	453.6	421	32.6	1.207407407	1
10wm	2	61	1a	406	2	152	406	596.6	542	54.6	2.022222222	1
10wm	2	62	1a	1005	4	134	1005	736.2	683	53.2	1.97037037	1
10wm	2	63	1a	364	2	148	364	542.7	502	40.7	1.507407407	1
10wm	2	64	1a	290	2	149	290	783.4	743	40.4	1.496296296	1
10wm	2	65	1a	442	2	242	242	441.7	408	33.7	1.248148148	0
10wm	2	66	1a	340	2	139	340	600	587	13	0.481481481	1
10wm	2	67	1a	355	2	160	355	490.3	481	9.3	0.344444444	1
10wm	2	68	1a	398	1	398	398	689.2	627	62.2	2.303703704	0
10wm	2	69	1a	278	2	185	278	744.3	712	32.3	1.196296296	1
10wm	2	70	1a	1051	6	98	98	423.9	385	38.9	1.440740741	0
10wm	2	71	1a	802	3	175	802	671.5	662	9.5	0.351851852	1
10wm	2	72	1a	418	2	200	418	443.6	436	7.6	0.281481481	1
10wm	2	73	4d	373	2	138	373	780.7	720	60.7	2.248148148	1
10wm	2	74	4d	2120	9	191	191	390.1	381	9.1	0.337037037	0
10wm	2	75	4d	1156	5	547	659	551	529	22	0.814814815	1
10wm	2	76	4d	879	4	190	654	626.4	601	25.4	0.940740741	1
10wm	2	77	4d	771	3	227	771	710.9	685	25.9	0.959259259	1
10wm	2	78	4d	1333	7	144	470	472.9	471	1.9	0.07037037	1
10wm	2	79	4d	321	2	151	321	708.5	674	34.5	1.277777778	1
10wm	2	80	4d	3367	14	136	1616	496.3	472	24.3	0.9	1
10wm	2	81	4d	569	2	316	569	705	702	3	0.111111111	1
10wm	2	82	4d	316	2	148	316	903.8	903	0.8	0.02962963	1
10wm	2	83	4d	520	3	235	520	514.3	506	8.3	0.307407407	1
10wm	2	84	4d	413	2	216	413	852.4	831	21.4	0.792592593	1
10wm	2	85	4d	475	2	246	475	634.3	589	45.3	1.677777778	1
10wm	2	86	4d	457	2	208	457	825.4	818	7.4	0.274074074	1
10wm	2	87	4d	400	3	195	400	450.4	421	29.4	1.088888889	1
10wm	2	88	4d	728	4	144	144	383.9	350	33.9	1.255555556	0
10wm	2	89	4d	1184	6	169	610	684.4	642	42.4	1.57037037	1
10wm	2	90	4d	440	2	202	440	825.7	807	18.7	0.692592593	1
10wm	2	91	4d	1266	7	100	452	359.6	349	10.6	0.392592593	1
10wm	2	92	4d	195	1	195	195	854.1	791	63.1	2.337037037	0
14mmpc	2	13	2b	455	2	235	455	519.6	509	10.6	0.392592593	1
14mmpc	2	14	2b	299	1	299	299	1027.6	957	70.6	2.614814815	0
14mmpc	2	15	2b	1857	7	258	1130	751.8	724	27.8	1.02962963	1
14mmpc	2	16	2b	408	1	408	408	745.1	682	63.1	2.337037037	0
14mmpc	2	17	2b	624	3	217	624	677.4	632	45.4	1.681481481	1
14mmpc	2	18	2b	260	1	260	260	828.7	741	87.7	3.248148148	0
14mmpc	2	19	2b	994	4	172	994	591.8	568	23.8	0.881481481	1
14mmpc	2	20	2b	353	1	353	353	547.4	500	47.4	1.755555556	0
14mmpc	2	21	2b	612	2	360	360	820.6	748	72.6	2.688888889	0
14mmpc	2	22	2b	290	1	290	290	873.4	763	110.4	4.088888889	0
14mmpc	2	23	2b	227	1	227	227	671.9	593	78.9	2.922222222	0
14mmpc	2	24	2b	588	2	322	588	780.1	773	7.1	0.262962963	1
14mmpc	2	25	2b	588	2	227	588	789.3	776	13.3	0.492592593	1
14mmpc	2	26	2b	277	1	277	277	723.7	657	66.7	2.47037037	0
14mmpc	2	27	2b	628	2	214	628	592.4	558	34.4	1.274074074	1
14mmpc	2	28	2b	329	2	147	147	842	783	59	2.185185185	0
14mmpc	2	29	2b	583	1	583	583	923.7	831	92.7	3.433333333	0
14mmpc	2	30	2b	1087	5	343	343	537.4	485	52.4	1.940740741	0
14mmpc	2	31	2b	444	2	278	278	595.8	569	26.8	0.992592593	0
14mmpc	2	32	2b	497	2	288	497	605.9	565	40.9	1.514814815	1
14mmpc	2	33	3c	0	0	0	0	0	0	0	0	0
14mmpc	2	34	3c	596	1	596	596	511.9	446	65.9	2.440740741	0
14mmpc	2	35	3c	531	2	208	531	417.8	384	33.8	1.251851852	1
14mmpc	2	36	3c	363	1	363	363	928.4	837	91.4	3.385185185	0
14mmpc	2	37	3c	1045	3	455	855	649.2	597	52.2	1.933333333	1
14mmpc	2	38	3c	943	2	526	943	766.7	759	7.7	0.285185185	1
14mmpc	2	39	3c	493	1	493	493	660.5	628	32.5	1.203703704	0
14mmpc	2	40	3c	388	1	388	388	704.4	627	77.4	2.866666667	0
14mmpc	2	41	3c	489	2	239	489	783.6	760	23.6	0.874074074	1
14mmpc	2	42	3c	587	2	282	282	741.6	683	58.6	2.17037037	0
14mmpc	2	43	3c	943	2	416	943	838.5	810	28.5	1.055555556	1
14mmpc	2	44	3c	608	2	392	608	787.6	769	18.6	0.688888889	1
14mmpc	2	45	3c	286	1	286	286	882.5	841	41.5	1.537037037	0
14mmpc	2	46	3c	651	2	286	286	731.2	709	22.2	0.822222222	0
14mmpc	2	47	3c	254	1	254	254	620.5	553	67.5	2.5	0
14mmpc	2	48	3c	952	3	337	608	946.8	917	29.8	1.103703704	1
14mmpc	2	49	3c	909	3	296	748	728.6	712	16.6	0.614814815	1
14mmpc	2	50	3c	656	2	311	656	723.8	722	1.8	0.066666667	1
14mmpc	2	51	3c	273	1	273	273	623.3	564	59.3	2.196296296	0
14mmpc	2	52	3c	1891	6	330	1268	392.3	362	30.3	1.122222222	1
14mmpc	2	53	1a	467	2	192	192	602.9	580	22.9	0.848148148	0
14mmpc	2	54	1a	406	2	303	406	518.9	408	110.9	4.107407407	1
14mmpc	2	55	1a	650	2	312	650	883.4	834	49.4	1.82962963	1
14mmpc	2	56	1a	743	3	314	598	738.2	716	22.2	0.822222222	1
14mmpc	2	57	1a	716	2	320	716	718.6	710	8.6	0.318518519	1
14mmpc	2	58	1a	695	3	302	695	539.7	446	93.7	3.47037037	1
14mmpc	2	59	1a	538	2	317	538	708.3	682	26.3	0.974074074	1
14mmpc	2	60	1a	227	1	227	227	490	421	69	2.555555556	0
14mmpc	2	61	1a	713	2	441	441	618.2	542	76.2	2.822222222	0
14mmpc	2	62	1a	270	1	270	270	737.4	683	54.4	2.014814815	0
14mmpc	2	63	1a	405	1	405	405	556.4	502	54.4	2.014814815	0
14mmpc	2	64	1a	678	2	253	678	767	743	24	0.888888889	1
14mmpc	2	65	1a	794	2	287	287	423.7	408	15.7	0.581481481	0
14mmpc	2	66	1a	515	2	294	294	637.9	587	50.9	1.885185185	0
14mmpc	2	67	1a	278	2	119	278	483.7	481	2.7	0.1	1
14mmpc	2	68	1a	953	4	311	953	738.9	627	111.9	4.144444444	1
14mmpc	2	69	1a	480	2	318	480	752.8	712	40.8	1.511111111	1
14mmpc	2	70	1a	447	2	269	269	416.9	385	31.9	1.181481481	0
14mmpc	2	71	1a	496	1	496	496	723.8	662	61.8	2.288888889	0
14mmpc	2	72	1a	744	2	268	744	454.6	436	18.6	0.688888889	1
14mmpc	2	73	4d	528	2	304	528	728.3	720	8.3	0.307407407	1
14mmpc	2	74	4d	472	1	472	472	415.1	381	34.1	1.262962963	0
14mmpc	2	75	4d	789	2	252	789	533	529	4	0.148148148	1
14mmpc	2	76	4d	907	3	324	907	623.4	601	22.4	0.82962963	1
14mmpc	2	77	4d	1427	4	363	1427	714.7	685	29.7	1.1	1
14mmpc	2	78	4d	409	2	220	220	475.5	471	4.5	0.166666667	0
14mmpc	2	79	4d	247	1	247	247	755.3	674	81.3	3.011111111	0
14mmpc	2	80	4d	1188	2	842	1188	525.8	472	53.8	1.992592593	1
14mmpc	2	81	4d	424	2	200	200	738.4	702	36.4	1.348148148	0
14mmpc	2	82	4d	456	2	198	456	918.7	903	15.7	0.581481481	1
14mmpc	2	83	4d	191	1	191	191	569.7	506	63.7	2.359259259	0
14mmpc	2	84	4d	1002	2	381	1002	852	831	21	0.777777778	1
14mmpc	2	85	4d	741	2	428	741	606.8	589	17.8	0.659259259	1
14mmpc	2	86	4d	949	2	515	949	845	818	27	1	1
14mmpc	2	87	4d	290	1	290	290	499.9	421	78.9	2.922222222	0
14mmpc	2	88	4d	1281	3	412	412	355.4	350	5.4	0.2	0
14mmpc	2	89	4d	325	1	325	325	688.2	642	46.2	1.711111111	0
14mmpc	2	90	4d	810	2	261	810	825.2	807	18.2	0.674074074	1
14mmpc	2	91	4d	670	3	206	206	419.3	349	70.3	2.603703704	0
14mmpc	2	92	4d	421	2	193	421	819.4	791	28.4	1.051851852	1
22bz	2	13	2b	290	1	290	290	554.5	509	45.5	1.685185185	0
22bz	2	14	2b	325	2	177	325	961.5	957	4.5	0.166666667	1
22bz	2	15	2b	178	1	178	178	782.7	724	58.7	2.174074074	0
22bz	2	16	2b	323	1	323	323	728.8	682	46.8	1.733333333	0
22bz	2	17	2b	178	1	178	178	679.6	632	47.6	1.762962963	0
22bz	2	18	2b	115	1	115	115	838.3	741	97.3	3.603703704	0
22bz	2	19	2b	322	1	322	322	612.6	568	44.6	1.651851852	0
22bz	2	20	2b	263	1	263	263	539.3	500	39.3	1.455555556	0
22bz	2	21	2b	340	1	340	340	828	748	80	2.962962963	0
22bz	2	22	2b	370	2	268	268	836.6	763	73.6	2.725925926	0
22bz	2	23	2b	551	1	551	551	676.3	593	83.3	3.085185185	0
22bz	2	24	2b	340	2	253	253	837.5	773	64.5	2.388888889	0
22bz	2	25	2b	370	2	197	370	804.5	776	28.5	1.055555556	1
22bz	2	26	2b	365	1	365	365	696.5	657	39.5	1.462962963	0
22bz	2	27	2b	578	2	181	578	609.7	558	51.7	1.914814815	1
22bz	2	28	2b	439	2	277	439	816.7	783	33.7	1.248148148	1
22bz	2	29	2b	447	1	447	447	905.9	831	74.9	2.774074074	0
22bz	2	30	2b	478	1	478	478	538.2	485	53.2	1.97037037	0
22bz	2	31	2b	392	2	224	392	570.2	569	1.2	0.044444444	1
22bz	2	32	2b	504	2	277	504	585.9	565	20.9	0.774074074	1
22bz	2	33	3c	201	1	201	201	929	841	88	3.259259259	0
22bz	2	34	3c	473	2	189	473	460.5	446	14.5	0.537037037	1
22bz	2	35	3c	352	2	125	352	417.1	384	33.1	1.225925926	1
22bz	2	36	3c	481	2	276	481	854	837	17	0.62962963	1
22bz	2	37	3c	523	2	284	523	597.9	597	0.9	0.033333333	1
22bz	2	38	3c	493	2	248	493	759.7	759	0.7	0.025925926	1
22bz	2	39	3c	807	3	263	653	644.7	628	16.7	0.618518519	1
22bz	2	40	3c	298	2	182	182	689.2	627	62.2	2.303703704	0
22bz	2	41	3c	235	1	235	235	779.4	760	19.4	0.718518519	0
22bz	2	42	3c	361	1	361	361	741.8	683	58.8	2.177777778	0
22bz	2	43	3c	330	1	330	330	842.2	810	32.2	1.192592593	0
22bz	2	44	3c	277	1	277	277	813.4	769	44.4	1.644444444	0
22bz	2	45	3c	523	2	256	523	853.9	841	12.9	0.477777778	1
22bz	2	46	3c	263	1	263	263	783.6	709	74.6	2.762962963	0
22bz	2	47	3c	486	2	189	486	592.1	553	39.1	1.448148148	1
22bz	2	48	3c	289	1	289	289	969.5	917	52.5	1.944444444	0
22bz	2	49	3c	462	1	462	462	774.8	712	62.8	2.325925926	0
22bz	2	50	3c	521	2	253	521	754.8	722	32.8	1.214814815	1
22bz	2	51	3c	176	1	176	176	622.5	564	58.5	2.166666667	0
22bz	2	52	3c	313	1	313	313	408.9	362	46.9	1.737037037	0
22bz	2	53	1a	306	1	306	306	639	580	59	2.185185185	0
22bz	2	54	1a	484	2	173	484	434	408	26	0.962962963	1
22bz	2	55	1a	264	1	264	264	866	834	32	1.185185185	0
22bz	2	56	1a	341	1	341	341	742	716	26	0.962962963	0
22bz	2	57	1a	600	2	422	422	755.5	710	45.5	1.685185185	0
22bz	2	58	1a	655	2	209	655	482.7	446	36.7	1.359259259	1
22bz	2	59	1a	631	2	295	631	699.1	682	17.1	0.633333333	1
22bz	2	60	1a	483	3	122	297	425.5	421	4.5	0.166666667	1
22bz	2	61	1a	333	1	333	333	621.2	542	79.2	2.933333333	0
22bz	2	62	1a	369	1	369	369	795.6	683	112.6	4.17037037	0
22bz	2	63	1a	295	1	295	295	553.5	502	51.5	1.907407407	0
22bz	2	64	1a	142	1	142	142	795.7	743	52.7	1.951851852	0
22bz	2	65	1a	399	2	273	399	421.1	408	13.1	0.485185185	1
22bz	2	66	1a	295	1	295	295	653.9	587	66.9	2.477777778	0
22bz	2	67	1a	453	2	283	453	510.2	481	29.2	1.081481481	1
22bz	2	68	1a	249	1	249	249	686.7	627	59.7	2.211111111	0
22bz	2	69	1a	296	1	296	296	773.3	712	61.3	2.27037037	0
22bz	2	70	1a	449	1	449	449	457.5	385	72.5	2.685185185	0
22bz	2	71	1a	379	2	134	379	721.2	662	59.2	2.192592593	1
22bz	2	72	1a	496	2	226	496	458.2	436	22.2	0.822222222	1
22bz	2	73	4d	483	2	201	483	723.4	720	3.4	0.125925926	1
22bz	2	74	4d	454	2	312	454	400.5	381	19.5	0.722222222	1
22bz	2	75	4d	444	2	266	444	558.8	529	29.8	1.103703704	1
22bz	2	76	4d	400	1	400	400	666.1	601	65.1	2.411111111	0
22bz	2	77	4d	188	1	188	188	735.8	685	50.8	1.881481481	0
22bz	2	78	4d	351	2	165	351	502.2	471	31.2	1.155555556	1
22bz	2	79	4d	540	1	540	540	742.5	674	68.5	2.537037037	0
22bz	2	80	4d	308	1	308	308	534.3	472	62.3	2.307407407	0
22bz	2	81	4d	915	3	175	175	703.1	702	1.1	0.040740741	0
22bz	2	82	4d	532	2	393	532	938.1	903	35.1	1.3	1
22bz	2	83	4d	564	2	268	564	565	506	59	2.185185185	1
22bz	2	84	4d	582	2	257	582	837.5	831	6.5	0.240740741	1
22bz	2	85	4d	1133	3	251	1133	629.6	589	40.6	1.503703704	1
22bz	2	86	4d	310	1	310	310	880.2	818	62.2	2.303703704	0
22bz	2	87	4d	533	2	277	533	493.1	421	72.1	2.67037037	1
22bz	2	88	4d	404	3	131	239	402.3	350	52.3	1.937037037	1
22bz	2	89	4d	542	2	213	213	689.3	642	47.3	1.751851852	0
22bz	2	90	4d	149	1	149	149	875.9	807	68.9	2.551851852	0
22bz	2	91	4d	501	2	284	284	365.3	349	16.3	0.603703704	0
22bz	2	92	4d	251	1	251	251	829.2	791	38.2	1.414814815	0
26dzdw	2	13	2b	641	2	208	641	509.1	509	0.1	0.003703704	1
26dzdw	2	14	2b	281	1	281	281	1023.6	957	66.6	2.466666667	0
26dzdw	2	15	2b	659	3	239	239	763.9	724	39.9	1.477777778	0
26dzdw	2	16	2b	475	3	105	475	719.3	682	37.3	1.381481481	1
26dzdw	2	17	2b	388	2	111	111	648.4	632	16.4	0.607407407	0
26dzdw	2	18	2b	369	2	201	201	796.7	741	55.7	2.062962963	0
26dzdw	2	19	2b	576	3	268	268	586.9	568	18.9	0.7	0
26dzdw	2	20	2b	323	1	323	323	561.8	500	61.8	2.288888889	0
26dzdw	2	21	2b	459	1	459	459	838	748	90	3.333333333	0
26dzdw	2	22	2b	285	1	285	285	801.9	763	38.9	1.440740741	0
26dzdw	2	23	2b	193	1	193	193	672.4	593	79.4	2.940740741	0
26dzdw	2	24	2b	212	1	212	212	828.4	773	55.4	2.051851852	0
26dzdw	2	25	2b	388	1	388	388	800.3	776	24.3	0.9	0
26dzdw	2	26	2b	1141	5	193	638	679	657	22	0.814814815	1
26dzdw	2	27	2b	511	1	511	511	643.5	558	85.5	3.166666667	0
26dzdw	2	28	2b	1062	2	789	789	811.1	783	28.1	1.040740741	0
26dzdw	2	29	2b	408	2	184	408	845.3	831	14.3	0.52962963	1
26dzdw	2	30	2b	1525	6	238	238	485.8	485	0.8	0.02962963	0
26dzdw	2	31	2b	347	2	139	139	639.7	569	70.7	2.618518519	0
26dzdw	2	32	2b	107	1	107	107	634.6	565	69.6	2.577777778	0
26dzdw	2	33	3c	299	2	163	299	942.2	841	101.2	3.748148148	1
26dzdw	2	34	3c	1383	6	366	820	453.1	446	7.1	0.262962963	1
26dzdw	2	35	3c	340	2	167	340	403.6	384	19.6	0.725925926	1
26dzdw	2	36	3c	421	2	259	421	864.8	837	27.8	1.02962963	1
26dzdw	2	37	3c	973	4	165	165	635.3	597	38.3	1.418518519	0
26dzdw	2	38	3c	251	1	251	251	835.3	759	76.3	2.825925926	0
26dzdw	2	39	3c	440	2	280	440	701.5	628	73.5	2.722222222	1
26dzdw	2	40	3c	574	2	202	574	637.9	627	10.9	0.403703704	1
26dzdw	2	41	3c	175	1	175	175	778.4	760	18.4	0.681481481	0
26dzdw	2	42	3c	1086	6	341	341	751.5	683	68.5	2.537037037	0
26dzdw	2	43	3c	313	2	187	187	817.9	810	7.9	0.292592593	0
26dzdw	2	44	3c	231	1	231	231	822.8	769	53.8	1.992592593	0
26dzdw	2	45	3c	339	2	239	339	906	841	65	2.407407407	1
26dzdw	2	46	3c	220	1	220	220	767	709	58	2.148148148	0
26dzdw	2	47	3c	616	3	183	183	617.1	553	64.1	2.374074074	0
26dzdw	2	48	3c	528	3	162	379	1007.1	917	90.1	3.337037037	1
26dzdw	2	49	3c	367	2	199	199	746.6	712	34.6	1.281481481	0
26dzdw	2	50	3c	570	2	292	570	756.4	722	34.4	1.274074074	1
26dzdw	2	51	3c	167	1	167	167	628.3	564	64.3	2.381481481	0
26dzdw	2	52	3c	502	3	199	199	407.9	362	45.9	1.7	0
26dzdw	2	53	1a	261	1	261	261	690.4	580	110.4	4.088888889	0
26dzdw	2	54	1a	1027	5	185	566	418.7	408	10.7	0.396296296	1
26dzdw	2	55	1a	393	2	225	393	845.9	834	11.9	0.440740741	1
26dzdw	2	56	1a	262	1	262	262	760.3	716	44.3	1.640740741	0
26dzdw	2	57	1a	540	2	261	540	736.1	710	26.1	0.966666667	1
26dzdw	2	58	1a	491	2	212	212	482.4	446	36.4	1.348148148	0
26dzdw	2	59	1a	974	3	181	181	738.6	682	56.6	2.096296296	0
26dzdw	2	60	1a	200	1	200	200	480.3	421	59.3	2.196296296	0
26dzdw	2	61	1a	605	3	142	142	625.8	542	83.8	3.103703704	0
26dzdw	2	62	1a	224	1	224	224	730.1	683	47.1	1.744444444	0
26dzdw	2	63	1a	249	1	249	249	572.2	502	70.2	2.6	0
26dzdw	2	64	1a	280	2	157	280	811.7	743	68.7	2.544444444	1
26dzdw	2	65	1a	530	3	199	199	451.9	408	43.9	1.625925926	0
26dzdw	2	66	1a	656	2	301	301	597.3	587	10.3	0.381481481	0
26dzdw	2	67	1a	193	1	193	193	494.5	481	13.5	0.5	0
26dzdw	2	68	1a	495	3	219	495	686.2	627	59.2	2.192592593	1
26dzdw	2	69	1a	382	2	233	382	732.5	712	20.5	0.759259259	1
26dzdw	2	70	1a	640	2	205	205	421.9	385	36.9	1.366666667	0
26dzdw	2	71	1a	615	2	238	615	663.4	662	1.4	0.051851852	1
26dzdw	2	72	1a	1611	3	1159	1159	500.6	436	64.6	2.392592593	0
26dzdw	2	73	4d	345	2	185	185	729.3	720	9.3	0.344444444	0
26dzdw	2	74	4d	565	3	225	565	384.2	381	3.2	0.118518519	1
26dzdw	2	75	4d	398	2	236	236	570.6	529	41.6	1.540740741	0
26dzdw	2	76	4d	840	2	563	563	608.5	601	7.5	0.277777778	0
26dzdw	2	77	4d	303	2	152	303	703.6	685	18.6	0.688888889	1
26dzdw	2	78	4d	300	2	155	300	491.5	471	20.5	0.759259259	1
26dzdw	2	79	4d	343	2	173	173	721.8	674	47.8	1.77037037	0
26dzdw	2	80	4d	663	2	298	298	480.5	472	8.5	0.314814815	0
26dzdw	2	81	4d	418	2	134	134	709	702	7	0.259259259	0
26dzdw	2	82	4d	101	1	101	101	1004.4	903	101.4	3.755555556	0
26dzdw	2	83	4d	575	2	319	575	535.2	506	29.2	1.081481481	1
26dzdw	2	84	4d	402	2	219	402	833.1	831	2.1	0.077777778	1
26dzdw	2	85	4d	406	2	226	406	666.1	589	77.1	2.855555556	1
26dzdw	2	86	4d	166	1	166	166	867.7	818	49.7	1.840740741	0
26dzdw	2	87	4d	1498	6	427	589	457.8	421	36.8	1.362962963	1
26dzdw	2	88	4d	1176	6	89	89	375.1	350	25.1	0.92962963	0
26dzdw	2	89	4d	540	2	339	540	646.9	642	4.9	0.181481481	1
26dzdw	2	90	4d	196	1	196	196	897	807	90	3.333333333	0
26dzdw	2	91	4d	1107	4	183	391	352.7	349	3.7	0.137037037	1
[truncated: 3,761 more rows]
